# Supplementary material for: Dissecting the fission yeast regulatory network reveals phase-specific control elements of its cell cycle
Source: BMC Syst Biol. 2009 Sep 16;3:93. doi: 10.1186/1752-0509-3-93 (PMC2758837; doi:10.1186/1752-0509-3-93)
Supplement: Additional file 1 — Regulatory targets of the 36 TFs. Regulatory targets of the 36 TFs. Each target is denoted as to whether it was found to be regulated by the TF using NCA and either one or both of the Peng gene expression time course data sets. [file 1752-0509-3-93-S1.txt]

TF	Gene Target Count	Gene Targets
SPCC550.15C	6	SPAC4F8.07C(elu+cdc25);SPBC119.03(cdc25);SPAC6F6.10C(elu+cdc25);SPBC28F2.11(elu);SPAC1002.19(cdc25);SPAC6B12.07C(cdc25);
SPBC29B5.01	11	SPBC2G2.13C(elu+cdc25);SPBC21B10.07(elu+cdc25);SPCC1450.15(elu+cdc25);SPBC2A9.13(elu+cdc25);SPCC285.16C(elu+cdc25);SPAC1071.09C(elu+cdc25);SPCC569.05C(elu+cdc25);SPAC3C7.04(elu+cdc25);SPAC13G7.04C(elu+cdc25);SPAP14E8.02(elu+cdc25);SPCC965.14C(elu+cdc25);
SPCC1902.01	23	SPAC4F8.07C(elu+cdc25);SPBC3H7.03C(elu+cdc25);SPBC17G9.08C(elu);SPBC16E9.11C(cdc25);SPAC3H8.06(elu+cdc25);SPAC631.01C(elu);SPAC869.02C(elu);SPAPYUG7.05(elu+cdc25);SPBC28F2.11(elu);SPBC31A8.01C(cdc25);SPBC1105.11C(elu);SPBC83.16C(elu);SPBC1105.12(elu);SPAC9E9.03(elu+cdc25);SPBC17G9.06C(elu);SPAC6B12.07C(elu+cdc25);SPBC8D2.03C(elu);SPBPJ4664.02(elu);SPAC8C9.12C(elu);SPAC19G12.06C(elu);SPCC594.07C(e…
SPBC83.17	9	SPCC584.13(cdc25);SPCC962.02C(cdc25);SPBC215.10(elu+cdc25);SPAC144.08(cdc25);SPCC4B3.04C(cdc25);SPAC144.06(cdc25);SPAC17A2.05(cdc25);SPCC4E9.02(elu+cdc25);SPAC806.04C(cdc25);
SPAC57A10.09C	15	SPCC4B3.18(elu+cdc25);SPCC1840.02C(cdc25);SPCC594.01(cdc25);SPAP27G11.07C(cdc25);SPCC1739.03(elu);SPBC32F12.09(cdc25);SPCP31B10.05(elu);SPCC338.17C(elu);SPAP8A3.08(elu+cdc25);SPCC736.14(elu+cdc25);SPBC365.01(cdc25);SPBC28E12.06C(cdc25);SPBC19F8.07(cdc25);SPBC18H10.04C(cdc25);SPAC16A10.04(elu);
SPBC15D4.02	4	SPAC1250.05(elu);SPCC338.04(elu+cdc25);SPBC2A9.09(cdc25);SPAC1805.09C(elu+cdc25);
SPAC3H1.11	10	SPAC26H5.07C(cdc25);SPCC594.01(cdc25);SPAP27G11.07C(elu);SPCC1322.14C(elu+cdc25);SPBC725.03(cdc25);SPCC613.03(elu+cdc25);SPBC83.16C(cdc25);SPAC1002.19(cdc25);SPCC285.11(cdc25);SPBC365.01(cdc25);
SPBC530.05	7	SPBC651.11C(elu);SPAC30D11.11(elu);SPAC2F3.17C(elu+cdc25);SPAC3G9.15C(elu);SPCC1494.08C(elu);SPAC26A3.05(elu);SPAC1486.06(elu+cdc25);
SPCC290.04	75	SPAC23D3.02(elu);SPAC19B12.02C(elu+cdc25);SPBC428.03C(cdc25);SPCC645.06C(elu+cdc25);SPBC14C8.07C(cdc25);SPBC25B2.08(elu);SPCC4B3.18(elu);SPCC16C4.06C(elu+cdc25);SPBC1A4.03C(elu+cdc25);SPBC428.18(elu+cdc25);SPCC777.02(elu+cdc25);SPBC1347.10(elu+cdc25);SPBC582.03(elu+cdc25);SPAC1952.11C(elu+cdc25);SPCC320.13C(cdc25);SPACUNK4.14(elu+cdc25);SPBC16H5.03C(cdc25);SPAC144.13C(cdc25);SPAC821.08C(elu+cdc25…
SPBC1861.01C	9	SPBC651.11C(elu+cdc25);SPBC13G1.09(elu+cdc25);SPCC550.15C(elu+cdc25);SPAC22F8.09(elu+cdc25);SPAC19A8.02(elu+cdc25);SPBC29A10.08(elu+cdc25);SPAC222.05C(elu+cdc25);SPAC18G6.11C(elu+cdc25);SPCC970.08(elu+cdc25);
SPAC8C9.14	12	SPAC20H4.05C(elu);SPCC594.01(elu+cdc25);SPBC1105.11C(elu);SPCC622.08C(elu);SPCC18.02(cdc25);SPBC17G9.06C(elu+cdc25);SPAC13G6.11C(cdc25);SPBPJ4664.02(cdc25);SPAC19G12.06C(elu);SPAC22F3.12C(elu+cdc25);SPAC1834.03C(elu);SPAC631.02(elu+cdc25);
SPBC1105.14	15	SPAC4A8.04(elu+cdc25);SPBC31F10.17C(cdc25);SPBC1709.12(cdc25);SPBC19G7.09(cdc25);SPBC1105.12(cdc25);SPAC1296.06(elu+cdc25);SPAC13G6.11C(cdc25);SPAC23H4.13C(cdc25);SPBC119.08(cdc25);SPAC1705.03C(cdc25);SPBPB2B2.13(cdc25);SPAC1527.02(cdc25);SPAC19G12.06C(cdc25);SPBC36.06C(cdc25);SPAC16A10.04(cdc25);
SPAC19B12.11C	15	SPAP7G5.06(elu+cdc25);SPBC13G1.06C(elu);SPBC8E4.04(cdc25);SPBC31A8.01C(elu+cdc25);SPBC1105.11C(elu);SPCC622.08C(elu);SPCC1494.08C(elu+cdc25);SPAC6F6.03C(elu+cdc25);SPAC9E9.04(elu+cdc25);SPAC3G6.05(elu+cdc25);SPCC285.11(elu+cdc25);SPAC19G12.06C(elu+cdc25);SPBC1289.16C(elu+cdc25);SPBC18H10.04C(elu+cdc25);SPAC1834.03C(elu+cdc25);
SPBP23A10.13	41	SPAC4F8.07C(elu+cdc25);SPCC736.13(cdc25);SPCC1450.16C(elu+cdc25);SPCC417.05C(elu+cdc25);SPAC3A11.12C(cdc25);SPBC119.03(cdc25);SPAC30D11.11(cdc25);SPBC17G9.08C(cdc25);SPAC869.02C(cdc25);SPAP7G5.06(elu+cdc25);SPCC1795.11(elu);SPBC1778.06C(elu);SPBP8B7.24C(cdc25);SPCC594.01(elu+cdc25);SPBC660.06(cdc25);SPCC1281.06C(elu+cdc25);SPAC1A6.05C(elu+cdc25);SPBC660.16(cdc25);SPCC965.06(cdc25);SPBC1105.11C(el…
SPBC32C12.02	20	SPACUNK4.08(elu+cdc25);SPBC1A4.03C(elu);SPAC30C2.07(elu+cdc25);SPBP35G2.11C(elu+cdc25);SPBC12C2.04(elu+cdc25);SPAC110.04C(elu);SPAC29A4.16(elu);SPCC1682.04(elu);SPAC11G7.03(cdc25);SPCPB1C11.02(elu+cdc25);SPAC1296.06(cdc25);SPAC1002.19(elu);SPAC6B12.07C(cdc25);SPAC13G6.06C(cdc25);SPAC14C4.15C(elu);SPAP32A8.03C(elu+cdc25);SPAC29B12.08(cdc25);SPBC83.01(elu);SPBC26H8.03(elu);SPAC1B3.16C(cdc25);
SPAPB1A11.04C	2	SPCC2H8.05C(elu);SPAC823.04(elu);
SPBC19C7.10	4	SPBC83.16C(elu+cdc25);SPAC3G6.05(elu+cdc25);SPBC16E9.02C(elu);SPACUNK4.15(cdc25);
SPCC320.03	7	SPAP7G5.06(cdc25);SPAC26H5.07C(elu+cdc25);SPBC13A2.03(cdc25);SPAC3G9.05(cdc25);SPAC29A4.16(cdc25);SPCC1393.06C(elu+cdc25);SPAC6F6.03C(elu+cdc25);
SPAC31G5.10	7	SPCC777.02(elu+cdc25);SPAC9.12C(elu);SPAC806.08C(elu+cdc25);SPCC1223.04C(elu+cdc25);SPBC16A3.12C(cdc25);SPBC887.13C(cdc25);SPBC1773.01(elu+cdc25);
SPCC1919.14C	2	SPBC13G1.09(elu);SPAC29A4.16(elu);
SPBC1683.13C	5	SPAC4F8.07C(elu+cdc25);SPBC8E4.04(cdc25);SPAC11G7.03(cdc25);SPBC29A10.08(cdc25);SPBC1105.12(cdc25);
SPBC16G5.15C	75	SPCC1494.07(elu+cdc25);SPBP4H10.15(elu+cdc25);SPAC23C4.15(elu+cdc25);SPCC584.13(elu);SPAC24H6.01C(elu+cdc25);SPCC757.08(elu+cdc25);SPAC15A10.13(elu+cdc25);SPBC32H8.09(elu+cdc25);SPBC1A4.03C(elu);SPBC1347.10(cdc25);SPBC8E4.01C(elu+cdc25);SPAC3A12.04C(elu+cdc25);SPBC146.06C(elu+cdc25);SPAC824.03C(cdc25);SPAC821.08C(elu+cdc25);SPCC18B5.06(elu+cdc25);SPBC13G1.10C(cdc25);SPAC17C9.01C(cdc25);SPCC1020.0…
SPBC19G7.04	99	SPAC23D3.02(cdc25);SPBP4H10.15(cdc25);SPAC23C4.15(elu+cdc25);SPAC19B12.02C(elu+cdc25);SPAC1250.05(elu);SPBP22H7.03(cdc25);SPAC24H6.01C(elu+cdc25);SPBC428.03C(elu);SPCC757.08(elu+cdc25);SPBC32H8.09(elu+cdc25);SPAC227.02C(elu+cdc25);SPBP8B7.31(elu+cdc25);SPCC16C4.06C(elu+cdc25);SPBC1A4.03C(elu);SPBC1773.09C(cdc25);SPBC1703.14C(cdc25);SPCC777.02(elu);SPBC1347.10(elu);SPAC1093.05(elu+cdc25);SPCC320.1…
SPBC21B10.13C	103	SPAC23D3.02(elu+cdc25);SPCC1322.04(elu+cdc25);SPAC19B12.02C(elu+cdc25);SPAC1250.05(elu+cdc25);SPBP22H7.03(elu);SPAC30D11.08C(elu+cdc25);SPBC32C12.03C(elu+cdc25);SPBC14C8.07C(elu+cdc25);SPBC25B2.08(elu+cdc25);SPBC2G2.13C(elu);SPCC4B3.18(elu);SPBC31F10.17C(elu);SPAC31G5.09C(elu+cdc25);SPAC694.06C(elu);SPBC1709.12(elu);SPCC16C4.06C(elu+cdc25);SPBC428.18(elu);SPBC1703.14C(elu+cdc25);SPCC777.02(elu);S…
SPBC19G7.13	4	SPAC1399.05C(cdc25);SPAC29A4.16(cdc25);SPBC1711.12(cdc25);SPCC338.12(elu+cdc25);
SPAC13G7.10	30	SPCC1494.07(elu);SPAC19B12.02C(cdc25);SPBC25B2.08(elu);SPAC2G11.04(elu+cdc25);SPCC16C4.06C(elu);SPBC16H5.03C(elu);SPBC15D4.03(elu);SPBC13G1.10C(elu+cdc25);SPAC2F7.11(elu);SPCC4G3.06C(elu);SPBC902.06(elu);SPAC14C4.12C(elu+cdc25);SPCC1840.01C(elu+cdc25);SPCC553.09C(elu+cdc25);SPBC354.15(elu+cdc25);SPCC576.15C(cdc25);SPCC18.08(elu);SPAC24B11.10C(elu);SPAC17G6.13(elu);SPBC839.07(elu);SPBC14F5.05C(elu…
SPBC3B8.02	62	SPAC19B12.02C(elu);SPCC14G10.03C(elu+cdc25);SPBC119.03(elu);SPCC645.06C(elu);SPCC1620.12C(elu);SPBC31F10.17C(elu);SPBC4.07C(elu+cdc25);SPBC1709.12(elu);SPBC428.18(elu);SPAC1687.19C(elu);SPCC290.04(elu);SPCC74.01(elu+cdc25);SPAC806.07(elu);SPAC821.08C(elu);SPAC25H1.05(elu+cdc25);SPBC27.04(elu);SPCC965.06(elu+cdc25);SPCC24B10.17(elu+cdc25);SPAC3H5.06C(elu);SPCC1450.15(elu+cdc25);SPBC1604.01(elu);SP…
SPAC1B1.01	2	SPCC962.06C(elu+cdc25);SPAC3G6.05(elu);
SPBC2F12.11C	110	SPBC337.03(elu+cdc25);SPAC19B12.02C(elu+cdc25);SPAC2C4.10C(elu+cdc25);SPBC83.18C(cdc25);SPCC645.06C(cdc25);SPCC4B3.18(elu+cdc25);SPBC577.12(elu+cdc25);SPCC16C4.06C(elu);SPBC1A4.03C(elu);SPBC1703.14C(cdc25);SPBC1347.10(elu+cdc25);SPAC1687.19C(elu+cdc25);SPCC962.02C(elu);SPAC3A12.04C(elu);SPCC74.01(cdc25);SPAC1F3.05(elu);SPAC11E3.13C(elu+cdc25);SPACUNK4.14(elu+cdc25);SPBC15D4.03(elu);SPBC1306.02(el…
SPAC6G10.12C	116	SPAC23D3.02(elu+cdc25);SPCC1494.07(cdc25);SPBP4H10.15(elu+cdc25);SPAC15E1.05C(elu+cdc25);SPAC19B12.02C(elu);SPCC584.13(elu);SPBC1773.08C(elu+cdc25);SPBC16H5.05C(elu+cdc25);SPCC757.08(elu+cdc25);SPAC15A10.13(cdc25);SPBC32H8.09(elu+cdc25);SPBC25B2.08(elu+cdc25);SPAC227.02C(cdc25);SPCC4B3.18(elu);SPCC16C4.06C(elu);SPBC1A4.03C(elu+cdc25);SPBC1773.09C(elu+cdc25);SPBC428.18(elu);SPCC777.02(elu);SPACUNK…
SPAC144.09C	6	SPBC19C7.04C(cdc25);SPAC1A6.05C(elu+cdc25);SPAC24B11.09(elu+cdc25);SPAC8C9.12C(elu);SPBC1289.16C(elu);SPAC1B3.16C(elu+cdc25);
SPAC10F6.08C	1	SPAC3G9.15C(elu+cdc25);
SPAC3C7.04	14	SPAC20H4.05C(cdc25);SPAC19B12.02C(elu+cdc25);SPAC694.06C(cdc25);SPAC821.08C(cdc25);SPAC4D7.03(cdc25);SPCC825.03C(cdc25);SPCC1682.04(cdc25);SPAC644.14C(cdc25);SPAC1006.08(cdc25);SPBC11C11.05(elu+cdc25);SPAC57A10.08C(cdc25);SPBC119.08(cdc25);SPBC660.13C(elu+cdc25);SPBC3E7.12C(cdc25);
SPAC21E11.03C	162	SPCC1322.04(elu+cdc25);SPCC736.13(elu+cdc25);SPAC11E3.10(elu+cdc25);SPCC1442.06(elu+cdc25);SPBC83.05(elu+cdc25);SPAC2C4.10C(elu+cdc25);SPAC4A8.04(elu);SPAC30D11.08C(elu);SPBC83.18C(elu+cdc25);SPCC645.06C(elu+cdc25);SPAC26F1.04C(elu+cdc25);SPCC1620.12C(elu+cdc25);SPBC14C8.07C(elu);SPBC17G9.08C(elu+cdc25);SPCC1322.09(elu+cdc25);SPCC4B3.18(cdc25);SPBC31F10.17C(elu);SPAC18B11.05(elu+cdc25);SPAP8A3.02…
SPAC32A11.03C	25	SPAC4F8.07C(elu+cdc25);SPCC1450.16C(elu);SPCC417.05C(elu);SPAC3A11.12C(elu);SPBC16E9.11C(elu);SPAC3H8.06(cdc25);SPCC1795.11(elu);SPBC1778.06C(elu+cdc25);SPAC26H5.07C(elu);SPBC660.06(elu);SPCC1281.06C(elu);SPBC8E4.04(elu);SPAC1A6.05C(elu);SPAC1399.05C(elu);SPBC660.16(elu+cdc25);SPAC2E1P5.05(elu);SPAC110.04C(cdc25);SPAC23C11.09(elu+cdc25);SPBC30B4.03C(elu);SPCC962.06C(elu);SPBC29A3.03C(elu+cdc25);S…
SPBC28F2.11	48	SPAC15A10.10(elu+cdc25);SPAC30D11.11(elu+cdc25);SPBC14C8.07C(cdc25);SPAC607.06C(elu+cdc25);SPCC1322.09(elu+cdc25);SPBC428.18(cdc25);SPAC23G3.04(elu+cdc25);SPBC1703.14C(cdc25);SPBC582.03(elu+cdc25);SPAC343.13(elu+cdc25);SPAC806.07(elu+cdc25);SPBC12D12.02C(elu+cdc25);SPAC824.03C(cdc25);SPAC821.08C(cdc25);SPBC21B10.07(cdc25);SPCPJ732.02C(elu+cdc25);SPBC11B10.10C(elu+cdc25);SPAC644.05C(elu+cdc25);SPA…
