# Supplementary material for: Dissecting the fission yeast regulatory network reveals phase-specific control elements of its cell cycle
Source: BMC Syst Biol. 2009 Sep 16;3:93. doi: 10.1186/1752-0509-3-93 (PMC2758837; doi:10.1186/1752-0509-3-93)
Supplement: Additional file 2 — TFA for 36 TFs based on Peng Cdc25 gene expression time course data. The NCA generated TFAs for the 36 TFs using the Peng Cdc25 gene expression time course data. [file 1752-0509-3-93-S2.txt]

TFs\Time_Points	40	50	60	70	80	90	100	110	120	130	140	150	160	170	180	190	200	210	220	230	240	250	260	270	280	290	300	310	320	330	340	350	360	370	380	390	400
SPAC10F6.08C	0.32137696	0.5419892	0.55798159	0.46964956	0.25521833	0.05619965	-0.096465	-0.1909053	-0.2463911	-0.2471856	-0.1759	-0.2071964	-0.2394898	-0.1796261	-0.0916342	-0.0421328	-0.060384	-0.081393	-0.0459451	0.03907638	0.14709059	0.18919613	0.13512356	0.05984114	0.01597895	-0.0037735	0.00882679	-0.0285637	-0.1143794	-0.1633578	-0.1587112	-0.1278515	-0.0862151	-0.0418331	-0.0313652	-0.0352212	-0.0865865
SPAC13G7.10	-0.0521445	-0.0590101	-0.0417767	-0.0265138	-0.008602	0.01582562	-0.0100678	-0.0175249	0.00693162	0.04407354	0.07046469	0.07263007	0.0776637	0.09226792	0.06266245	0.01051074	-0.0466273	-0.0962095	-0.1339252	-0.121862	-0.0774242	-0.0475493	-0.0284326	-0.0002781	0.04825528	0.09165095	0.10184369	0.08901402	0.0666214	0.03217795	0.03449133	0.05066413	0.02027932	-0.0183087	-0.0438894	-0.0915307	-0.0832914
SPAC144.09C	-0.3004691	-0.3933748	-0.3484302	-0.2739117	-0.1078662	0.05914321	0.179057	0.21974398	0.19044927	0.17439289	0.10150265	0.06109536	0.06075482	0.07212111	0.07400495	0.02651694	0.02074005	0.04102547	0.05536921	0.00293248	-0.0670998	-0.076861	-0.0563198	-0.0042177	0.0174004	0.05738037	0.08978991	0.17528227	0.24427577	0.16586697	0.0194552	-0.0578117	-0.1083914	-0.0403931	-0.053877	-0.135532	-0.1829526
SPAC19B12.11C	0.36307498	0.5048234	0.45922493	0.29499362	0.0557359	-0.1737662	-0.3805883	-0.5620247	-0.6714851	-0.6967299	-0.5899894	-0.3635968	-0.0915568	0.14600414	0.32826361	0.46699531	0.49094377	0.49893563	0.49327341	0.39184473	0.23333659	0.06441887	-0.1494875	-0.3591513	-0.4636182	-0.4806797	-0.4414969	-0.3511624	-0.2587354	-0.1787305	-0.0304425	0.10150173	0.16427415	0.22838949	0.36055859	0.41790591	0.23293607
SPAC1B1.01	-0.0124833	-0.16141	-0.2007936	-0.1520681	-0.2152628	-0.1537539	0.11178849	0.27206442	0.27703825	0.23813909	0.22583099	0.1911582	0.11689417	0.03826108	-0.0821714	-0.1748883	-0.1682033	-0.1797956	-0.2064752	-0.2177165	-0.2410665	-0.132816	0.06017376	0.15304633	0.13582284	0.14937602	0.21838536	0.1215547	-0.0089099	-0.0453837	-0.0402069	0.06103663	0.13189496	0.09480226	-0.0622126	-0.1352554	-0.0221309
SPAC21E11.03C	0.03954339	-0.0257662	-0.0701397	-0.1317398	-0.2102195	-0.2230295	-0.1700961	-0.1614359	-0.1563061	-0.1197816	-0.0561684	0.04134941	0.13436285	0.15494833	0.19495856	0.18099739	0.18335835	0.18109987	0.13540734	0.05646983	-0.0429056	-0.1188527	-0.1835559	-0.2000915	-0.1828375	-0.1965925	-0.1512157	-0.0683404	-0.0406981	0.00732556	0.09161594	0.14032099	0.15616951	0.18447821	0.23095982	0.24118436	0.134753
SPAC31G5.10	-0.2628939	-0.40868	-0.3767349	-0.301117	-0.2114466	-0.101139	-0.0082849	0.08722072	0.18255844	0.26697032	0.23843826	0.16253377	0.13769502	0.12163324	0.12353533	0.08639921	0.02720995	0.01372854	0.04013275	-0.0532291	-0.0642314	-0.1044141	-0.1135508	-0.054557	0.02675513	0.06178751	0.06338489	0.06089324	0.11680356	0.14970717	0.08569839	0.00493461	-0.0056324	0.04986671	0.01050658	-0.1015157	-0.0475304
SPAC32A11.03C	0.21595826	0.15427059	0.07150435	0.04482198	0.03893694	0.03027273	0.02958051	0.03925903	0.04753598	0.02261514	-0.0275409	-0.0864434	-0.130765	-0.1579506	-0.1475015	-0.096699	-0.0604551	-0.0464171	-0.0119877	0.03847087	0.08558386	0.11613937	0.1429302	0.157421	0.13743528	0.09413043	0.04906724	0.0181747	-0.0232283	-0.0740431	-0.0807915	-0.0729792	-0.0900515	-0.1010127	-0.0992792	-0.0944617	-0.1437407
SPAC3C7.04	-0.3197739	-0.2178513	-0.1424885	0.00160384	0.21845498	0.40559288	0.31744255	0.24642329	0.24519401	0.21391801	0.1534369	0.12348896	0.08932737	0.00358766	-0.1736895	-0.2943113	-0.3579162	-0.3872971	-0.3939788	-0.3892971	-0.2358214	0.05032124	0.21946497	0.2470353	0.22594162	0.24510116	0.27272591	0.26226728	0.1641224	0.04486614	0.03625145	0.02697244	-0.0407121	-0.1381485	-0.2231113	-0.245082	-0.2805649
SPAC3H1.11	0.02118965	-0.0679754	-0.1682324	-0.2833485	-0.3122015	-0.2146977	-0.0378922	0.06317081	0.1229781	0.13456685	0.09437949	0.09139322	0.11388148	0.10029157	0.05798982	0.03951017	0.06725937	0.05471367	0.00059612	-0.0425126	-0.0841436	-0.1251617	-0.1478296	-0.1190537	-0.0926356	-0.0430542	0.05007014	0.11937703	0.19044763	0.17621298	0.15820958	0.14726277	0.10011927	0.09481045	-0.0467653	-0.1594616	-0.1042891
SPAC57A10.09C	-0.0357715	-0.0589534	-0.1068118	-0.1973224	-0.2822484	-0.2266044	-0.1126725	-0.1245257	-0.1116969	-0.0356753	0.02987436	0.10900208	0.21696198	0.22189964	0.27412085	0.17432783	0.13235391	0.14658397	0.10653732	0.03828426	0.03923225	-0.0399266	-0.1885436	-0.2914885	-0.200113	-0.1456813	-0.0947864	-0.0107712	0.07995618	0.14819915	0.1402941	0.09281872	0.05743849	0.04847153	0.11732257	0.15774812	0.03251828
SPAC6G10.12C	0.03581291	0.06176197	0.12073149	0.14739185	0.16815044	0.14573302	0.03430096	-0.0328631	-0.0355229	-0.0306815	-0.0690454	-0.1167737	-0.1265347	-0.089281	-0.0700062	-0.0755275	-0.0736871	-0.0152991	0.0685428	0.14188008	0.18264924	0.1667778	0.11559055	0.08389872	0.06663897	0.02958944	-0.0205778	-0.0803131	-0.1251727	-0.1447179	-0.1462814	-0.128125	-0.1147134	-0.0678196	-0.014847	0.00117159	-0.0216582
SPAC8C9.14	1.2626984	1.63963347	1.43925677	0.93718138	0.11244869	-0.7545132	-1.4841989	-2.019376	-2.2348145	-2.1228603	-1.6641166	-0.8984008	-0.086671	0.60069217	1.08284812	1.41078982	1.58375258	1.67592516	1.57181951	1.10111211	0.48904218	-0.1676584	-0.8050029	-1.3006216	-1.5469712	-1.5640623	-1.354284	-0.9987661	-0.7648207	-0.4584148	-0.050908	0.41533061	0.72071968	0.92632225	1.15129885	1.24709119	0.87254059
SPAPB1A11.04C	0.18264383	0.1238287	0.05125171	-0.0138842	-0.0600037	-0.0368665	0.06800994	0.12917184	0.1582468	0.16272622	0.14712178	0.04414289	-0.1203088	-0.2352039	-0.2082578	-0.1616213	-0.1599713	-0.1617913	-0.1092185	0.01085799	0.12088527	0.20211655	0.21034069	0.23428766	0.24742573	0.14867622	0.05930021	-0.0111313	-0.105639	-0.1566096	-0.177071	-0.1860385	-0.1536584	-0.1230187	-0.087318	-0.0404394	0.00701165
SPBC1105.14	-0.1088489	-0.1376121	-0.1807586	-0.1990598	-0.1064932	0.0220503	0.09059281	0.1826755	0.25933041	0.3303569	0.27394501	0.15499487	-0.0173412	-0.2006033	-0.2612497	-0.2536036	-0.2002544	-0.0390295	0.10108572	0.1563083	0.21173071	0.26539145	0.29896677	0.32352278	0.23093063	0.05660152	-0.042259	-0.0672151	-0.0565094	-0.0656371	-0.1177016	-0.1605114	-0.1747502	-0.1746525	-0.1810277	-0.1048009	-0.10897
SPBC15D4.02	0.11597767	0.18083264	0.08022592	0.01936949	-0.0115677	-0.0448625	-0.0857882	-0.0980932	-0.0783202	-0.005218	0.06095627	0.06470546	0.03628464	-0.0060186	-0.0125821	-0.0171791	-0.0238308	-0.0495376	-0.0814763	-0.0626302	0.01725292	0.06395617	0.04031355	0.0049932	0.00607786	0.02512318	-0.0070012	-0.0382047	-0.0338877	0.01103771	0.04088341	0.03869434	0.0007372	-0.0204068	-0.0426398	-0.0653699	-0.0615522
SPBC1683.13C	-0.0507693	-0.2448617	-0.3711748	-0.4252676	-0.3595569	-0.191471	0.01880558	0.11799856	0.1750307	0.21542607	0.2109632	0.19309337	0.19695808	0.17800782	0.13345054	0.08788233	0.0555059	-0.0071424	-0.1112986	-0.2102726	-0.2591242	-0.23557	-0.1709345	-0.121967	-0.0646594	0.01058579	0.06618159	0.10237805	0.14874279	0.19900737	0.20852102	0.16649147	0.13906884	0.11341756	0.05558317	0.0039293	0.02956188
SPBC16G5.15C	-0.0525251	-0.0500564	0.02156712	0.10317529	0.14805366	0.1674677	0.09963829	0.03929941	0.02640672	0.05008199	0.02527707	-0.0315341	-0.09831	-0.1773229	-0.1717282	-0.1131809	-0.0442019	0.00823804	-0.0020872	-0.0093527	0.09622396	0.19200602	0.1662935	0.10150153	0.06578956	0.0331695	0.00680846	-0.0057484	-0.0501892	-0.1058157	-0.0815127	-0.0444218	-0.051206	-0.0424806	-0.061172	-0.092494	-0.0812556
SPBC1861.01C	0.06306944	0.0643756	0.10462419	0.15898108	0.18740224	0.19567453	0.18775141	0.18614136	0.16538785	0.09765831	-0.0090138	-0.1269815	-0.2357907	-0.3347993	-0.333705	-0.2528167	-0.1604188	-0.0786973	-0.0007591	0.08502739	0.18803632	0.26545755	0.2679727	0.20977756	0.14573547	0.08300477	-0.0024179	-0.0711106	-0.1079165	-0.116924	-0.1427818	-0.1691818	-0.1641761	-0.1336094	-0.108229	-0.0757915	-0.029216
SPBC19C7.10	-0.3637916	-0.4074447	-0.3483794	-0.2925217	-0.1308728	0.06261367	0.10503519	0.1832332	0.31130106	0.38333338	0.35883799	0.24478773	0.16702773	0.13928904	0.05296693	-0.1162716	-0.1982138	-0.1539984	-0.1578486	-0.0899625	0.07725628	0.13334373	0.04843649	0.00936069	0.04989882	0.11857816	0.10915115	0.04163301	0.03868789	0.07363173	-0.0108862	-0.1040038	-0.0996019	-0.1117956	-0.1496866	-0.1021671	0.11596346
SPBC19G7.04	-0.1058358	0.03134123	0.10728327	0.15290951	0.19431755	0.18092395	0.06694998	0.02032532	0.0508705	0.06177	0.03486248	-0.0196686	-0.0701148	-0.1086955	-0.1367439	-0.1545021	-0.1733468	-0.1433529	-0.0651393	0.01337648	0.08493714	0.14063137	0.15921746	0.13054043	0.08931278	0.05799642	0.02957649	-0.0127949	-0.0506564	-0.086188	-0.1142457	-0.1232709	-0.1136441	-0.0842353	-0.0247658	0.02595278	-0.0366935
SPBC19G7.13	0.36198209	0.46193789	0.52412199	0.44873062	0.24935122	0.00700174	-0.169097	-0.3033303	-0.4574494	-0.6129556	-0.6770477	-0.6117489	-0.3834641	-0.1176487	0.166557	0.40178852	0.49184603	0.47392353	0.42197979	0.23689942	0.03562196	-0.1317015	-0.3232571	-0.4530983	-0.4969372	-0.4979829	-0.3948954	-0.2342056	-0.1207114	0.06278427	0.21136588	0.28554034	0.31400152	0.29259941	0.16381885	0.12550572	0.24815732
SPBC21B10.13C	-0.2123712	-0.0940341	0.03478274	-0.0133323	-0.0341458	0.02758814	0.0151101	-0.0189646	-0.0037857	0.0422307	0.06635769	0.08531622	0.12385305	0.13651162	0.06734475	0.03637615	-0.0078834	-0.0667549	-0.1081235	-0.1080452	-0.089945	-0.0948687	-0.041838	-0.0577151	-0.0595677	-0.034699	0.03804628	0.12356825	0.1177437	0.10333362	0.08239306	0.06155628	0.04714355	0.00932007	0.03583604	0.03481798	0.00318901
SPBC28F2.11	0.0890289	0.03035241	-0.0290471	-0.0997524	-0.1631473	-0.1357441	-0.0239214	-0.0171519	-0.0646742	-0.0825558	-0.0698018	-0.0301474	0.01600243	0.06482612	0.10313486	0.14459903	0.17229689	0.1474387	0.05126204	-0.0245667	-0.0969835	-0.1352784	-0.1577161	-0.145703	-0.0864473	-0.0238407	0.01978129	0.05250241	0.05588552	0.07650557	0.09979583	0.10464645	0.08807697	0.04468571	0.03550533	0.04907784	0.06705108
SPBC29B5.01	-0.0632756	-0.2305143	-0.347809	-0.4283246	-0.5504794	-0.5882485	-0.3907957	-0.1621044	-0.0539297	0.01263131	0.15475091	0.35788029	0.50946446	0.56821859	0.5292538	0.4081483	0.24553319	0.03924344	-0.1658359	-0.3656684	-0.5075239	-0.5359416	-0.4524062	-0.2998244	-0.1326521	-0.0315076	0.05011838	0.16564974	0.22192868	0.28649699	0.31384601	0.31750662	0.32917994	0.32564239	0.24555949	0.15742197	0.077726
SPBC2F12.11C	-0.0066924	-0.0103717	0.00326172	0.03057409	0.05674334	0.05252677	0.06287494	0.05673141	0.02561019	-0.0129319	-0.0444235	-0.066191	-0.0704284	-0.0577077	-0.0433433	-0.0171385	0.01973105	0.04026192	0.05022022	0.04997148	0.03829295	0.03682629	0.04247135	0.02502636	0.00299882	0.01709293	0.04264777	0.05206648	0.05937944	0.02286814	-0.0233969	-0.0612311	-0.0950547	-0.1161091	-0.0966046	-0.0632303	-0.0182135
SPBC32C12.02	0.00710147	0.00793884	0.02390352	0.05864294	0.07946459	0.09697322	0.12165025	0.12113253	0.09621045	0.07034674	0.03173809	-0.037427	-0.1231007	-0.1862752	-0.2192847	-0.1978863	-0.1337324	-0.04875	0.00887761	0.09306247	0.16231933	0.20766387	0.20030914	0.14582685	0.09676692	0.05185613	-0.0053745	-0.0521174	-0.082318	-0.129036	-0.1440142	-0.1327525	-0.1288015	-0.1034699	-0.0416005	0.02564265	0.00330965
SPBC3B8.02	-0.0378899	-0.2014638	-0.3700234	-0.4737505	-0.5750837	-0.6156198	-0.4644412	-0.2430967	-0.0609383	0.0777099	0.23425599	0.4116953	0.55610915	0.63277035	0.59754369	0.45321999	0.22249176	-0.0530371	-0.3084966	-0.5144383	-0.6374267	-0.6113329	-0.4793244	-0.2911989	-0.0954165	0.04550845	0.13363625	0.21402781	0.29247811	0.32845546	0.32196677	0.31709242	0.34579254	0.37001422	0.25381546	0.15306657	0.09658982
SPBC530.05	0.16522339	0.11956087	0.02539401	-0.0400798	-0.0511063	-0.0668993	-0.0124803	0.02479178	0.03516482	0.01505485	-0.0033535	-0.0292334	-0.0592726	-0.0832928	-0.0815647	-0.0458243	-0.0080289	0.00605661	0.02809184	0.05230203	0.07100451	0.07938833	0.07157612	0.05020665	0.03953909	0.00155376	-0.0499989	-0.0806688	-0.082936	-0.0774428	-0.0533244	-0.0400671	-0.0365472	-0.0176347	0.02331259	0.03412888	0.03952943
SPBC83.17	0.03221391	0.228221	0.37952847	0.40270766	0.28566049	0.14581172	-0.0236301	-0.1202227	-0.2057363	-0.2374718	-0.1747125	-0.0983672	-0.0648889	-0.0688812	-0.1026398	-0.0666514	-0.0423229	-0.0203876	0.0160358	0.04960423	0.13395759	0.18569554	0.11346581	0.0489535	0.04141639	-0.0038606	-0.0478554	-0.0295705	-0.0427801	-0.0348541	-0.0135565	0.00381525	-0.0194303	-0.0321822	-0.1031838	-0.2442553	-0.257488
SPBP23A10.13	0.16016673	0.10029238	0.0536426	-0.0195792	-0.0676098	-0.0901276	-0.1287672	-0.1645816	-0.1736447	-0.1564132	-0.1284454	-0.0934269	-0.0388629	0.02610179	0.08872396	0.14684173	0.1943923	0.21604512	0.20144006	0.16648751	0.1130688	0.02806182	-0.064183	-0.1267238	-0.1634502	-0.1750958	-0.182215	-0.1632588	-0.1344496	-0.0582656	-0.0121709	0.02468147	0.06289803	0.11329372	0.143127	0.1381967	0.1416262
SPCC1902.01	0.28040763	0.24271282	0.20855448	0.12664547	-0.070999	-0.1990332	-0.2211135	-0.2922969	-0.3795704	-0.3976842	-0.3395884	-0.2290285	-0.0717316	0.07928582	0.18802989	0.25099118	0.29437994	0.31048005	0.30059352	0.25275946	0.18052509	0.07534191	-0.0679166	-0.211783	-0.3117664	-0.3416639	-0.3170447	-0.2712712	-0.2364307	-0.138871	-0.0188601	0.07620907	0.13109451	0.22658922	0.29769427	0.34308589	0.25427137
SPCC1919.14C	0.10682726	0.18727093	0.23020664	0.23095427	0.17881267	0.14038362	0.0789985	0.02843639	-0.0167534	-0.0479821	-0.0896378	-0.1500387	-0.1906971	-0.2130179	-0.2376098	-0.2012739	-0.1044351	-0.0331226	0.02462302	0.08451568	0.1705327	0.25364427	0.25333106	0.15884325	0.07164272	0.05974546	0.01911844	-0.0837867	-0.169508	-0.2275241	-0.2075191	-0.1600829	-0.1522552	-0.092808	0.03417875	0.08924506	-0.0261457
SPCC290.04	0.12266759	0.01906448	-0.0676935	-0.0643023	-0.083973	-0.1113405	-0.0692106	-0.0238134	0.00883964	0.05346815	0.11683572	0.12232115	0.10494207	0.07464199	0.04052804	-0.0081338	-0.0624763	-0.1194999	-0.1111302	-0.0598941	-0.0471861	-0.0646718	-0.0782384	-0.0068817	0.04243998	0.04991608	0.06361948	0.0870836	0.14501052	0.11659448	0.07644326	0.03119905	-0.0084998	-0.0578431	-0.0856705	-0.0961799	-0.047666
SPCC320.03	0.21067551	0.14264959	0.06144376	0.02217997	0.01206276	0.03828008	0.12879518	0.17820882	0.1892578	0.13437392	0.05400647	-0.0406212	-0.1672219	-0.3006542	-0.3290482	-0.2488807	-0.1407871	-0.1149182	-0.0797746	0.01857336	0.1127729	0.16249965	0.19587285	0.16882788	0.11380067	0.06056874	-0.0396952	-0.1331644	-0.1521241	-0.1205292	-0.0817422	-0.0196411	0.00264268	-0.0323029	-0.0603306	-0.0155279	0.07354018
SPCC550.15C	-0.1949713	-0.460515	-0.3023457	-0.1438726	-0.0538615	0.06566614	0.24192845	0.32727308	0.29005688	0.23798216	0.18094622	0.04136784	-0.1282355	-0.2183683	-0.2108747	-0.1714501	-0.1410846	-0.1251563	-0.0294204	0.12359843	0.21748268	0.26360323	0.26107905	0.19810679	0.12613353	0.02493978	-0.0925206	-0.1944544	-0.2326168	-0.174617	-0.099234	-0.0698467	-0.034771	0.0506257	0.13098185	0.151651	0.12357763
