# Supplementary material for: Dissecting the fission yeast regulatory network reveals phase-specific control elements of its cell cycle
Source: BMC Syst Biol. 2009 Sep 16;3:93. doi: 10.1186/1752-0509-3-93 (PMC2758837; doi:10.1186/1752-0509-3-93)
Supplement: Additional file 3 — Gene regulatory network for S. pombe generated from Rustici Cdc25 and Elu gene expression time course data. A directed acyclyic graph (DAG) dot text file containing the interactions between regulatory targets. The network can be opened and viewed with the GVedit function of Graphviz. [file 1752-0509-3-93-S3.zip]

Archive with 1 entries (1 files):
- GRN_Rustici_data_weighted_SNR.dot
