# Supplementary material for: Dissecting the fission yeast regulatory network reveals phase-specific control elements of its cell cycle
Source: BMC Syst Biol. 2009 Sep 16;3:93. doi: 10.1186/1752-0509-3-93 (PMC2758837; doi:10.1186/1752-0509-3-93)
Supplement: Additional file 3 — Gene regulatory network for S. pombe generated from Rustici Cdc25 and Elu gene expression time course data. A directed acyclyic graph (DAG) dot text file containing the interactions between regulatory targets. The network can be opened and viewed with the GVedit function of Graphviz. [file 1752-0509-3-93-S3.zip › GRN_Rustici_data_weighted_SNR.dot]

 digraph "Gene regulatory network" {
 		graph                            
 		[                                
 	center="true"                        
 			overlap="false"              
 			Damping=0.999                
 			fontname="Helvetica"         
 			maxiter=1000000              
 			splines="true"               
 			sep=0.8                      
 			epsilon=0.0000001            
 			ratio="auto"                 
 		]                                
 		node                             
 		[                                
 			fontsize=20                  
 			fontname="Helvetica-bold"    
 			shape="circle"               
 			style="bold"                 
 		]                                
 		edge                             
 		[                                
 			fontsize=18                   
 			fontname="Helvetica"         
 			color="black"                 
 			arrowhead="normal"           
 			len=2.5                      
 		]                                
TF17       ->  Gene01   
 		[color="red"] 
Gene02     ->  Gene02   
 		[color="red"] 
Gene06     ->  Gene02   
 		[color="red"] 
Gene100    ->  Gene02   
 		[color="red"] 
Gene399    ->  Gene02   
 		[color="blue"]
Gene03     ->  Gene03   
 		[color="red"] 
Gene100    ->  Gene03   
 		[color="red"] 
Gene223    ->  Gene03   
 		[color="blue"]
Gene331    ->  Gene03   
 		[color="blue"]
Gene351    ->  Gene03   
 		[color="red"] 
Gene431    ->  Gene03   
 		[color="red"] 
Gene179    ->  Gene04   
 		[color="red"] 
Gene46     ->  Gene05   
 		[color="blue"]
Gene110    ->  Gene05   
 		[color="blue"]
Gene181    ->  Gene05   
 		[color="blue"]
Gene213    ->  Gene05   
 		[color="red"] 
Gene251    ->  Gene05   
 		[color="red"] 
Gene271    ->  Gene05   
 		[color="blue"]
Gene379    ->  Gene05   
 		[color="red"] 
Gene413    ->  Gene05   
 		[color="red"] 
TF17       ->  Gene05   
 		[color="blue"]
Gene06     ->  Gene06   
 		[color="red"] 
Gene248    ->  Gene06   
 		[color="red"] 
Gene355    ->  Gene06   
 		[color="red"] 
Gene71     ->  Gene07   
 		[color="blue"]
Gene129    ->  Gene07   
 		[color="blue"]
Gene367    ->  Gene07   
 		[color="red"] 
Gene388    ->  Gene07   
 		[color="blue"]
Gene413    ->  Gene07   
 		[color="blue"]
TF20       ->  Gene07   
 		[color="red"] 
Gene147    ->  Gene08   
 		[color="red"] 
Gene443    ->  Gene08   
 		[color="blue"]
Gene04     ->  Gene09   
 		[color="blue"]
Gene71     ->  Gene09   
 		[color="red"] 
Gene86     ->  Gene09   
 		[color="red"] 
Gene94     ->  Gene09   
 		[color="red"] 
Gene113    ->  Gene09   
 		[color="red"] 
Gene154    ->  Gene09   
 		[color="red"] 
Gene221    ->  Gene09   
 		[color="blue"]
Gene295    ->  Gene09   
 		[color="red"] 
Gene339    ->  Gene09   
 		[color="blue"]
Gene376    ->  Gene09   
 		[color="blue"]
Gene101    ->  Gene11   
 		[color="blue"]
Gene471    ->  Gene11   
 		[color="red"] 
Gene378    ->  Gene12   
 		[color="red"] 
Gene176    ->  Gene13   
 		[color="red"] 
Gene452    ->  Gene13   
 		[color="red"] 
Gene56     ->  Gene14   
 		[color="blue"]
Gene118    ->  Gene14   
 		[color="red"] 
Gene241    ->  Gene14   
 		[color="red"] 
Gene254    ->  Gene14   
 		[color="red"] 
Gene15     ->  Gene15   
 		[color="red"] 
Gene71     ->  Gene15   
 		[color="red"] 
Gene101    ->  Gene15   
 		[color="red"] 
Gene179    ->  Gene15   
 		[color="blue"]
Gene213    ->  Gene15   
 		[color="red"] 
Gene248    ->  Gene15   
 		[color="blue"]
Gene350    ->  Gene15   
 		[color="blue"]
Gene367    ->  Gene15   
 		[color="red"] 
Gene210    ->  Gene17   
 		[color="red"] 
Gene46     ->  Gene19   
 		[color="red"] 
Gene179    ->  Gene19   
 		[color="red"] 
Gene213    ->  Gene19   
 		[color="red"] 
Gene240    ->  Gene19   
 		[color="blue"]
Gene339    ->  Gene19   
 		[color="blue"]
Gene355    ->  Gene19   
 		[color="blue"]
Gene251    ->  Gene20   
 		[color="blue"]
Gene22     ->  Gene22   
 		[color="red"] 
Gene91     ->  Gene22   
 		[color="blue"]
Gene129    ->  Gene22   
 		[color="red"] 
Gene143    ->  Gene22   
 		[color="blue"]
Gene167    ->  Gene22   
 		[color="red"] 
Gene210    ->  Gene22   
 		[color="red"] 
Gene468    ->  Gene22   
 		[color="blue"]
TF07       ->  Gene22   
 		[color="red"] 
Gene46     ->  Gene23   
 		[color="red"] 
Gene176    ->  Gene23   
 		[color="blue"]
TF26       ->  Gene23   
 		[color="blue"]
Gene24     ->  Gene24   
 		[color="red"] 
Gene196    ->  Gene24   
 		[color="blue"]
Gene452    ->  Gene24   
 		[color="blue"]
Gene113    ->  Gene25   
 		[color="blue"]
Gene26     ->  Gene26   
 		[color="red"] 
Gene98     ->  Gene26   
 		[color="blue"]
Gene176    ->  Gene26   
 		[color="red"] 
Gene179    ->  Gene26   
 		[color="blue"]
Gene186    ->  Gene26   
 		[color="red"] 
Gene213    ->  Gene26   
 		[color="red"] 
Gene230    ->  Gene26   
 		[color="red"] 
Gene251    ->  Gene26   
 		[color="red"] 
Gene470    ->  Gene26   
 		[color="red"] 
TF17       ->  Gene26   
 		[color="blue"]
Gene28     ->  Gene28   
 		[color="red"] 
Gene295    ->  Gene28   
 		[color="red"] 
Gene312    ->  Gene28   
 		[color="red"] 
Gene398    ->  Gene28   
 		[color="blue"]
Gene16     ->  Gene29   
 		[color="blue"]
Gene46     ->  Gene29   
 		[color="blue"]
Gene110    ->  Gene29   
 		[color="blue"]
Gene152    ->  Gene29   
 		[color="red"] 
Gene176    ->  Gene29   
 		[color="red"] 
Gene177    ->  Gene29   
 		[color="blue"]
Gene210    ->  Gene29   
 		[color="red"] 
Gene237    ->  Gene29   
 		[color="blue"]
Gene241    ->  Gene29   
 		[color="blue"]
Gene248    ->  Gene29   
 		[color="red"] 
Gene331    ->  Gene29   
 		[color="red"] 
Gene344    ->  Gene29   
 		[color="red"] 
TF17       ->  Gene29   
 		[color="blue"]
Gene137    ->  Gene30   
 		[color="red"] 
Gene237    ->  Gene30   
 		[color="red"] 
Gene248    ->  Gene30   
 		[color="red"] 
Gene335    ->  Gene30   
 		[color="red"] 
Gene376    ->  Gene30   
 		[color="blue"]
Gene378    ->  Gene30   
 		[color="red"] 
Gene456    ->  Gene30   
 		[color="blue"]
Gene87     ->  Gene31   
 		[color="blue"]
Gene210    ->  Gene31   
 		[color="blue"]
Gene32     ->  Gene32   
 		[color="red"] 
Gene129    ->  Gene32   
 		[color="blue"]
Gene339    ->  Gene32   
 		[color="blue"]
Gene367    ->  Gene32   
 		[color="red"] 
Gene496    ->  Gene32   
 		[color="red"] 
Gene213    ->  Gene33   
 		[color="red"] 
Gene251    ->  Gene33   
 		[color="red"] 
Gene06     ->  Gene36   
 		[color="blue"]
Gene36     ->  Gene36   
 		[color="red"] 
Gene101    ->  Gene36   
 		[color="red"] 
Gene114    ->  Gene36   
 		[color="blue"]
Gene117    ->  Gene36   
 		[color="blue"]
Gene167    ->  Gene36   
 		[color="red"] 
Gene186    ->  Gene36   
 		[color="blue"]
Gene221    ->  Gene36   
 		[color="blue"]
Gene269    ->  Gene36   
 		[color="red"] 
TF07       ->  Gene36   
 		[color="red"] 
Gene213    ->  Gene37   
 		[color="blue"]
Gene279    ->  Gene37   
 		[color="blue"]
Gene398    ->  Gene39   
 		[color="blue"]
Gene40     ->  Gene40   
 		[color="red"] 
Gene213    ->  Gene40   
 		[color="red"] 
Gene248    ->  Gene40   
 		[color="blue"]
Gene312    ->  Gene40   
 		[color="blue"]
Gene376    ->  Gene40   
 		[color="blue"]
Gene502    ->  Gene40   
 		[color="red"] 
Gene312    ->  Gene41   
 		[color="red"] 
Gene398    ->  Gene41   
 		[color="blue"]
Gene177    ->  Gene42   
 		[color="blue"]
Gene230    ->  Gene42   
 		[color="red"] 
Gene213    ->  Gene43   
 		[color="red"] 
Gene246    ->  Gene43   
 		[color="red"] 
Gene267    ->  Gene43   
 		[color="blue"]
Gene101    ->  Gene44   
 		[color="blue"]
Gene210    ->  Gene44   
 		[color="red"] 
Gene279    ->  Gene44   
 		[color="blue"]
Gene302    ->  Gene44   
 		[color="red"] 
Gene395    ->  Gene44   
 		[color="blue"]
Gene452    ->  Gene44   
 		[color="blue"]
TF17       ->  Gene44   
 		[color="blue"]
TF20       ->  Gene44   
 		[color="red"] 
Gene02     ->  Gene45   
 		[color="red"] 
Gene156    ->  Gene45   
 		[color="red"] 
Gene302    ->  Gene45   
 		[color="blue"]
Gene24     ->  Gene46   
 		[color="red"] 
Gene86     ->  Gene46   
 		[color="red"] 
Gene101    ->  Gene46   
 		[color="red"] 
Gene110    ->  Gene46   
 		[color="blue"]
Gene154    ->  Gene46   
 		[color="red"] 
Gene176    ->  Gene46   
 		[color="red"] 
Gene213    ->  Gene46   
 		[color="red"] 
Gene222    ->  Gene46   
 		[color="red"] 
Gene224    ->  Gene46   
 		[color="blue"]
Gene237    ->  Gene46   
 		[color="blue"]
Gene239    ->  Gene46   
 		[color="blue"]
Gene241    ->  Gene46   
 		[color="blue"]
Gene312    ->  Gene46   
 		[color="blue"]
Gene344    ->  Gene46   
 		[color="red"] 
Gene452    ->  Gene46   
 		[color="red"] 
Gene454    ->  Gene46   
 		[color="blue"]
Gene466    ->  Gene46   
 		[color="blue"]
Gene489    ->  Gene46   
 		[color="red"] 
Gene101    ->  Gene47   
 		[color="blue"]
Gene312    ->  Gene47   
 		[color="red"] 
Gene354    ->  Gene47   
 		[color="blue"]
Gene470    ->  Gene47   
 		[color="red"] 
Gene483    ->  Gene47   
 		[color="blue"]
Gene46     ->  Gene48   
 		[color="blue"]
Gene48     ->  Gene48   
 		[color="red"] 
Gene74     ->  Gene48   
 		[color="red"] 
Gene331    ->  Gene48   
 		[color="blue"]
Gene376    ->  Gene48   
 		[color="red"] 
Gene472    ->  Gene48   
 		[color="blue"]
Gene339    ->  Gene49   
 		[color="blue"]
Gene471    ->  Gene49   
 		[color="red"] 
TF07       ->  Gene49   
 		[color="blue"]
Gene94     ->  Gene50   
 		[color="blue"]
Gene213    ->  Gene50   
 		[color="red"] 
TF20       ->  Gene51   
 		[color="red"] 
Gene398    ->  Gene52   
 		[color="blue"]
TF26       ->  Gene52   
 		[color="blue"]
Gene06     ->  Gene53   
 		[color="blue"]
Gene101    ->  Gene53   
 		[color="blue"]
Gene46     ->  Gene54   
 		[color="blue"]
Gene113    ->  Gene54   
 		[color="blue"]
Gene213    ->  Gene54   
 		[color="red"] 
Gene230    ->  Gene54   
 		[color="red"] 
Gene248    ->  Gene54   
 		[color="red"] 
Gene263    ->  Gene54   
 		[color="blue"]
Gene353    ->  Gene54   
 		[color="red"] 
Gene376    ->  Gene54   
 		[color="blue"]
Gene388    ->  Gene54   
 		[color="blue"]
Gene210    ->  Gene55   
 		[color="blue"]
Gene213    ->  Gene55   
 		[color="red"] 
Gene398    ->  Gene55   
 		[color="blue"]
Gene331    ->  Gene56   
 		[color="blue"]
Gene57     ->  Gene57   
 		[color="red"] 
Gene344    ->  Gene57   
 		[color="blue"]
Gene87     ->  Gene58   
 		[color="red"] 
Gene101    ->  Gene58   
 		[color="blue"]
Gene113    ->  Gene58   
 		[color="blue"]
Gene354    ->  Gene58   
 		[color="blue"]
Gene483    ->  Gene58   
 		[color="blue"]
Gene502    ->  Gene58   
 		[color="red"] 
Gene101    ->  Gene59   
 		[color="blue"]
Gene295    ->  Gene59   
 		[color="red"] 
Gene210    ->  Gene60   
 		[color="red"] 
Gene339    ->  Gene60   
 		[color="blue"]
Gene71     ->  Gene62   
 		[color="red"] 
Gene213    ->  Gene62   
 		[color="red"] 
Gene46     ->  Gene64   
 		[color="blue"]
Gene176    ->  Gene64   
 		[color="red"] 
Gene248    ->  Gene64   
 		[color="red"] 
Gene02     ->  Gene65   
 		[color="red"] 
Gene87     ->  Gene65   
 		[color="red"] 
Gene211    ->  Gene65   
 		[color="blue"]
Gene239    ->  Gene65   
 		[color="blue"]
Gene240    ->  Gene65   
 		[color="blue"]
Gene295    ->  Gene65   
 		[color="red"] 
Gene129    ->  Gene66   
 		[color="blue"]
Gene251    ->  Gene66   
 		[color="red"] 
Gene85     ->  Gene67   
 		[color="blue"]
Gene113    ->  Gene67   
 		[color="blue"]
Gene315    ->  Gene67   
 		[color="blue"]
Gene353    ->  Gene67   
 		[color="blue"]
Gene398    ->  Gene67   
 		[color="red"] 
TF07       ->  Gene67   
 		[color="blue"]
Gene115    ->  Gene68   
 		[color="red"] 
Gene279    ->  Gene68   
 		[color="red"] 
Gene331    ->  Gene68   
 		[color="blue"]
Gene98     ->  Gene69   
 		[color="red"] 
Gene398    ->  Gene69   
 		[color="blue"]
TF20       ->  Gene69   
 		[color="red"] 
Gene129    ->  Gene70   
 		[color="red"] 
Gene213    ->  Gene70   
 		[color="red"] 
Gene295    ->  Gene70   
 		[color="blue"]
Gene344    ->  Gene70   
 		[color="red"] 
Gene354    ->  Gene70   
 		[color="blue"]
Gene06     ->  Gene71   
 		[color="blue"]
Gene40     ->  Gene71   
 		[color="blue"]
Gene71     ->  Gene71   
 		[color="red"] 
Gene154    ->  Gene71   
 		[color="red"] 
Gene181    ->  Gene71   
 		[color="blue"]
Gene186    ->  Gene71   
 		[color="red"] 
Gene200    ->  Gene71   
 		[color="blue"]
Gene237    ->  Gene71   
 		[color="blue"]
Gene264    ->  Gene71   
 		[color="red"] 
Gene285    ->  Gene71   
 		[color="red"] 
Gene308    ->  Gene71   
 		[color="blue"]
Gene353    ->  Gene71   
 		[color="red"] 
Gene374    ->  Gene71   
 		[color="blue"]
Gene429    ->  Gene71   
 		[color="blue"]
Gene452    ->  Gene71   
 		[color="red"] 
Gene453    ->  Gene71   
 		[color="red"] 
TF17       ->  Gene71   
 		[color="blue"]
Gene72     ->  Gene72   
 		[color="red"] 
Gene73     ->  Gene73   
 		[color="red"] 
Gene129    ->  Gene73   
 		[color="blue"]
Gene186    ->  Gene73   
 		[color="red"] 
Gene279    ->  Gene73   
 		[color="red"] 
Gene452    ->  Gene73   
 		[color="red"] 
Gene74     ->  Gene74   
 		[color="red"] 
Gene101    ->  Gene74   
 		[color="red"] 
Gene186    ->  Gene74   
 		[color="red"] 
Gene248    ->  Gene74   
 		[color="blue"]
Gene46     ->  Gene75   
 		[color="blue"]
Gene129    ->  Gene75   
 		[color="red"] 
Gene230    ->  Gene75   
 		[color="red"] 
Gene06     ->  Gene76   
 		[color="blue"]
Gene76     ->  Gene76   
 		[color="red"] 
Gene107    ->  Gene76   
 		[color="red"] 
Gene113    ->  Gene76   
 		[color="red"] 
Gene210    ->  Gene76   
 		[color="red"] 
Gene213    ->  Gene76   
 		[color="red"] 
Gene221    ->  Gene76   
 		[color="blue"]
Gene248    ->  Gene76   
 		[color="blue"]
Gene271    ->  Gene76   
 		[color="blue"]
Gene355    ->  Gene76   
 		[color="blue"]
Gene384    ->  Gene76   
 		[color="blue"]
Gene435    ->  Gene76   
 		[color="blue"]
TF04       ->  Gene76   
 		[color="red"] 
Gene46     ->  Gene77   
 		[color="blue"]
Gene71     ->  Gene77   
 		[color="red"] 
Gene326    ->  Gene77   
 		[color="blue"]
Gene381    ->  Gene77   
 		[color="red"] 
Gene388    ->  Gene77   
 		[color="red"] 
Gene413    ->  Gene77   
 		[color="red"] 
Gene468    ->  Gene77   
 		[color="blue"]
Gene46     ->  Gene78   
 		[color="red"] 
Gene78     ->  Gene78   
 		[color="red"] 
Gene98     ->  Gene78   
 		[color="red"] 
Gene213    ->  Gene78   
 		[color="blue"]
Gene114    ->  Gene79   
 		[color="blue"]
Gene354    ->  Gene79   
 		[color="blue"]
Gene470    ->  Gene79   
 		[color="red"] 
Gene87     ->  Gene80   
 		[color="red"] 
Gene179    ->  Gene80   
 		[color="blue"]
Gene339    ->  Gene80   
 		[color="blue"]
Gene386    ->  Gene80   
 		[color="red"] 
Gene425    ->  Gene80   
 		[color="blue"]
Gene477    ->  Gene80   
 		[color="red"] 
Gene129    ->  Gene81   
 		[color="blue"]
Gene179    ->  Gene81   
 		[color="blue"]
Gene186    ->  Gene81   
 		[color="red"] 
Gene71     ->  Gene82   
 		[color="red"] 
Gene101    ->  Gene82   
 		[color="blue"]
Gene163    ->  Gene82   
 		[color="red"] 
Gene251    ->  Gene82   
 		[color="red"] 
Gene329    ->  Gene82   
 		[color="blue"]
Gene331    ->  Gene82   
 		[color="blue"]
Gene471    ->  Gene82   
 		[color="red"] 
Gene87     ->  Gene83   
 		[color="blue"]
Gene154    ->  Gene84   
 		[color="blue"]
Gene46     ->  Gene85   
 		[color="blue"]
Gene98     ->  Gene85   
 		[color="blue"]
Gene101    ->  Gene85   
 		[color="red"] 
Gene110    ->  Gene85   
 		[color="blue"]
Gene114    ->  Gene85   
 		[color="blue"]
Gene176    ->  Gene85   
 		[color="red"] 
Gene179    ->  Gene85   
 		[color="red"] 
Gene196    ->  Gene85   
 		[color="blue"]
Gene213    ->  Gene85   
 		[color="red"] 
Gene221    ->  Gene85   
 		[color="blue"]
Gene331    ->  Gene85   
 		[color="red"] 
Gene344    ->  Gene85   
 		[color="red"] 
Gene379    ->  Gene85   
 		[color="red"] 
TF07       ->  Gene85   
 		[color="red"] 
TF17       ->  Gene85   
 		[color="blue"]
Gene46     ->  Gene86   
 		[color="blue"]
Gene71     ->  Gene86   
 		[color="red"] 
Gene86     ->  Gene86   
 		[color="red"] 
Gene91     ->  Gene86   
 		[color="blue"]
Gene110    ->  Gene86   
 		[color="blue"]
Gene129    ->  Gene86   
 		[color="red"] 
Gene171    ->  Gene86   
 		[color="blue"]
Gene176    ->  Gene86   
 		[color="red"] 
Gene200    ->  Gene86   
 		[color="blue"]
Gene213    ->  Gene86   
 		[color="red"] 
Gene237    ->  Gene86   
 		[color="blue"]
Gene239    ->  Gene86   
 		[color="blue"]
Gene263    ->  Gene86   
 		[color="blue"]
Gene285    ->  Gene86   
 		[color="red"] 
Gene296    ->  Gene86   
 		[color="blue"]
Gene312    ->  Gene86   
 		[color="blue"]
Gene344    ->  Gene86   
 		[color="red"] 
Gene353    ->  Gene86   
 		[color="red"] 
TF05       ->  Gene86   
 		[color="red"] 
Gene87     ->  Gene87   
 		[color="red"] 
Gene98     ->  Gene87   
 		[color="blue"]
Gene176    ->  Gene87   
 		[color="blue"]
Gene230    ->  Gene87   
 		[color="red"] 
Gene237    ->  Gene87   
 		[color="blue"]
Gene295    ->  Gene87   
 		[color="red"] 
Gene318    ->  Gene87   
 		[color="blue"]
Gene326    ->  Gene87   
 		[color="blue"]
Gene391    ->  Gene87   
 		[color="blue"]
Gene435    ->  Gene87   
 		[color="blue"]
Gene466    ->  Gene87   
 		[color="blue"]
Gene502    ->  Gene87   
 		[color="red"] 
TF17       ->  Gene87   
 		[color="blue"]
Gene46     ->  Gene88   
 		[color="red"] 
Gene71     ->  Gene88   
 		[color="blue"]
Gene88     ->  Gene88   
 		[color="red"] 
Gene167    ->  Gene88   
 		[color="red"] 
Gene413    ->  Gene88   
 		[color="blue"]
Gene46     ->  Gene89   
 		[color="red"] 
Gene221    ->  Gene89   
 		[color="blue"]
Gene398    ->  Gene90   
 		[color="red"] 
Gene71     ->  Gene91   
 		[color="red"] 
Gene101    ->  Gene91   
 		[color="blue"]
Gene113    ->  Gene91   
 		[color="blue"]
Gene186    ->  Gene91   
 		[color="red"] 
Gene237    ->  Gene91   
 		[color="blue"]
Gene248    ->  Gene91   
 		[color="red"] 
Gene285    ->  Gene91   
 		[color="red"] 
Gene344    ->  Gene91   
 		[color="red"] 
Gene396    ->  Gene91   
 		[color="blue"]
Gene471    ->  Gene91   
 		[color="blue"]
TF05       ->  Gene91   
 		[color="red"] 
TF17       ->  Gene91   
 		[color="blue"]
Gene71     ->  Gene92   
 		[color="red"] 
Gene179    ->  Gene92   
 		[color="red"] 
Gene331    ->  Gene92   
 		[color="blue"]
Gene98     ->  Gene93   
 		[color="blue"]
Gene100    ->  Gene93   
 		[color="red"] 
Gene114    ->  Gene93   
 		[color="blue"]
Gene210    ->  Gene93   
 		[color="red"] 
Gene237    ->  Gene93   
 		[color="blue"]
Gene345    ->  Gene93   
 		[color="blue"]
Gene353    ->  Gene93   
 		[color="blue"]
Gene456    ->  Gene93   
 		[color="red"] 
Gene468    ->  Gene93   
 		[color="blue"]
Gene87     ->  Gene94   
 		[color="blue"]
Gene94     ->  Gene94   
 		[color="red"] 
Gene101    ->  Gene94   
 		[color="blue"]
Gene113    ->  Gene94   
 		[color="red"] 
Gene159    ->  Gene94   
 		[color="blue"]
Gene196    ->  Gene94   
 		[color="red"] 
Gene210    ->  Gene94   
 		[color="blue"]
Gene213    ->  Gene94   
 		[color="blue"]
Gene452    ->  Gene94   
 		[color="red"] 
Gene46     ->  Gene95   
 		[color="blue"]
Gene110    ->  Gene95   
 		[color="blue"]
Gene113    ->  Gene95   
 		[color="blue"]
Gene171    ->  Gene95   
 		[color="blue"]
Gene176    ->  Gene95   
 		[color="red"] 
Gene177    ->  Gene95   
 		[color="blue"]
Gene181    ->  Gene95   
 		[color="blue"]
Gene196    ->  Gene95   
 		[color="blue"]
Gene213    ->  Gene95   
 		[color="red"] 
Gene237    ->  Gene95   
 		[color="blue"]
Gene248    ->  Gene95   
 		[color="red"] 
Gene271    ->  Gene95   
 		[color="blue"]
Gene367    ->  Gene95   
 		[color="blue"]
Gene413    ->  Gene95   
 		[color="red"] 
Gene22     ->  Gene96   
 		[color="blue"]
Gene70     ->  Gene96   
 		[color="blue"]
Gene110    ->  Gene96   
 		[color="blue"]
Gene213    ->  Gene96   
 		[color="red"] 
Gene241    ->  Gene96   
 		[color="blue"]
Gene344    ->  Gene96   
 		[color="red"] 
TF17       ->  Gene96   
 		[color="blue"]
Gene113    ->  Gene97   
 		[color="red"] 
Gene186    ->  Gene97   
 		[color="red"] 
Gene452    ->  Gene97   
 		[color="red"] 
Gene98     ->  Gene98   
 		[color="red"] 
Gene100    ->  Gene98   
 		[color="blue"]
Gene129    ->  Gene98   
 		[color="red"] 
Gene167    ->  Gene98   
 		[color="red"] 
Gene181    ->  Gene98   
 		[color="blue"]
Gene213    ->  Gene98   
 		[color="red"] 
Gene264    ->  Gene98   
 		[color="blue"]
Gene332    ->  Gene98   
 		[color="blue"]
Gene355    ->  Gene98   
 		[color="blue"]
Gene367    ->  Gene98   
 		[color="blue"]
Gene98     ->  Gene99   
 		[color="red"] 
Gene99     ->  Gene99   
 		[color="red"] 
Gene248    ->  Gene99   
 		[color="red"] 
Gene276    ->  Gene99   
 		[color="red"] 
Gene285    ->  Gene99   
 		[color="blue"]
Gene470    ->  Gene99   
 		[color="blue"]
TF20       ->  Gene99   
 		[color="red"] 
Gene100    ->  Gene100  
 		[color="red"] 
Gene167    ->  Gene100  
 		[color="blue"]
Gene179    ->  Gene100  
 		[color="red"] 
Gene181    ->  Gene100  
 		[color="red"] 
Gene339    ->  Gene100  
 		[color="blue"]
Gene353    ->  Gene100  
 		[color="blue"]
Gene402    ->  Gene100  
 		[color="red"] 
Gene466    ->  Gene100  
 		[color="blue"]
Gene06     ->  Gene101  
 		[color="blue"]
Gene46     ->  Gene101  
 		[color="blue"]
Gene101    ->  Gene101  
 		[color="red"] 
Gene176    ->  Gene101  
 		[color="red"] 
Gene179    ->  Gene101  
 		[color="red"] 
Gene186    ->  Gene101  
 		[color="red"] 
Gene199    ->  Gene101  
 		[color="blue"]
Gene213    ->  Gene101  
 		[color="red"] 
Gene240    ->  Gene101  
 		[color="blue"]
Gene257    ->  Gene101  
 		[color="blue"]
Gene302    ->  Gene101  
 		[color="blue"]
Gene388    ->  Gene101  
 		[color="red"] 
Gene413    ->  Gene101  
 		[color="red"] 
Gene452    ->  Gene101  
 		[color="blue"]
Gene453    ->  Gene101  
 		[color="red"] 
Gene496    ->  Gene101  
 		[color="blue"]
TF07       ->  Gene101  
 		[color="red"] 
Gene101    ->  Gene102  
 		[color="blue"]
Gene102    ->  Gene102  
 		[color="red"] 
Gene286    ->  Gene103  
 		[color="red"] 
Gene317    ->  Gene103  
 		[color="red"] 
Gene496    ->  Gene103  
 		[color="red"] 
Gene179    ->  Gene104  
 		[color="blue"]
Gene180    ->  Gene104  
 		[color="blue"]
Gene182    ->  Gene104  
 		[color="blue"]
Gene186    ->  Gene104  
 		[color="red"] 
Gene295    ->  Gene104  
 		[color="blue"]
Gene312    ->  Gene104  
 		[color="blue"]
Gene339    ->  Gene104  
 		[color="blue"]
TF13       ->  Gene104  
 		[color="blue"]
Gene134    ->  Gene105  
 		[color="blue"]
Gene331    ->  Gene105  
 		[color="red"] 
Gene186    ->  Gene106  
 		[color="red"] 
Gene71     ->  Gene107  
 		[color="red"] 
Gene91     ->  Gene107  
 		[color="blue"]
Gene100    ->  Gene107  
 		[color="blue"]
Gene110    ->  Gene107  
 		[color="blue"]
Gene129    ->  Gene107  
 		[color="red"] 
Gene154    ->  Gene107  
 		[color="red"] 
Gene159    ->  Gene107  
 		[color="red"] 
Gene176    ->  Gene107  
 		[color="red"] 
Gene200    ->  Gene107  
 		[color="blue"]
Gene210    ->  Gene107  
 		[color="red"] 
Gene213    ->  Gene107  
 		[color="red"] 
Gene237    ->  Gene107  
 		[color="blue"]
Gene251    ->  Gene107  
 		[color="red"] 
Gene373    ->  Gene107  
 		[color="red"] 
Gene241    ->  Gene108  
 		[color="red"] 
Gene398    ->  Gene108  
 		[color="blue"]
TF18       ->  Gene108  
 		[color="blue"]
Gene210    ->  Gene109  
 		[color="blue"]
Gene382    ->  Gene109  
 		[color="red"] 
Gene98     ->  Gene110  
 		[color="blue"]
Gene344    ->  Gene110  
 		[color="red"] 
Gene378    ->  Gene110  
 		[color="red"] 
Gene388    ->  Gene110  
 		[color="blue"]
Gene87     ->  Gene111  
 		[color="red"] 
Gene179    ->  Gene111  
 		[color="blue"]
Gene312    ->  Gene111  
 		[color="blue"]
Gene470    ->  Gene111  
 		[color="blue"]
Gene100    ->  Gene112  
 		[color="red"] 
Gene101    ->  Gene112  
 		[color="red"] 
Gene213    ->  Gene112  
 		[color="red"] 
Gene483    ->  Gene112  
 		[color="blue"]
Gene502    ->  Gene112  
 		[color="blue"]
Gene113    ->  Gene113  
 		[color="red"] 
Gene200    ->  Gene113  
 		[color="red"] 
Gene286    ->  Gene113  
 		[color="blue"]
Gene353    ->  Gene113  
 		[color="red"] 
TF17       ->  Gene113  
 		[color="red"] 
Gene46     ->  Gene114  
 		[color="blue"]
Gene49     ->  Gene114  
 		[color="red"] 
Gene71     ->  Gene114  
 		[color="blue"]
Gene114    ->  Gene114  
 		[color="red"] 
Gene202    ->  Gene114  
 		[color="blue"]
Gene239    ->  Gene114  
 		[color="red"] 
Gene251    ->  Gene114  
 		[color="blue"]
Gene299    ->  Gene114  
 		[color="blue"]
Gene302    ->  Gene114  
 		[color="blue"]
Gene367    ->  Gene114  
 		[color="red"] 
Gene379    ->  Gene114  
 		[color="red"] 
Gene458    ->  Gene114  
 		[color="blue"]
Gene46     ->  Gene115  
 		[color="blue"]
Gene71     ->  Gene115  
 		[color="blue"]
Gene115    ->  Gene115  
 		[color="red"] 
Gene179    ->  Gene115  
 		[color="blue"]
Gene227    ->  Gene115  
 		[color="blue"]
Gene230    ->  Gene115  
 		[color="red"] 
Gene367    ->  Gene115  
 		[color="red"] 
Gene179    ->  Gene116  
 		[color="blue"]
Gene230    ->  Gene116  
 		[color="blue"]
Gene279    ->  Gene116  
 		[color="blue"]
TF20       ->  Gene116  
 		[color="red"] 
Gene117    ->  Gene117  
 		[color="red"] 
Gene210    ->  Gene117  
 		[color="red"] 
Gene240    ->  Gene117  
 		[color="red"] 
Gene251    ->  Gene117  
 		[color="red"] 
Gene344    ->  Gene117  
 		[color="blue"]
Gene118    ->  Gene118  
 		[color="red"] 
Gene451    ->  Gene118  
 		[color="red"] 
Gene471    ->  Gene118  
 		[color="blue"]
Gene119    ->  Gene119  
 		[color="red"] 
Gene230    ->  Gene119  
 		[color="blue"]
Gene03     ->  Gene120  
 		[color="blue"]
Gene207    ->  Gene120  
 		[color="blue"]
Gene299    ->  Gene120  
 		[color="blue"]
Gene388    ->  Gene120  
 		[color="red"] 
Gene502    ->  Gene120  
 		[color="red"] 
TF20       ->  Gene120  
 		[color="red"] 
Gene71     ->  Gene121  
 		[color="red"] 
Gene87     ->  Gene121  
 		[color="red"] 
Gene121    ->  Gene121  
 		[color="red"] 
Gene154    ->  Gene121  
 		[color="red"] 
Gene156    ->  Gene121  
 		[color="red"] 
Gene196    ->  Gene121  
 		[color="red"] 
Gene502    ->  Gene121  
 		[color="red"] 
Gene122    ->  Gene122  
 		[color="red"] 
Gene502    ->  Gene122  
 		[color="red"] 
Gene123    ->  Gene123  
 		[color="red"] 
Gene248    ->  Gene123  
 		[color="red"] 
Gene312    ->  Gene123  
 		[color="blue"]
TF26       ->  Gene123  
 		[color="red"] 
Gene124    ->  Gene124  
 		[color="red"] 
Gene162    ->  Gene124  
 		[color="blue"]
Gene196    ->  Gene124  
 		[color="blue"]
Gene355    ->  Gene124  
 		[color="red"] 
Gene154    ->  Gene125  
 		[color="red"] 
Gene177    ->  Gene125  
 		[color="blue"]
Gene181    ->  Gene125  
 		[color="blue"]
Gene210    ->  Gene125  
 		[color="red"] 
Gene251    ->  Gene125  
 		[color="red"] 
Gene502    ->  Gene125  
 		[color="red"] 
Gene167    ->  Gene126  
 		[color="red"] 
Gene127    ->  Gene127  
 		[color="red"] 
Gene167    ->  Gene127  
 		[color="blue"]
Gene179    ->  Gene127  
 		[color="blue"]
Gene423    ->  Gene127  
 		[color="red"] 
Gene471    ->  Gene127  
 		[color="red"] 
Gene71     ->  Gene129  
 		[color="red"] 
Gene101    ->  Gene129  
 		[color="red"] 
Gene129    ->  Gene129  
 		[color="red"] 
Gene179    ->  Gene129  
 		[color="red"] 
Gene191    ->  Gene129  
 		[color="red"] 
Gene213    ->  Gene129  
 		[color="red"] 
Gene302    ->  Gene129  
 		[color="blue"]
Gene318    ->  Gene129  
 		[color="red"] 
Gene331    ->  Gene129  
 		[color="blue"]
Gene378    ->  Gene129  
 		[color="red"] 
Gene423    ->  Gene129  
 		[color="red"] 
Gene493    ->  Gene129  
 		[color="blue"]
TF26       ->  Gene129  
 		[color="red"] 
Gene130    ->  Gene130  
 		[color="red"] 
Gene213    ->  Gene130  
 		[color="red"] 
Gene398    ->  Gene130  
 		[color="blue"]
Gene158    ->  Gene131  
 		[color="red"] 
Gene339    ->  Gene131  
 		[color="blue"]
Gene502    ->  Gene131  
 		[color="blue"]
Gene159    ->  Gene132  
 		[color="red"] 
Gene211    ->  Gene132  
 		[color="red"] 
Gene213    ->  Gene132  
 		[color="blue"]
Gene264    ->  Gene132  
 		[color="red"] 
Gene354    ->  Gene132  
 		[color="red"] 
Gene94     ->  Gene133  
 		[color="red"] 
Gene191    ->  Gene133  
 		[color="red"] 
Gene196    ->  Gene133  
 		[color="red"] 
Gene279    ->  Gene133  
 		[color="red"] 
Gene355    ->  Gene133  
 		[color="blue"]
Gene487    ->  Gene133  
 		[color="red"] 
Gene06     ->  Gene134  
 		[color="blue"]
Gene86     ->  Gene134  
 		[color="red"] 
Gene129    ->  Gene134  
 		[color="red"] 
Gene134    ->  Gene134  
 		[color="red"] 
Gene186    ->  Gene134  
 		[color="red"] 
Gene210    ->  Gene134  
 		[color="red"] 
Gene295    ->  Gene134  
 		[color="blue"]
Gene312    ->  Gene134  
 		[color="blue"]
Gene344    ->  Gene134  
 		[color="blue"]
Gene435    ->  Gene134  
 		[color="blue"]
Gene135    ->  Gene135  
 		[color="red"] 
TF20       ->  Gene135  
 		[color="red"] 
Gene388    ->  Gene136  
 		[color="red"] 
Gene113    ->  Gene137  
 		[color="blue"]
Gene137    ->  Gene137  
 		[color="red"] 
Gene210    ->  Gene137  
 		[color="red"] 
Gene176    ->  Gene138  
 		[color="red"] 
Gene344    ->  Gene138  
 		[color="red"] 
Gene71     ->  Gene139  
 		[color="blue"]
Gene46     ->  Gene140  
 		[color="red"] 
Gene140    ->  Gene140  
 		[color="red"] 
Gene196    ->  Gene140  
 		[color="red"] 
Gene295    ->  Gene140  
 		[color="red"] 
TF07       ->  Gene140  
 		[color="blue"]
Gene05     ->  Gene141  
 		[color="blue"]
Gene162    ->  Gene141  
 		[color="red"] 
Gene51     ->  Gene143  
 		[color="blue"]
Gene87     ->  Gene143  
 		[color="red"] 
Gene143    ->  Gene143  
 		[color="red"] 
Gene145    ->  Gene143  
 		[color="blue"]
Gene241    ->  Gene143  
 		[color="red"] 
Gene129    ->  Gene144  
 		[color="blue"]
Gene502    ->  Gene144  
 		[color="red"] 
Gene145    ->  Gene145  
 		[color="red"] 
Gene213    ->  Gene145  
 		[color="red"] 
Gene347    ->  Gene145  
 		[color="red"] 
Gene388    ->  Gene145  
 		[color="blue"]
Gene496    ->  Gene145  
 		[color="blue"]
Gene16     ->  Gene147  
 		[color="red"] 
Gene46     ->  Gene147  
 		[color="blue"]
Gene147    ->  Gene147  
 		[color="red"] 
Gene177    ->  Gene147  
 		[color="blue"]
Gene179    ->  Gene147  
 		[color="blue"]
Gene269    ->  Gene147  
 		[color="red"] 
Gene329    ->  Gene147  
 		[color="blue"]
Gene348    ->  Gene147  
 		[color="blue"]
Gene384    ->  Gene147  
 		[color="blue"]
Gene385    ->  Gene147  
 		[color="red"] 
Gene388    ->  Gene147  
 		[color="blue"]
Gene413    ->  Gene147  
 		[color="red"] 
Gene87     ->  Gene148  
 		[color="blue"]
Gene302    ->  Gene148  
 		[color="red"] 
Gene353    ->  Gene148  
 		[color="blue"]
Gene471    ->  Gene148  
 		[color="blue"]
Gene167    ->  Gene149  
 		[color="blue"]
Gene344    ->  Gene149  
 		[color="red"] 
Gene71     ->  Gene150  
 		[color="blue"]
Gene312    ->  Gene150  
 		[color="blue"]
Gene339    ->  Gene150  
 		[color="blue"]
Gene347    ->  Gene150  
 		[color="red"] 
Gene87     ->  Gene151  
 		[color="red"] 
Gene22     ->  Gene152  
 		[color="blue"]
Gene46     ->  Gene152  
 		[color="blue"]
Gene91     ->  Gene152  
 		[color="blue"]
Gene101    ->  Gene152  
 		[color="red"] 
Gene110    ->  Gene152  
 		[color="blue"]
Gene152    ->  Gene152  
 		[color="red"] 
Gene176    ->  Gene152  
 		[color="red"] 
Gene186    ->  Gene152  
 		[color="red"] 
Gene195    ->  Gene152  
 		[color="blue"]
Gene241    ->  Gene152  
 		[color="blue"]
Gene251    ->  Gene152  
 		[color="red"] 
Gene300    ->  Gene152  
 		[color="blue"]
Gene344    ->  Gene152  
 		[color="red"] 
Gene354    ->  Gene152  
 		[color="blue"]
Gene388    ->  Gene152  
 		[color="red"] 
Gene413    ->  Gene152  
 		[color="red"] 
Gene502    ->  Gene152  
 		[color="blue"]
Gene46     ->  Gene153  
 		[color="blue"]
Gene70     ->  Gene153  
 		[color="blue"]
Gene153    ->  Gene153  
 		[color="red"] 
Gene176    ->  Gene153  
 		[color="red"] 
Gene213    ->  Gene153  
 		[color="red"] 
Gene237    ->  Gene153  
 		[color="blue"]
Gene312    ->  Gene153  
 		[color="blue"]
Gene379    ->  Gene153  
 		[color="red"] 
Gene413    ->  Gene153  
 		[color="red"] 
Gene471    ->  Gene153  
 		[color="blue"]
Gene502    ->  Gene153  
 		[color="blue"]
TF17       ->  Gene153  
 		[color="blue"]
Gene74     ->  Gene154  
 		[color="blue"]
Gene101    ->  Gene154  
 		[color="red"] 
Gene137    ->  Gene154  
 		[color="red"] 
Gene154    ->  Gene154  
 		[color="red"] 
Gene162    ->  Gene154  
 		[color="blue"]
Gene213    ->  Gene154  
 		[color="red"] 
Gene240    ->  Gene154  
 		[color="blue"]
Gene295    ->  Gene154  
 		[color="red"] 
Gene317    ->  Gene154  
 		[color="blue"]
Gene429    ->  Gene154  
 		[color="blue"]
Gene213    ->  Gene155  
 		[color="blue"]
Gene230    ->  Gene155  
 		[color="red"] 
Gene472    ->  Gene155  
 		[color="red"] 
Gene06     ->  Gene156  
 		[color="blue"]
Gene145    ->  Gene156  
 		[color="blue"]
Gene156    ->  Gene156  
 		[color="red"] 
Gene177    ->  Gene156  
 		[color="blue"]
Gene210    ->  Gene156  
 		[color="red"] 
Gene219    ->  Gene156  
 		[color="red"] 
Gene251    ->  Gene156  
 		[color="red"] 
Gene295    ->  Gene156  
 		[color="red"] 
Gene351    ->  Gene156  
 		[color="blue"]
Gene379    ->  Gene156  
 		[color="blue"]
Gene451    ->  Gene156  
 		[color="blue"]
Gene03     ->  Gene158  
 		[color="red"] 
Gene06     ->  Gene158  
 		[color="blue"]
Gene137    ->  Gene158  
 		[color="red"] 
Gene158    ->  Gene158  
 		[color="red"] 
Gene159    ->  Gene158  
 		[color="blue"]
Gene167    ->  Gene158  
 		[color="blue"]
Gene176    ->  Gene158  
 		[color="blue"]
Gene179    ->  Gene158  
 		[color="blue"]
Gene198    ->  Gene158  
 		[color="red"] 
Gene248    ->  Gene158  
 		[color="blue"]
Gene259    ->  Gene158  
 		[color="red"] 
Gene264    ->  Gene158  
 		[color="red"] 
Gene295    ->  Gene158  
 		[color="blue"]
Gene339    ->  Gene158  
 		[color="blue"]
Gene344    ->  Gene158  
 		[color="blue"]
Gene379    ->  Gene158  
 		[color="red"] 
Gene398    ->  Gene158  
 		[color="red"] 
TF17       ->  Gene158  
 		[color="blue"]
Gene46     ->  Gene159  
 		[color="blue"]
Gene159    ->  Gene159  
 		[color="red"] 
Gene163    ->  Gene159  
 		[color="red"] 
Gene213    ->  Gene159  
 		[color="red"] 
Gene315    ->  Gene159  
 		[color="blue"]
Gene413    ->  Gene159  
 		[color="red"] 
Gene435    ->  Gene159  
 		[color="blue"]
TF20       ->  Gene159  
 		[color="blue"]
Gene213    ->  Gene160  
 		[color="red"] 
TF20       ->  Gene160  
 		[color="blue"]
Gene16     ->  Gene162  
 		[color="blue"]
Gene162    ->  Gene162  
 		[color="red"] 
Gene248    ->  Gene162  
 		[color="blue"]
Gene301    ->  Gene162  
 		[color="blue"]
Gene302    ->  Gene162  
 		[color="red"] 
Gene337    ->  Gene162  
 		[color="blue"]
Gene379    ->  Gene162  
 		[color="red"] 
Gene388    ->  Gene162  
 		[color="red"] 
Gene46     ->  Gene163  
 		[color="blue"]
Gene85     ->  Gene163  
 		[color="red"] 
Gene110    ->  Gene163  
 		[color="blue"]
Gene163    ->  Gene163  
 		[color="red"] 
Gene230    ->  Gene163  
 		[color="red"] 
Gene452    ->  Gene163  
 		[color="red"] 
TF17       ->  Gene163  
 		[color="blue"]
Gene101    ->  Gene164  
 		[color="blue"]
Gene452    ->  Gene164  
 		[color="red"] 
TF20       ->  Gene164  
 		[color="blue"]
Gene210    ->  Gene165  
 		[color="blue"]
Gene312    ->  Gene165  
 		[color="red"] 
Gene344    ->  Gene165  
 		[color="red"] 
Gene502    ->  Gene165  
 		[color="blue"]
Gene94     ->  Gene166  
 		[color="red"] 
Gene113    ->  Gene166  
 		[color="blue"]
Gene176    ->  Gene166  
 		[color="red"] 
Gene181    ->  Gene166  
 		[color="blue"]
Gene213    ->  Gene166  
 		[color="red"] 
Gene237    ->  Gene166  
 		[color="blue"]
Gene251    ->  Gene166  
 		[color="red"] 
Gene347    ->  Gene166  
 		[color="red"] 
Gene379    ->  Gene166  
 		[color="red"] 
Gene471    ->  Gene166  
 		[color="blue"]
TF20       ->  Gene166  
 		[color="red"] 
Gene03     ->  Gene167  
 		[color="blue"]
Gene71     ->  Gene167  
 		[color="blue"]
Gene101    ->  Gene167  
 		[color="red"] 
Gene129    ->  Gene167  
 		[color="red"] 
Gene167    ->  Gene167  
 		[color="red"] 
Gene196    ->  Gene167  
 		[color="red"] 
Gene221    ->  Gene167  
 		[color="blue"]
Gene224    ->  Gene167  
 		[color="blue"]
Gene227    ->  Gene167  
 		[color="blue"]
Gene302    ->  Gene167  
 		[color="blue"]
Gene344    ->  Gene167  
 		[color="blue"]
Gene367    ->  Gene167  
 		[color="red"] 
Gene425    ->  Gene167  
 		[color="red"] 
TF05       ->  Gene167  
 		[color="blue"]
Gene16     ->  Gene168  
 		[color="red"] 
Gene181    ->  Gene168  
 		[color="red"] 
Gene251    ->  Gene168  
 		[color="red"] 
Gene315    ->  Gene169  
 		[color="blue"]
Gene71     ->  Gene170  
 		[color="blue"]
Gene94     ->  Gene170  
 		[color="red"] 
Gene170    ->  Gene170  
 		[color="red"] 
Gene176    ->  Gene170  
 		[color="red"] 
Gene295    ->  Gene170  
 		[color="red"] 
Gene312    ->  Gene170  
 		[color="blue"]
Gene317    ->  Gene170  
 		[color="blue"]
Gene339    ->  Gene170  
 		[color="blue"]
Gene410    ->  Gene170  
 		[color="red"] 
Gene46     ->  Gene171  
 		[color="blue"]
Gene113    ->  Gene171  
 		[color="blue"]
Gene159    ->  Gene171  
 		[color="red"] 
Gene176    ->  Gene171  
 		[color="red"] 
Gene203    ->  Gene171  
 		[color="red"] 
Gene222    ->  Gene171  
 		[color="red"] 
Gene230    ->  Gene171  
 		[color="red"] 
Gene299    ->  Gene171  
 		[color="red"] 
Gene331    ->  Gene171  
 		[color="red"] 
Gene344    ->  Gene171  
 		[color="red"] 
Gene374    ->  Gene171  
 		[color="blue"]
Gene471    ->  Gene171  
 		[color="blue"]
Gene05     ->  Gene172  
 		[color="blue"]
Gene172    ->  Gene172  
 		[color="red"] 
Gene221    ->  Gene172  
 		[color="blue"]
Gene331    ->  Gene172  
 		[color="red"] 
Gene354    ->  Gene172  
 		[color="blue"]
Gene258    ->  Gene173  
 		[color="blue"]
Gene398    ->  Gene173  
 		[color="red"] 
Gene470    ->  Gene173  
 		[color="red"] 
Gene134    ->  Gene174  
 		[color="blue"]
Gene502    ->  Gene174  
 		[color="blue"]
Gene355    ->  Gene175  
 		[color="red"] 
Gene502    ->  Gene175  
 		[color="blue"]
Gene101    ->  Gene176  
 		[color="red"] 
Gene159    ->  Gene176  
 		[color="red"] 
Gene176    ->  Gene176  
 		[color="red"] 
Gene186    ->  Gene176  
 		[color="red"] 
Gene210    ->  Gene176  
 		[color="blue"]
Gene355    ->  Gene176  
 		[color="blue"]
Gene376    ->  Gene176  
 		[color="blue"]
Gene46     ->  Gene177  
 		[color="blue"]
Gene177    ->  Gene177  
 		[color="red"] 
Gene240    ->  Gene177  
 		[color="blue"]
Gene502    ->  Gene177  
 		[color="blue"]
TF26       ->  Gene177  
 		[color="blue"]
Gene36     ->  Gene178  
 		[color="blue"]
Gene113    ->  Gene178  
 		[color="red"] 
Gene129    ->  Gene178  
 		[color="blue"]
Gene178    ->  Gene178  
 		[color="red"] 
Gene398    ->  Gene178  
 		[color="red"] 
Gene100    ->  Gene179  
 		[color="red"] 
Gene101    ->  Gene179  
 		[color="red"] 
Gene179    ->  Gene179  
 		[color="red"] 
Gene210    ->  Gene179  
 		[color="red"] 
Gene211    ->  Gene179  
 		[color="blue"]
Gene213    ->  Gene179  
 		[color="blue"]
Gene232    ->  Gene179  
 		[color="blue"]
Gene248    ->  Gene179  
 		[color="red"] 
Gene344    ->  Gene179  
 		[color="blue"]
Gene71     ->  Gene180  
 		[color="blue"]
Gene85     ->  Gene180  
 		[color="blue"]
Gene180    ->  Gene180  
 		[color="red"] 
Gene263    ->  Gene180  
 		[color="red"] 
Gene285    ->  Gene180  
 		[color="blue"]
Gene413    ->  Gene180  
 		[color="red"] 
Gene502    ->  Gene180  
 		[color="blue"]
Gene98     ->  Gene181  
 		[color="blue"]
Gene176    ->  Gene181  
 		[color="red"] 
Gene213    ->  Gene181  
 		[color="red"] 
Gene248    ->  Gene181  
 		[color="red"] 
Gene299    ->  Gene181  
 		[color="red"] 
Gene312    ->  Gene181  
 		[color="blue"]
Gene344    ->  Gene181  
 		[color="red"] 
Gene355    ->  Gene181  
 		[color="red"] 
Gene129    ->  Gene182  
 		[color="blue"]
Gene182    ->  Gene182  
 		[color="red"] 
Gene312    ->  Gene182  
 		[color="blue"]
Gene339    ->  Gene182  
 		[color="blue"]
Gene344    ->  Gene182  
 		[color="blue"]
TF17       ->  Gene182  
 		[color="blue"]
Gene100    ->  Gene183  
 		[color="red"] 
Gene152    ->  Gene183  
 		[color="blue"]
Gene156    ->  Gene183  
 		[color="red"] 
Gene179    ->  Gene183  
 		[color="red"] 
Gene183    ->  Gene183  
 		[color="red"] 
Gene186    ->  Gene183  
 		[color="blue"]
Gene351    ->  Gene183  
 		[color="blue"]
Gene46     ->  Gene185  
 		[color="red"] 
Gene113    ->  Gene185  
 		[color="red"] 
Gene185    ->  Gene185  
 		[color="red"] 
Gene196    ->  Gene185  
 		[color="red"] 
Gene06     ->  Gene186  
 		[color="blue"]
Gene40     ->  Gene186  
 		[color="blue"]
Gene71     ->  Gene186  
 		[color="red"] 
Gene129    ->  Gene186  
 		[color="blue"]
Gene186    ->  Gene186  
 		[color="red"] 
Gene191    ->  Gene186  
 		[color="red"] 
Gene195    ->  Gene186  
 		[color="blue"]
Gene210    ->  Gene186  
 		[color="red"] 
Gene211    ->  Gene186  
 		[color="red"] 
Gene222    ->  Gene186  
 		[color="blue"]
Gene248    ->  Gene186  
 		[color="blue"]
Gene252    ->  Gene186  
 		[color="red"] 
Gene299    ->  Gene186  
 		[color="blue"]
Gene353    ->  Gene186  
 		[color="blue"]
Gene355    ->  Gene186  
 		[color="blue"]
Gene451    ->  Gene186  
 		[color="blue"]
Gene129    ->  Gene187  
 		[color="red"] 
Gene248    ->  Gene187  
 		[color="red"] 
Gene398    ->  Gene187  
 		[color="blue"]
TF17       ->  Gene187  
 		[color="red"] 
Gene147    ->  Gene188  
 		[color="red"] 
Gene179    ->  Gene188  
 		[color="red"] 
Gene210    ->  Gene188  
 		[color="red"] 
Gene398    ->  Gene188  
 		[color="blue"]
Gene196    ->  Gene189  
 		[color="red"] 
Gene373    ->  Gene189  
 		[color="red"] 
Gene46     ->  Gene190  
 		[color="red"] 
Gene339    ->  Gene190  
 		[color="blue"]
Gene502    ->  Gene190  
 		[color="blue"]
Gene98     ->  Gene191  
 		[color="red"] 
Gene191    ->  Gene191  
 		[color="red"] 
Gene279    ->  Gene191  
 		[color="red"] 
Gene93     ->  Gene192  
 		[color="blue"]
Gene206    ->  Gene192  
 		[color="red"] 
Gene213    ->  Gene192  
 		[color="red"] 
Gene398    ->  Gene192  
 		[color="blue"]
Gene213    ->  Gene193  
 		[color="red"] 
Gene230    ->  Gene193  
 		[color="red"] 
Gene312    ->  Gene193  
 		[color="blue"]
TF07       ->  Gene193  
 		[color="red"] 
Gene71     ->  Gene195  
 		[color="blue"]
Gene130    ->  Gene195  
 		[color="blue"]
Gene195    ->  Gene195  
 		[color="red"] 
Gene355    ->  Gene195  
 		[color="red"] 
Gene06     ->  Gene196  
 		[color="red"] 
Gene46     ->  Gene196  
 		[color="red"] 
Gene94     ->  Gene196  
 		[color="red"] 
Gene97     ->  Gene196  
 		[color="blue"]
Gene158    ->  Gene196  
 		[color="blue"]
Gene191    ->  Gene196  
 		[color="blue"]
Gene196    ->  Gene196  
 		[color="red"] 
Gene211    ->  Gene196  
 		[color="blue"]
Gene213    ->  Gene196  
 		[color="blue"]
Gene230    ->  Gene196  
 		[color="blue"]
Gene248    ->  Gene196  
 		[color="blue"]
Gene302    ->  Gene196  
 		[color="blue"]
Gene347    ->  Gene196  
 		[color="blue"]
Gene363    ->  Gene196  
 		[color="red"] 
Gene413    ->  Gene196  
 		[color="blue"]
Gene456    ->  Gene196  
 		[color="blue"]
Gene101    ->  Gene197  
 		[color="red"] 
Gene119    ->  Gene197  
 		[color="blue"]
Gene167    ->  Gene197  
 		[color="red"] 
Gene355    ->  Gene197  
 		[color="red"] 
TF07       ->  Gene197  
 		[color="red"] 
Gene101    ->  Gene198  
 		[color="blue"]
Gene129    ->  Gene198  
 		[color="blue"]
Gene172    ->  Gene198  
 		[color="red"] 
Gene198    ->  Gene198  
 		[color="red"] 
Gene252    ->  Gene198  
 		[color="blue"]
Gene339    ->  Gene198  
 		[color="blue"]
TF17       ->  Gene198  
 		[color="blue"]
Gene85     ->  Gene199  
 		[color="red"] 
Gene145    ->  Gene199  
 		[color="blue"]
Gene186    ->  Gene199  
 		[color="blue"]
Gene199    ->  Gene199  
 		[color="red"] 
Gene317    ->  Gene199  
 		[color="red"] 
Gene344    ->  Gene199  
 		[color="blue"]
Gene348    ->  Gene199  
 		[color="red"] 
Gene423    ->  Gene199  
 		[color="blue"]
Gene477    ->  Gene199  
 		[color="red"] 
Gene46     ->  Gene200  
 		[color="red"] 
Gene101    ->  Gene200  
 		[color="blue"]
Gene200    ->  Gene200  
 		[color="red"] 
TF17       ->  Gene200  
 		[color="red"] 
Gene201    ->  Gene201  
 		[color="red"] 
Gene279    ->  Gene201  
 		[color="red"] 
Gene388    ->  Gene201  
 		[color="blue"]
Gene470    ->  Gene201  
 		[color="red"] 
Gene202    ->  Gene202  
 		[color="red"] 
Gene213    ->  Gene202  
 		[color="red"] 
Gene113    ->  Gene203  
 		[color="blue"]
Gene176    ->  Gene203  
 		[color="blue"]
Gene43     ->  Gene204  
 		[color="red"] 
Gene71     ->  Gene204  
 		[color="red"] 
Gene129    ->  Gene204  
 		[color="blue"]
Gene186    ->  Gene204  
 		[color="red"] 
Gene196    ->  Gene204  
 		[color="red"] 
Gene199    ->  Gene204  
 		[color="blue"]
Gene204    ->  Gene204  
 		[color="red"] 
Gene219    ->  Gene204  
 		[color="red"] 
Gene251    ->  Gene204  
 		[color="red"] 
Gene285    ->  Gene204  
 		[color="red"] 
Gene332    ->  Gene204  
 		[color="red"] 
Gene367    ->  Gene204  
 		[color="red"] 
Gene381    ->  Gene204  
 		[color="red"] 
TF05       ->  Gene204  
 		[color="blue"]
Gene94     ->  Gene205  
 		[color="red"] 
Gene101    ->  Gene205  
 		[color="blue"]
Gene331    ->  Gene205  
 		[color="red"] 
Gene398    ->  Gene205  
 		[color="blue"]
Gene492    ->  Gene205  
 		[color="blue"]
TF17       ->  Gene205  
 		[color="blue"]
Gene46     ->  Gene206  
 		[color="blue"]
Gene110    ->  Gene206  
 		[color="blue"]
Gene129    ->  Gene206  
 		[color="red"] 
Gene181    ->  Gene206  
 		[color="blue"]
Gene213    ->  Gene206  
 		[color="red"] 
Gene239    ->  Gene206  
 		[color="blue"]
Gene248    ->  Gene206  
 		[color="red"] 
Gene348    ->  Gene206  
 		[color="blue"]
Gene367    ->  Gene206  
 		[color="blue"]
Gene376    ->  Gene206  
 		[color="blue"]
Gene413    ->  Gene206  
 		[color="red"] 
Gene179    ->  Gene207  
 		[color="red"] 
Gene207    ->  Gene207  
 		[color="red"] 
Gene315    ->  Gene207  
 		[color="red"] 
Gene06     ->  Gene208  
 		[color="blue"]
Gene101    ->  Gene208  
 		[color="blue"]
Gene129    ->  Gene208  
 		[color="blue"]
Gene176    ->  Gene208  
 		[color="blue"]
Gene02     ->  Gene210  
 		[color="red"] 
Gene46     ->  Gene210  
 		[color="blue"]
Gene98     ->  Gene210  
 		[color="blue"]
Gene129    ->  Gene210  
 		[color="red"] 
Gene171    ->  Gene210  
 		[color="blue"]
Gene177    ->  Gene210  
 		[color="blue"]
Gene210    ->  Gene210  
 		[color="red"] 
Gene213    ->  Gene210  
 		[color="red"] 
Gene230    ->  Gene210  
 		[color="red"] 
Gene237    ->  Gene210  
 		[color="blue"]
Gene271    ->  Gene210  
 		[color="blue"]
Gene285    ->  Gene210  
 		[color="red"] 
Gene367    ->  Gene210  
 		[color="blue"]
Gene435    ->  Gene210  
 		[color="red"] 
Gene456    ->  Gene210  
 		[color="red"] 
Gene110    ->  Gene211  
 		[color="blue"]
Gene211    ->  Gene211  
 		[color="red"] 
Gene213    ->  Gene211  
 		[color="red"] 
Gene248    ->  Gene211  
 		[color="red"] 
Gene471    ->  Gene211  
 		[color="blue"]
Gene502    ->  Gene211  
 		[color="blue"]
TF17       ->  Gene212  
 		[color="blue"]
Gene05     ->  Gene213  
 		[color="red"] 
Gene46     ->  Gene213  
 		[color="blue"]
Gene71     ->  Gene213  
 		[color="blue"]
Gene94     ->  Gene213  
 		[color="red"] 
Gene117    ->  Gene213  
 		[color="red"] 
Gene181    ->  Gene213  
 		[color="blue"]
Gene213    ->  Gene213  
 		[color="red"] 
Gene217    ->  Gene213  
 		[color="blue"]
Gene237    ->  Gene213  
 		[color="blue"]
Gene248    ->  Gene213  
 		[color="red"] 
Gene295    ->  Gene213  
 		[color="blue"]
Gene301    ->  Gene213  
 		[color="blue"]
Gene331    ->  Gene213  
 		[color="red"] 
Gene363    ->  Gene213  
 		[color="red"] 
Gene470    ->  Gene213  
 		[color="blue"]
Gene219    ->  Gene214  
 		[color="blue"]
Gene302    ->  Gene214  
 		[color="red"] 
Gene331    ->  Gene214  
 		[color="blue"]
Gene347    ->  Gene214  
 		[color="red"] 
Gene378    ->  Gene214  
 		[color="red"] 
Gene398    ->  Gene214  
 		[color="red"] 
Gene468    ->  Gene214  
 		[color="blue"]
Gene05     ->  Gene215  
 		[color="red"] 
Gene46     ->  Gene215  
 		[color="blue"]
Gene48     ->  Gene215  
 		[color="red"] 
Gene213    ->  Gene215  
 		[color="red"] 
Gene230    ->  Gene215  
 		[color="red"] 
Gene329    ->  Gene215  
 		[color="red"] 
Gene353    ->  Gene215  
 		[color="blue"]
Gene413    ->  Gene215  
 		[color="red"] 
Gene456    ->  Gene215  
 		[color="red"] 
TF17       ->  Gene215  
 		[color="blue"]
Gene71     ->  Gene216  
 		[color="red"] 
Gene100    ->  Gene216  
 		[color="red"] 
Gene137    ->  Gene216  
 		[color="blue"]
Gene402    ->  Gene216  
 		[color="red"] 
Gene496    ->  Gene216  
 		[color="red"] 
TF04       ->  Gene216  
 		[color="red"] 
Gene70     ->  Gene217  
 		[color="blue"]
Gene74     ->  Gene217  
 		[color="blue"]
Gene162    ->  Gene217  
 		[color="red"] 
Gene217    ->  Gene217  
 		[color="red"] 
Gene286    ->  Gene217  
 		[color="blue"]
Gene295    ->  Gene217  
 		[color="blue"]
Gene317    ->  Gene217  
 		[color="blue"]
Gene339    ->  Gene217  
 		[color="blue"]
Gene351    ->  Gene217  
 		[color="red"] 
Gene379    ->  Gene217  
 		[color="red"] 
Gene386    ->  Gene217  
 		[color="red"] 
Gene413    ->  Gene217  
 		[color="red"] 
Gene196    ->  Gene218  
 		[color="blue"]
Gene46     ->  Gene219  
 		[color="blue"]
Gene219    ->  Gene219  
 		[color="red"] 
Gene502    ->  Gene219  
 		[color="red"] 
Gene241    ->  Gene220  
 		[color="red"] 
Gene344    ->  Gene220  
 		[color="red"] 
Gene398    ->  Gene220  
 		[color="blue"]
Gene46     ->  Gene221  
 		[color="blue"]
Gene71     ->  Gene221  
 		[color="red"] 
Gene117    ->  Gene221  
 		[color="blue"]
Gene172    ->  Gene221  
 		[color="blue"]
Gene221    ->  Gene221  
 		[color="red"] 
Gene384    ->  Gene221  
 		[color="blue"]
Gene388    ->  Gene221  
 		[color="blue"]
Gene426    ->  Gene221  
 		[color="red"] 
Gene470    ->  Gene221  
 		[color="blue"]
Gene502    ->  Gene221  
 		[color="blue"]
Gene02     ->  Gene222  
 		[color="red"] 
Gene46     ->  Gene222  
 		[color="blue"]
Gene70     ->  Gene222  
 		[color="blue"]
Gene162    ->  Gene222  
 		[color="blue"]
Gene179    ->  Gene222  
 		[color="blue"]
Gene210    ->  Gene222  
 		[color="blue"]
Gene213    ->  Gene222  
 		[color="red"] 
Gene222    ->  Gene222  
 		[color="red"] 
Gene398    ->  Gene222  
 		[color="blue"]
Gene470    ->  Gene222  
 		[color="blue"]
Gene177    ->  Gene223  
 		[color="red"] 
Gene223    ->  Gene223  
 		[color="red"] 
Gene344    ->  Gene223  
 		[color="blue"]
Gene355    ->  Gene223  
 		[color="red"] 
Gene364    ->  Gene223  
 		[color="blue"]
Gene71     ->  Gene224  
 		[color="red"] 
Gene137    ->  Gene224  
 		[color="red"] 
Gene154    ->  Gene224  
 		[color="red"] 
Gene224    ->  Gene224  
 		[color="red"] 
Gene283    ->  Gene224  
 		[color="blue"]
Gene353    ->  Gene224  
 		[color="blue"]
Gene502    ->  Gene224  
 		[color="red"] 
Gene46     ->  Gene225  
 		[color="blue"]
Gene110    ->  Gene225  
 		[color="blue"]
Gene237    ->  Gene225  
 		[color="blue"]
Gene241    ->  Gene225  
 		[color="blue"]
Gene312    ->  Gene225  
 		[color="blue"]
Gene347    ->  Gene225  
 		[color="red"] 
Gene398    ->  Gene225  
 		[color="red"] 
Gene196    ->  Gene226  
 		[color="red"] 
Gene210    ->  Gene226  
 		[color="red"] 
Gene402    ->  Gene226  
 		[color="blue"]
Gene22     ->  Gene227  
 		[color="blue"]
Gene113    ->  Gene227  
 		[color="red"] 
Gene186    ->  Gene227  
 		[color="red"] 
Gene351    ->  Gene227  
 		[color="red"] 
Gene487    ->  Gene227  
 		[color="red"] 
Gene129    ->  Gene228  
 		[color="blue"]
Gene177    ->  Gene228  
 		[color="blue"]
Gene251    ->  Gene228  
 		[color="red"] 
Gene46     ->  Gene229  
 		[color="red"] 
Gene152    ->  Gene229  
 		[color="red"] 
Gene229    ->  Gene229  
 		[color="red"] 
Gene344    ->  Gene229  
 		[color="red"] 
Gene376    ->  Gene229  
 		[color="blue"]
Gene22     ->  Gene230  
 		[color="blue"]
Gene46     ->  Gene230  
 		[color="blue"]
Gene71     ->  Gene230  
 		[color="blue"]
Gene213    ->  Gene230  
 		[color="red"] 
Gene230    ->  Gene230  
 		[color="red"] 
Gene237    ->  Gene230  
 		[color="blue"]
Gene355    ->  Gene230  
 		[color="red"] 
Gene413    ->  Gene230  
 		[color="red"] 
Gene453    ->  Gene230  
 		[color="red"] 
Gene477    ->  Gene230  
 		[color="red"] 
TF17       ->  Gene230  
 		[color="blue"]
Gene332    ->  Gene231  
 		[color="blue"]
Gene25     ->  Gene232  
 		[color="blue"]
Gene28     ->  Gene232  
 		[color="blue"]
Gene113    ->  Gene232  
 		[color="red"] 
Gene159    ->  Gene232  
 		[color="blue"]
Gene211    ->  Gene232  
 		[color="blue"]
Gene232    ->  Gene232  
 		[color="red"] 
Gene241    ->  Gene232  
 		[color="blue"]
Gene336    ->  Gene232  
 		[color="blue"]
Gene339    ->  Gene232  
 		[color="blue"]
Gene488    ->  Gene232  
 		[color="red"] 
Gene113    ->  Gene233  
 		[color="red"] 
Gene154    ->  Gene233  
 		[color="red"] 
Gene180    ->  Gene233  
 		[color="blue"]
Gene448    ->  Gene233  
 		[color="blue"]
Gene502    ->  Gene233  
 		[color="red"] 
Gene22     ->  Gene234  
 		[color="blue"]
Gene487    ->  Gene234  
 		[color="red"] 
Gene210    ->  Gene235  
 		[color="blue"]
Gene240    ->  Gene235  
 		[color="blue"]
Gene290    ->  Gene235  
 		[color="blue"]
Gene502    ->  Gene235  
 		[color="blue"]
Gene180    ->  Gene236  
 		[color="red"] 
Gene213    ->  Gene236  
 		[color="blue"]
Gene347    ->  Gene236  
 		[color="blue"]
Gene46     ->  Gene237  
 		[color="blue"]
Gene71     ->  Gene237  
 		[color="red"] 
Gene186    ->  Gene237  
 		[color="red"] 
Gene213    ->  Gene237  
 		[color="red"] 
Gene248    ->  Gene237  
 		[color="red"] 
Gene299    ->  Gene237  
 		[color="red"] 
Gene413    ->  Gene237  
 		[color="red"] 
Gene423    ->  Gene237  
 		[color="red"] 
Gene299    ->  Gene238  
 		[color="blue"]
Gene386    ->  Gene238  
 		[color="red"] 
Gene398    ->  Gene238  
 		[color="red"] 
Gene71     ->  Gene239  
 		[color="blue"]
Gene87     ->  Gene239  
 		[color="blue"]
Gene94     ->  Gene239  
 		[color="red"] 
Gene153    ->  Gene239  
 		[color="blue"]
Gene159    ->  Gene239  
 		[color="blue"]
Gene196    ->  Gene239  
 		[color="red"] 
Gene210    ->  Gene239  
 		[color="blue"]
Gene213    ->  Gene239  
 		[color="blue"]
Gene230    ->  Gene239  
 		[color="blue"]
Gene239    ->  Gene239  
 		[color="red"] 
Gene240    ->  Gene239  
 		[color="red"] 
Gene347    ->  Gene239  
 		[color="blue"]
Gene363    ->  Gene239  
 		[color="red"] 
Gene379    ->  Gene239  
 		[color="blue"]
Gene452    ->  Gene239  
 		[color="red"] 
Gene06     ->  Gene240  
 		[color="red"] 
Gene115    ->  Gene240  
 		[color="blue"]
Gene152    ->  Gene240  
 		[color="red"] 
Gene196    ->  Gene240  
 		[color="red"] 
Gene230    ->  Gene240  
 		[color="blue"]
Gene240    ->  Gene240  
 		[color="red"] 
Gene287    ->  Gene240  
 		[color="blue"]
Gene339    ->  Gene240  
 		[color="red"] 
Gene344    ->  Gene240  
 		[color="red"] 
Gene379    ->  Gene240  
 		[color="blue"]
Gene413    ->  Gene240  
 		[color="blue"]
Gene502    ->  Gene240  
 		[color="red"] 
Gene48     ->  Gene241  
 		[color="blue"]
Gene87     ->  Gene241  
 		[color="blue"]
Gene110    ->  Gene241  
 		[color="red"] 
Gene172    ->  Gene241  
 		[color="blue"]
Gene237    ->  Gene241  
 		[color="red"] 
Gene239    ->  Gene241  
 		[color="red"] 
Gene241    ->  Gene241  
 		[color="red"] 
Gene348    ->  Gene241  
 		[color="red"] 
Gene367    ->  Gene241  
 		[color="red"] 
TF17       ->  Gene241  
 		[color="red"] 
Gene100    ->  Gene242  
 		[color="red"] 
Gene102    ->  Gene242  
 		[color="blue"]
Gene242    ->  Gene242  
 		[color="red"] 
Gene315    ->  Gene242  
 		[color="red"] 
Gene353    ->  Gene242  
 		[color="red"] 
TF13       ->  Gene242  
 		[color="red"] 
Gene93     ->  Gene243  
 		[color="blue"]
Gene176    ->  Gene243  
 		[color="red"] 
Gene213    ->  Gene243  
 		[color="red"] 
Gene243    ->  Gene243  
 		[color="red"] 
Gene376    ->  Gene244  
 		[color="blue"]
Gene87     ->  Gene245  
 		[color="red"] 
Gene213    ->  Gene245  
 		[color="red"] 
Gene470    ->  Gene245  
 		[color="blue"]
Gene27     ->  Gene246  
 		[color="blue"]
Gene170    ->  Gene246  
 		[color="blue"]
Gene217    ->  Gene246  
 		[color="blue"]
Gene246    ->  Gene246  
 		[color="red"] 
Gene353    ->  Gene246  
 		[color="blue"]
Gene471    ->  Gene246  
 		[color="blue"]
Gene46     ->  Gene248  
 		[color="blue"]
Gene110    ->  Gene248  
 		[color="blue"]
Gene129    ->  Gene248  
 		[color="red"] 
Gene137    ->  Gene248  
 		[color="red"] 
Gene170    ->  Gene248  
 		[color="red"] 
Gene171    ->  Gene248  
 		[color="blue"]
Gene176    ->  Gene248  
 		[color="red"] 
Gene179    ->  Gene248  
 		[color="red"] 
Gene181    ->  Gene248  
 		[color="blue"]
Gene210    ->  Gene248  
 		[color="blue"]
Gene213    ->  Gene248  
 		[color="red"] 
Gene248    ->  Gene248  
 		[color="red"] 
Gene339    ->  Gene248  
 		[color="blue"]
Gene354    ->  Gene248  
 		[color="blue"]
Gene376    ->  Gene248  
 		[color="blue"]
Gene379    ->  Gene248  
 		[color="red"] 
Gene16     ->  Gene249  
 		[color="blue"]
Gene76     ->  Gene249  
 		[color="red"] 
Gene315    ->  Gene249  
 		[color="red"] 
Gene331    ->  Gene249  
 		[color="blue"]
Gene471    ->  Gene249  
 		[color="blue"]
Gene312    ->  Gene250  
 		[color="red"] 
Gene398    ->  Gene250  
 		[color="blue"]
Gene46     ->  Gene251  
 		[color="blue"]
Gene100    ->  Gene251  
 		[color="red"] 
Gene114    ->  Gene251  
 		[color="blue"]
Gene129    ->  Gene251  
 		[color="blue"]
Gene176    ->  Gene251  
 		[color="red"] 
Gene177    ->  Gene251  
 		[color="blue"]
Gene179    ->  Gene251  
 		[color="red"] 
Gene185    ->  Gene251  
 		[color="blue"]
Gene210    ->  Gene251  
 		[color="red"] 
Gene219    ->  Gene251  
 		[color="red"] 
Gene248    ->  Gene251  
 		[color="red"] 
Gene251    ->  Gene251  
 		[color="red"] 
Gene351    ->  Gene251  
 		[color="blue"]
Gene362    ->  Gene251  
 		[color="blue"]
Gene376    ->  Gene251  
 		[color="blue"]
Gene207    ->  Gene252  
 		[color="blue"]
Gene251    ->  Gene252  
 		[color="red"] 
Gene252    ->  Gene252  
 		[color="red"] 
Gene254    ->  Gene254  
 		[color="red"] 
Gene179    ->  Gene255  
 		[color="blue"]
Gene211    ->  Gene255  
 		[color="red"] 
Gene255    ->  Gene255  
 		[color="red"] 
Gene339    ->  Gene255  
 		[color="blue"]
Gene46     ->  Gene256  
 		[color="blue"]
Gene152    ->  Gene256  
 		[color="blue"]
Gene179    ->  Gene256  
 		[color="blue"]
Gene186    ->  Gene256  
 		[color="red"] 
Gene210    ->  Gene256  
 		[color="red"] 
Gene237    ->  Gene256  
 		[color="blue"]
Gene282    ->  Gene256  
 		[color="red"] 
Gene283    ->  Gene256  
 		[color="blue"]
TF17       ->  Gene256  
 		[color="blue"]
Gene46     ->  Gene257  
 		[color="blue"]
Gene110    ->  Gene257  
 		[color="blue"]
Gene129    ->  Gene257  
 		[color="red"] 
Gene206    ->  Gene257  
 		[color="red"] 
Gene213    ->  Gene257  
 		[color="red"] 
Gene240    ->  Gene257  
 		[color="blue"]
Gene248    ->  Gene257  
 		[color="red"] 
Gene257    ->  Gene257  
 		[color="red"] 
Gene285    ->  Gene257  
 		[color="red"] 
Gene344    ->  Gene257  
 		[color="red"] 
Gene353    ->  Gene257  
 		[color="red"] 
Gene179    ->  Gene258  
 		[color="red"] 
Gene204    ->  Gene258  
 		[color="blue"]
Gene315    ->  Gene258  
 		[color="red"] 
Gene483    ->  Gene258  
 		[color="blue"]
Gene74     ->  Gene259  
 		[color="blue"]
Gene167    ->  Gene259  
 		[color="red"] 
Gene259    ->  Gene259  
 		[color="red"] 
Gene339    ->  Gene259  
 		[color="blue"]
Gene386    ->  Gene259  
 		[color="red"] 
Gene483    ->  Gene259  
 		[color="blue"]
Gene167    ->  Gene260  
 		[color="red"] 
Gene221    ->  Gene260  
 		[color="red"] 
Gene248    ->  Gene260  
 		[color="red"] 
TF17       ->  Gene260  
 		[color="red"] 
Gene129    ->  Gene261  
 		[color="blue"]
Gene348    ->  Gene261  
 		[color="blue"]
Gene502    ->  Gene261  
 		[color="red"] 
Gene262    ->  Gene262  
 		[color="red"] 
Gene263    ->  Gene263  
 		[color="red"] 
Gene388    ->  Gene263  
 		[color="red"] 
Gene471    ->  Gene263  
 		[color="blue"]
Gene502    ->  Gene263  
 		[color="blue"]
Gene156    ->  Gene264  
 		[color="red"] 
Gene177    ->  Gene264  
 		[color="blue"]
Gene213    ->  Gene264  
 		[color="red"] 
Gene230    ->  Gene264  
 		[color="red"] 
Gene264    ->  Gene264  
 		[color="red"] 
Gene398    ->  Gene264  
 		[color="red"] 
Gene71     ->  Gene265  
 		[color="red"] 
Gene398    ->  Gene265  
 		[color="blue"]
TF18       ->  Gene265  
 		[color="red"] 
Gene94     ->  Gene266  
 		[color="red"] 
Gene114    ->  Gene267  
 		[color="red"] 
Gene248    ->  Gene267  
 		[color="red"] 
Gene339    ->  Gene267  
 		[color="blue"]
Gene26     ->  Gene269  
 		[color="red"] 
Gene46     ->  Gene269  
 		[color="blue"]
Gene71     ->  Gene269  
 		[color="blue"]
Gene113    ->  Gene269  
 		[color="red"] 
Gene129    ->  Gene269  
 		[color="blue"]
Gene180    ->  Gene269  
 		[color="blue"]
Gene251    ->  Gene269  
 		[color="red"] 
Gene269    ->  Gene269  
 		[color="red"] 
Gene286    ->  Gene269  
 		[color="red"] 
Gene348    ->  Gene269  
 		[color="blue"]
Gene350    ->  Gene269  
 		[color="blue"]
TF05       ->  Gene269  
 		[color="blue"]
TF20       ->  Gene269  
 		[color="blue"]
Gene123    ->  Gene270  
 		[color="red"] 
Gene270    ->  Gene270  
 		[color="red"] 
Gene46     ->  Gene271  
 		[color="blue"]
Gene91     ->  Gene271  
 		[color="blue"]
Gene113    ->  Gene271  
 		[color="blue"]
Gene196    ->  Gene271  
 		[color="blue"]
Gene230    ->  Gene271  
 		[color="red"] 
Gene271    ->  Gene271  
 		[color="red"] 
Gene312    ->  Gene271  
 		[color="blue"]
Gene339    ->  Gene271  
 		[color="blue"]
Gene344    ->  Gene271  
 		[color="red"] 
TF04       ->  Gene271  
 		[color="blue"]
TF20       ->  Gene271  
 		[color="red"] 
Gene46     ->  Gene275  
 		[color="blue"]
Gene113    ->  Gene275  
 		[color="blue"]
Gene162    ->  Gene275  
 		[color="red"] 
Gene248    ->  Gene275  
 		[color="red"] 
Gene344    ->  Gene275  
 		[color="blue"]
Gene361    ->  Gene275  
 		[color="blue"]
Gene46     ->  Gene276  
 		[color="blue"]
Gene129    ->  Gene276  
 		[color="red"] 
Gene248    ->  Gene276  
 		[color="red"] 
Gene351    ->  Gene276  
 		[color="red"] 
Gene448    ->  Gene276  
 		[color="red"] 
Gene502    ->  Gene276  
 		[color="blue"]
Gene46     ->  Gene277  
 		[color="blue"]
TF26       ->  Gene277  
 		[color="blue"]
Gene295    ->  Gene278  
 		[color="red"] 
Gene06     ->  Gene279  
 		[color="blue"]
Gene71     ->  Gene279  
 		[color="red"] 
Gene85     ->  Gene279  
 		[color="blue"]
Gene159    ->  Gene279  
 		[color="blue"]
Gene186    ->  Gene279  
 		[color="red"] 
Gene201    ->  Gene279  
 		[color="red"] 
Gene204    ->  Gene279  
 		[color="red"] 
Gene251    ->  Gene279  
 		[color="red"] 
Gene279    ->  Gene279  
 		[color="red"] 
Gene285    ->  Gene279  
 		[color="red"] 
Gene353    ->  Gene279  
 		[color="blue"]
Gene413    ->  Gene279  
 		[color="blue"]
Gene452    ->  Gene279  
 		[color="red"] 
Gene483    ->  Gene279  
 		[color="red"] 
Gene179    ->  Gene282  
 		[color="red"] 
Gene181    ->  Gene282  
 		[color="blue"]
Gene213    ->  Gene282  
 		[color="red"] 
Gene237    ->  Gene282  
 		[color="blue"]
Gene282    ->  Gene282  
 		[color="red"] 
Gene286    ->  Gene282  
 		[color="blue"]
Gene312    ->  Gene282  
 		[color="blue"]
Gene339    ->  Gene282  
 		[color="blue"]
TF20       ->  Gene282  
 		[color="red"] 
Gene129    ->  Gene283  
 		[color="blue"]
Gene167    ->  Gene283  
 		[color="red"] 
Gene170    ->  Gene283  
 		[color="red"] 
Gene171    ->  Gene283  
 		[color="blue"]
Gene283    ->  Gene283  
 		[color="red"] 
Gene367    ->  Gene283  
 		[color="red"] 
Gene413    ->  Gene283  
 		[color="red"] 
Gene46     ->  Gene284  
 		[color="blue"]
TF13       ->  Gene284  
 		[color="red"] 
Gene46     ->  Gene285  
 		[color="blue"]
Gene71     ->  Gene285  
 		[color="red"] 
Gene98     ->  Gene285  
 		[color="blue"]
Gene154    ->  Gene285  
 		[color="red"] 
Gene176    ->  Gene285  
 		[color="red"] 
Gene195    ->  Gene285  
 		[color="blue"]
Gene237    ->  Gene285  
 		[color="blue"]
Gene248    ->  Gene285  
 		[color="red"] 
Gene285    ->  Gene285  
 		[color="red"] 
Gene376    ->  Gene285  
 		[color="blue"]
Gene470    ->  Gene285  
 		[color="red"] 
Gene502    ->  Gene285  
 		[color="red"] 
TF27       ->  Gene285  
 		[color="blue"]
Gene179    ->  Gene286  
 		[color="blue"]
Gene286    ->  Gene286  
 		[color="red"] 
Gene402    ->  Gene286  
 		[color="blue"]
TF17       ->  Gene286  
 		[color="red"] 
Gene100    ->  Gene287  
 		[color="blue"]
Gene129    ->  Gene287  
 		[color="blue"]
Gene257    ->  Gene287  
 		[color="red"] 
Gene287    ->  Gene287  
 		[color="red"] 
TF17       ->  Gene287  
 		[color="red"] 
Gene213    ->  Gene288  
 		[color="blue"]
Gene113    ->  Gene289  
 		[color="blue"]
Gene289    ->  Gene289  
 		[color="red"] 
Gene344    ->  Gene289  
 		[color="red"] 
Gene398    ->  Gene289  
 		[color="blue"]
Gene46     ->  Gene291  
 		[color="blue"]
Gene163    ->  Gene291  
 		[color="red"] 
Gene167    ->  Gene291  
 		[color="blue"]
Gene251    ->  Gene291  
 		[color="blue"]
Gene402    ->  Gene291  
 		[color="red"] 
Gene71     ->  Gene292  
 		[color="blue"]
Gene101    ->  Gene292  
 		[color="red"] 
Gene71     ->  Gene293  
 		[color="blue"]
Gene172    ->  Gene293  
 		[color="red"] 
Gene179    ->  Gene293  
 		[color="blue"]
Gene295    ->  Gene293  
 		[color="blue"]
Gene302    ->  Gene293  
 		[color="red"] 
Gene312    ->  Gene293  
 		[color="blue"]
Gene347    ->  Gene293  
 		[color="red"] 
Gene363    ->  Gene293  
 		[color="blue"]
Gene367    ->  Gene293  
 		[color="red"] 
Gene379    ->  Gene293  
 		[color="red"] 
Gene398    ->  Gene293  
 		[color="red"] 
Gene163    ->  Gene294  
 		[color="blue"]
Gene177    ->  Gene294  
 		[color="red"] 
Gene210    ->  Gene294  
 		[color="blue"]
Gene344    ->  Gene294  
 		[color="red"] 
Gene353    ->  Gene294  
 		[color="red"] 
Gene36     ->  Gene295  
 		[color="red"] 
Gene46     ->  Gene295  
 		[color="blue"]
Gene101    ->  Gene295  
 		[color="red"] 
Gene110    ->  Gene295  
 		[color="blue"]
Gene156    ->  Gene295  
 		[color="red"] 
Gene177    ->  Gene295  
 		[color="blue"]
Gene200    ->  Gene295  
 		[color="blue"]
Gene206    ->  Gene295  
 		[color="red"] 
Gene213    ->  Gene295  
 		[color="red"] 
Gene230    ->  Gene295  
 		[color="red"] 
Gene237    ->  Gene295  
 		[color="blue"]
Gene248    ->  Gene295  
 		[color="red"] 
Gene264    ->  Gene295  
 		[color="red"] 
Gene344    ->  Gene295  
 		[color="red"] 
Gene466    ->  Gene295  
 		[color="blue"]
Gene114    ->  Gene296  
 		[color="blue"]
Gene248    ->  Gene296  
 		[color="red"] 
Gene344    ->  Gene296  
 		[color="red"] 
Gene388    ->  Gene297  
 		[color="red"] 
Gene71     ->  Gene298  
 		[color="blue"]
Gene100    ->  Gene298  
 		[color="blue"]
Gene71     ->  Gene299  
 		[color="red"] 
Gene162    ->  Gene299  
 		[color="blue"]
Gene299    ->  Gene299  
 		[color="red"] 
Gene331    ->  Gene299  
 		[color="blue"]
Gene388    ->  Gene299  
 		[color="blue"]
TF26       ->  Gene299  
 		[color="red"] 
Gene163    ->  Gene300  
 		[color="blue"]
Gene179    ->  Gene300  
 		[color="blue"]
Gene46     ->  Gene301  
 		[color="red"] 
Gene94     ->  Gene301  
 		[color="blue"]
Gene129    ->  Gene301  
 		[color="blue"]
Gene240    ->  Gene301  
 		[color="blue"]
Gene251    ->  Gene301  
 		[color="blue"]
Gene301    ->  Gene301  
 		[color="red"] 
Gene05     ->  Gene302  
 		[color="blue"]
Gene167    ->  Gene302  
 		[color="red"] 
Gene222    ->  Gene302  
 		[color="blue"]
Gene257    ->  Gene302  
 		[color="red"] 
Gene344    ->  Gene302  
 		[color="red"] 
Gene361    ->  Gene302  
 		[color="blue"]
Gene100    ->  Gene303  
 		[color="red"] 
Gene137    ->  Gene303  
 		[color="red"] 
Gene179    ->  Gene303  
 		[color="blue"]
Gene191    ->  Gene303  
 		[color="red"] 
Gene303    ->  Gene303  
 		[color="red"] 
Gene05     ->  Gene304  
 		[color="red"] 
Gene304    ->  Gene304  
 		[color="red"] 
Gene376    ->  Gene304  
 		[color="red"] 
Gene354    ->  Gene305  
 		[color="blue"]
Gene71     ->  Gene306  
 		[color="red"] 
Gene186    ->  Gene306  
 		[color="red"] 
Gene210    ->  Gene307  
 		[color="blue"]
Gene248    ->  Gene307  
 		[color="red"] 
Gene307    ->  Gene307  
 		[color="red"] 
Gene06     ->  Gene308  
 		[color="blue"]
Gene46     ->  Gene308  
 		[color="blue"]
Gene91     ->  Gene308  
 		[color="blue"]
Gene117    ->  Gene308  
 		[color="red"] 
Gene213    ->  Gene308  
 		[color="red"] 
Gene308    ->  Gene308  
 		[color="red"] 
Gene344    ->  Gene308  
 		[color="blue"]
Gene388    ->  Gene308  
 		[color="blue"]
Gene413    ->  Gene308  
 		[color="red"] 
Gene470    ->  Gene308  
 		[color="red"] 
Gene477    ->  Gene308  
 		[color="red"] 
Gene502    ->  Gene308  
 		[color="red"] 
Gene46     ->  Gene309  
 		[color="blue"]
Gene98     ->  Gene309  
 		[color="blue"]
Gene101    ->  Gene309  
 		[color="blue"]
Gene140    ->  Gene309  
 		[color="red"] 
Gene163    ->  Gene309  
 		[color="red"] 
Gene309    ->  Gene309  
 		[color="red"] 
Gene339    ->  Gene309  
 		[color="blue"]
Gene355    ->  Gene309  
 		[color="blue"]
Gene46     ->  Gene310  
 		[color="blue"]
Gene48     ->  Gene310  
 		[color="red"] 
Gene102    ->  Gene310  
 		[color="red"] 
Gene179    ->  Gene310  
 		[color="red"] 
Gene181    ->  Gene310  
 		[color="blue"]
Gene210    ->  Gene310  
 		[color="red"] 
Gene345    ->  Gene310  
 		[color="blue"]
Gene388    ->  Gene310  
 		[color="red"] 
Gene46     ->  Gene311  
 		[color="blue"]
Gene129    ->  Gene311  
 		[color="red"] 
TF20       ->  Gene311  
 		[color="red"] 
Gene46     ->  Gene312  
 		[color="blue"]
Gene71     ->  Gene312  
 		[color="red"] 
Gene72     ->  Gene312  
 		[color="red"] 
Gene98     ->  Gene312  
 		[color="blue"]
Gene177    ->  Gene312  
 		[color="blue"]
Gene179    ->  Gene312  
 		[color="red"] 
Gene196    ->  Gene312  
 		[color="red"] 
Gene230    ->  Gene312  
 		[color="red"] 
Gene287    ->  Gene312  
 		[color="blue"]
Gene302    ->  Gene312  
 		[color="blue"]
Gene312    ->  Gene312  
 		[color="red"] 
Gene344    ->  Gene312  
 		[color="red"] 
Gene351    ->  Gene312  
 		[color="blue"]
Gene388    ->  Gene312  
 		[color="red"] 
Gene470    ->  Gene312  
 		[color="red"] 
Gene501    ->  Gene312  
 		[color="blue"]
Gene100    ->  Gene313  
 		[color="blue"]
Gene312    ->  Gene313  
 		[color="blue"]
Gene313    ->  Gene313  
 		[color="red"] 
Gene114    ->  Gene314  
 		[color="red"] 
Gene248    ->  Gene314  
 		[color="red"] 
Gene339    ->  Gene314  
 		[color="blue"]
TF26       ->  Gene314  
 		[color="blue"]
Gene46     ->  Gene315  
 		[color="blue"]
Gene87     ->  Gene315  
 		[color="red"] 
Gene147    ->  Gene315  
 		[color="blue"]
Gene167    ->  Gene315  
 		[color="red"] 
Gene171    ->  Gene315  
 		[color="blue"]
Gene213    ->  Gene315  
 		[color="red"] 
Gene221    ->  Gene315  
 		[color="blue"]
Gene240    ->  Gene315  
 		[color="blue"]
Gene263    ->  Gene315  
 		[color="red"] 
Gene295    ->  Gene315  
 		[color="red"] 
Gene315    ->  Gene315  
 		[color="red"] 
Gene353    ->  Gene315  
 		[color="red"] 
Gene361    ->  Gene315  
 		[color="blue"]
Gene413    ->  Gene315  
 		[color="red"] 
Gene46     ->  Gene316  
 		[color="blue"]
Gene129    ->  Gene316  
 		[color="red"] 
Gene152    ->  Gene316  
 		[color="red"] 
Gene137    ->  Gene317  
 		[color="blue"]
Gene248    ->  Gene317  
 		[color="red"] 
Gene279    ->  Gene317  
 		[color="blue"]
Gene317    ->  Gene317  
 		[color="red"] 
Gene332    ->  Gene317  
 		[color="blue"]
Gene46     ->  Gene318  
 		[color="blue"]
Gene176    ->  Gene318  
 		[color="red"] 
Gene210    ->  Gene318  
 		[color="blue"]
Gene248    ->  Gene318  
 		[color="red"] 
Gene318    ->  Gene318  
 		[color="red"] 
Gene354    ->  Gene318  
 		[color="blue"]
Gene376    ->  Gene318  
 		[color="blue"]
Gene176    ->  Gene319  
 		[color="red"] 
Gene213    ->  Gene319  
 		[color="blue"]
TF26       ->  Gene319  
 		[color="blue"]
Gene176    ->  Gene320  
 		[color="red"] 
Gene398    ->  Gene321  
 		[color="blue"]
Gene113    ->  Gene322  
 		[color="blue"]
Gene354    ->  Gene322  
 		[color="blue"]
Gene129    ->  Gene323  
 		[color="red"] 
Gene213    ->  Gene323  
 		[color="red"] 
Gene129    ->  Gene324  
 		[color="red"] 
Gene402    ->  Gene324  
 		[color="blue"]
Gene46     ->  Gene326  
 		[color="red"] 
Gene113    ->  Gene326  
 		[color="red"] 
Gene129    ->  Gene326  
 		[color="blue"]
Gene167    ->  Gene326  
 		[color="red"] 
Gene210    ->  Gene326  
 		[color="blue"]
Gene326    ->  Gene326  
 		[color="red"] 
Gene398    ->  Gene326  
 		[color="blue"]
Gene15     ->  Gene327  
 		[color="blue"]
Gene129    ->  Gene327  
 		[color="blue"]
Gene87     ->  Gene328  
 		[color="red"] 
Gene312    ->  Gene328  
 		[color="red"] 
TF26       ->  Gene328  
 		[color="red"] 
Gene02     ->  Gene329  
 		[color="blue"]
Gene22     ->  Gene329  
 		[color="red"] 
Gene77     ->  Gene329  
 		[color="red"] 
Gene114    ->  Gene329  
 		[color="blue"]
Gene152    ->  Gene329  
 		[color="blue"]
Gene179    ->  Gene329  
 		[color="red"] 
Gene186    ->  Gene329  
 		[color="blue"]
Gene329    ->  Gene329  
 		[color="red"] 
Gene332    ->  Gene329  
 		[color="blue"]
Gene386    ->  Gene329  
 		[color="blue"]
Gene452    ->  Gene329  
 		[color="blue"]
Gene46     ->  Gene330  
 		[color="red"] 
Gene134    ->  Gene330  
 		[color="blue"]
Gene344    ->  Gene330  
 		[color="blue"]
Gene46     ->  Gene331  
 		[color="red"] 
Gene71     ->  Gene331  
 		[color="blue"]
Gene117    ->  Gene331  
 		[color="red"] 
Gene129    ->  Gene331  
 		[color="blue"]
Gene177    ->  Gene331  
 		[color="red"] 
Gene207    ->  Gene331  
 		[color="blue"]
Gene295    ->  Gene331  
 		[color="red"] 
Gene299    ->  Gene331  
 		[color="blue"]
Gene312    ->  Gene331  
 		[color="blue"]
Gene331    ->  Gene331  
 		[color="red"] 
Gene339    ->  Gene331  
 		[color="blue"]
Gene378    ->  Gene331  
 		[color="blue"]
Gene77     ->  Gene332  
 		[color="blue"]
Gene129    ->  Gene332  
 		[color="blue"]
Gene299    ->  Gene332  
 		[color="blue"]
Gene317    ->  Gene332  
 		[color="blue"]
Gene332    ->  Gene332  
 		[color="red"] 
Gene398    ->  Gene332  
 		[color="red"] 
TF20       ->  Gene332  
 		[color="red"] 
Gene176    ->  Gene333  
 		[color="red"] 
Gene483    ->  Gene333  
 		[color="blue"]
Gene114    ->  Gene334  
 		[color="blue"]
Gene312    ->  Gene334  
 		[color="blue"]
Gene339    ->  Gene334  
 		[color="blue"]
Gene353    ->  Gene334  
 		[color="blue"]
Gene502    ->  Gene334  
 		[color="blue"]
TF20       ->  Gene334  
 		[color="blue"]
Gene86     ->  Gene335  
 		[color="red"] 
Gene100    ->  Gene335  
 		[color="blue"]
Gene251    ->  Gene335  
 		[color="blue"]
Gene312    ->  Gene335  
 		[color="blue"]
Gene335    ->  Gene335  
 		[color="red"] 
Gene502    ->  Gene335  
 		[color="blue"]
Gene71     ->  Gene336  
 		[color="blue"]
Gene129    ->  Gene336  
 		[color="blue"]
Gene167    ->  Gene336  
 		[color="red"] 
Gene195    ->  Gene336  
 		[color="red"] 
Gene251    ->  Gene336  
 		[color="blue"]
Gene355    ->  Gene336  
 		[color="red"] 
Gene371    ->  Gene336  
 		[color="blue"]
TF07       ->  Gene336  
 		[color="red"] 
Gene240    ->  Gene337  
 		[color="blue"]
Gene248    ->  Gene337  
 		[color="red"] 
Gene251    ->  Gene337  
 		[color="red"] 
Gene295    ->  Gene337  
 		[color="red"] 
Gene337    ->  Gene337  
 		[color="red"] 
Gene176    ->  Gene338  
 		[color="blue"]
Gene348    ->  Gene338  
 		[color="red"] 
Gene376    ->  Gene338  
 		[color="red"] 
Gene114    ->  Gene339  
 		[color="blue"]
Gene154    ->  Gene339  
 		[color="blue"]
Gene176    ->  Gene339  
 		[color="red"] 
Gene177    ->  Gene339  
 		[color="blue"]
Gene204    ->  Gene339  
 		[color="red"] 
Gene230    ->  Gene339  
 		[color="red"] 
Gene269    ->  Gene339  
 		[color="red"] 
Gene339    ->  Gene339  
 		[color="red"] 
Gene348    ->  Gene339  
 		[color="blue"]
Gene453    ->  Gene339  
 		[color="red"] 
Gene477    ->  Gene339  
 		[color="blue"]
Gene496    ->  Gene339  
 		[color="blue"]
Gene167    ->  Gene340  
 		[color="blue"]
Gene248    ->  Gene340  
 		[color="blue"]
Gene308    ->  Gene340  
 		[color="red"] 
Gene163    ->  Gene341  
 		[color="red"] 
Gene342    ->  Gene342  
 		[color="red"] 
Gene355    ->  Gene342  
 		[color="blue"]
Gene46     ->  Gene343  
 		[color="blue"]
Gene98     ->  Gene343  
 		[color="blue"]
Gene186    ->  Gene343  
 		[color="red"] 
Gene210    ->  Gene343  
 		[color="red"] 
Gene312    ->  Gene343  
 		[color="blue"]
Gene318    ->  Gene343  
 		[color="blue"]
Gene331    ->  Gene343  
 		[color="red"] 
Gene468    ->  Gene343  
 		[color="blue"]
Gene02     ->  Gene344  
 		[color="red"] 
Gene46     ->  Gene344  
 		[color="blue"]
Gene71     ->  Gene344  
 		[color="red"] 
Gene186    ->  Gene344  
 		[color="red"] 
Gene196    ->  Gene344  
 		[color="blue"]
Gene213    ->  Gene344  
 		[color="red"] 
Gene237    ->  Gene344  
 		[color="blue"]
Gene251    ->  Gene344  
 		[color="red"] 
Gene312    ->  Gene344  
 		[color="blue"]
Gene332    ->  Gene344  
 		[color="blue"]
Gene344    ->  Gene344  
 		[color="red"] 
Gene345    ->  Gene344  
 		[color="blue"]
Gene376    ->  Gene344  
 		[color="blue"]
Gene114    ->  Gene345  
 		[color="red"] 
Gene117    ->  Gene345  
 		[color="blue"]
Gene345    ->  Gene345  
 		[color="red"] 
Gene351    ->  Gene345  
 		[color="red"] 
Gene46     ->  Gene347  
 		[color="blue"]
Gene123    ->  Gene347  
 		[color="blue"]
Gene186    ->  Gene347  
 		[color="red"] 
Gene213    ->  Gene347  
 		[color="red"] 
Gene257    ->  Gene347  
 		[color="blue"]
Gene270    ->  Gene347  
 		[color="red"] 
Gene283    ->  Gene347  
 		[color="red"] 
Gene302    ->  Gene347  
 		[color="red"] 
Gene347    ->  Gene347  
 		[color="red"] 
Gene348    ->  Gene347  
 		[color="blue"]
Gene361    ->  Gene347  
 		[color="blue"]
Gene388    ->  Gene347  
 		[color="red"] 
Gene413    ->  Gene347  
 		[color="red"] 
Gene101    ->  Gene348  
 		[color="blue"]
Gene176    ->  Gene348  
 		[color="blue"]
Gene186    ->  Gene348  
 		[color="blue"]
Gene348    ->  Gene348  
 		[color="red"] 
Gene388    ->  Gene348  
 		[color="blue"]
TF17       ->  Gene348  
 		[color="red"] 
Gene213    ->  Gene349  
 		[color="red"] 
Gene87     ->  Gene350  
 		[color="blue"]
Gene180    ->  Gene350  
 		[color="red"] 
Gene237    ->  Gene350  
 		[color="red"] 
Gene350    ->  Gene350  
 		[color="red"] 
Gene502    ->  Gene350  
 		[color="blue"]
Gene02     ->  Gene351  
 		[color="red"] 
Gene210    ->  Gene351  
 		[color="blue"]
Gene251    ->  Gene351  
 		[color="blue"]
Gene351    ->  Gene351  
 		[color="red"] 
Gene394    ->  Gene351  
 		[color="blue"]
Gene413    ->  Gene351  
 		[color="red"] 
Gene502    ->  Gene351  
 		[color="blue"]
Gene06     ->  Gene352  
 		[color="red"] 
Gene210    ->  Gene352  
 		[color="blue"]
Gene71     ->  Gene353  
 		[color="blue"]
Gene101    ->  Gene353  
 		[color="red"] 
Gene163    ->  Gene353  
 		[color="blue"]
Gene167    ->  Gene353  
 		[color="red"] 
Gene239    ->  Gene353  
 		[color="blue"]
Gene283    ->  Gene353  
 		[color="red"] 
Gene302    ->  Gene353  
 		[color="blue"]
Gene312    ->  Gene353  
 		[color="red"] 
Gene348    ->  Gene353  
 		[color="blue"]
Gene353    ->  Gene353  
 		[color="red"] 
TF20       ->  Gene353  
 		[color="red"] 
Gene101    ->  Gene354  
 		[color="red"] 
Gene117    ->  Gene354  
 		[color="red"] 
Gene129    ->  Gene354  
 		[color="red"] 
Gene210    ->  Gene354  
 		[color="red"] 
Gene241    ->  Gene354  
 		[color="blue"]
Gene295    ->  Gene354  
 		[color="blue"]
Gene353    ->  Gene354  
 		[color="blue"]
Gene354    ->  Gene354  
 		[color="red"] 
Gene388    ->  Gene354  
 		[color="blue"]
Gene46     ->  Gene355  
 		[color="blue"]
Gene71     ->  Gene355  
 		[color="blue"]
Gene91     ->  Gene355  
 		[color="blue"]
Gene137    ->  Gene355  
 		[color="red"] 
Gene152    ->  Gene355  
 		[color="blue"]
Gene167    ->  Gene355  
 		[color="red"] 
Gene171    ->  Gene355  
 		[color="blue"]
Gene176    ->  Gene355  
 		[color="red"] 
Gene177    ->  Gene355  
 		[color="red"] 
Gene285    ->  Gene355  
 		[color="blue"]
Gene302    ->  Gene355  
 		[color="blue"]
Gene344    ->  Gene355  
 		[color="blue"]
Gene355    ->  Gene355  
 		[color="red"] 
Gene362    ->  Gene355  
 		[color="blue"]
Gene398    ->  Gene355  
 		[color="red"] 
Gene413    ->  Gene355  
 		[color="red"] 
Gene488    ->  Gene355  
 		[color="blue"]
Gene502    ->  Gene355  
 		[color="blue"]
Gene36     ->  Gene356  
 		[color="red"] 
Gene46     ->  Gene356  
 		[color="blue"]
Gene210    ->  Gene356  
 		[color="blue"]
Gene213    ->  Gene356  
 		[color="red"] 
Gene251    ->  Gene356  
 		[color="blue"]
Gene252    ->  Gene356  
 		[color="blue"]
Gene354    ->  Gene356  
 		[color="blue"]
Gene356    ->  Gene356  
 		[color="red"] 
Gene399    ->  Gene356  
 		[color="red"] 
Gene413    ->  Gene356  
 		[color="red"] 
Gene46     ->  Gene357  
 		[color="red"] 
Gene117    ->  Gene357  
 		[color="red"] 
Gene179    ->  Gene357  
 		[color="blue"]
Gene312    ->  Gene357  
 		[color="blue"]
Gene357    ->  Gene357  
 		[color="red"] 
Gene186    ->  Gene358  
 		[color="red"] 
Gene348    ->  Gene358  
 		[color="blue"]
Gene358    ->  Gene358  
 		[color="red"] 
Gene179    ->  Gene359  
 		[color="red"] 
Gene186    ->  Gene359  
 		[color="blue"]
Gene348    ->  Gene359  
 		[color="red"] 
Gene46     ->  Gene361  
 		[color="blue"]
Gene86     ->  Gene361  
 		[color="red"] 
Gene113    ->  Gene361  
 		[color="blue"]
Gene190    ->  Gene361  
 		[color="blue"]
Gene200    ->  Gene361  
 		[color="blue"]
Gene213    ->  Gene361  
 		[color="red"] 
Gene222    ->  Gene361  
 		[color="red"] 
Gene239    ->  Gene361  
 		[color="blue"]
Gene312    ->  Gene361  
 		[color="blue"]
Gene344    ->  Gene361  
 		[color="red"] 
Gene374    ->  Gene361  
 		[color="blue"]
Gene471    ->  Gene361  
 		[color="blue"]
Gene475    ->  Gene361  
 		[color="blue"]
TF07       ->  Gene361  
 		[color="red"] 
Gene71     ->  Gene362  
 		[color="red"] 
Gene176    ->  Gene362  
 		[color="blue"]
Gene239    ->  Gene362  
 		[color="red"] 
Gene263    ->  Gene362  
 		[color="blue"]
Gene318    ->  Gene362  
 		[color="blue"]
Gene337    ->  Gene362  
 		[color="blue"]
Gene344    ->  Gene362  
 		[color="blue"]
Gene362    ->  Gene362  
 		[color="red"] 
Gene402    ->  Gene362  
 		[color="red"] 
Gene471    ->  Gene362  
 		[color="red"] 
Gene502    ->  Gene362  
 		[color="red"] 
Gene71     ->  Gene363  
 		[color="blue"]
Gene158    ->  Gene363  
 		[color="blue"]
Gene179    ->  Gene363  
 		[color="red"] 
Gene180    ->  Gene363  
 		[color="red"] 
Gene186    ->  Gene363  
 		[color="blue"]
Gene210    ->  Gene363  
 		[color="blue"]
Gene239    ->  Gene363  
 		[color="red"] 
Gene240    ->  Gene363  
 		[color="red"] 
Gene295    ->  Gene363  
 		[color="red"] 
Gene347    ->  Gene363  
 		[color="blue"]
Gene363    ->  Gene363  
 		[color="red"] 
Gene379    ->  Gene363  
 		[color="blue"]
Gene452    ->  Gene363  
 		[color="red"] 
Gene471    ->  Gene363  
 		[color="red"] 
TF07       ->  Gene363  
 		[color="blue"]
Gene76     ->  Gene364  
 		[color="blue"]
Gene87     ->  Gene364  
 		[color="blue"]
Gene94     ->  Gene364  
 		[color="red"] 
Gene167    ->  Gene364  
 		[color="blue"]
Gene179    ->  Gene364  
 		[color="red"] 
Gene186    ->  Gene364  
 		[color="blue"]
Gene196    ->  Gene364  
 		[color="red"] 
Gene210    ->  Gene364  
 		[color="blue"]
Gene213    ->  Gene364  
 		[color="blue"]
Gene230    ->  Gene364  
 		[color="blue"]
Gene269    ->  Gene364  
 		[color="blue"]
Gene285    ->  Gene364  
 		[color="blue"]
Gene347    ->  Gene364  
 		[color="blue"]
Gene364    ->  Gene364  
 		[color="red"] 
Gene381    ->  Gene364  
 		[color="blue"]
Gene473    ->  Gene364  
 		[color="blue"]
Gene71     ->  Gene365  
 		[color="red"] 
Gene110    ->  Gene365  
 		[color="blue"]
Gene153    ->  Gene365  
 		[color="red"] 
Gene186    ->  Gene365  
 		[color="red"] 
Gene213    ->  Gene365  
 		[color="red"] 
Gene239    ->  Gene365  
 		[color="blue"]
Gene248    ->  Gene365  
 		[color="red"] 
Gene312    ->  Gene365  
 		[color="blue"]
Gene379    ->  Gene365  
 		[color="red"] 
Gene71     ->  Gene366  
 		[color="red"] 
Gene210    ->  Gene366  
 		[color="red"] 
Gene364    ->  Gene366  
 		[color="red"] 
TF17       ->  Gene366  
 		[color="blue"]
Gene71     ->  Gene367  
 		[color="blue"]
Gene159    ->  Gene367  
 		[color="blue"]
Gene213    ->  Gene367  
 		[color="blue"]
Gene248    ->  Gene367  
 		[color="blue"]
Gene251    ->  Gene367  
 		[color="blue"]
Gene302    ->  Gene367  
 		[color="blue"]
Gene367    ->  Gene367  
 		[color="red"] 
Gene398    ->  Gene367  
 		[color="red"] 
Gene399    ->  Gene367  
 		[color="red"] 
Gene470    ->  Gene367  
 		[color="red"] 
Gene87     ->  Gene368  
 		[color="blue"]
Gene210    ->  Gene368  
 		[color="blue"]
Gene46     ->  Gene369  
 		[color="blue"]
Gene71     ->  Gene369  
 		[color="blue"]
Gene91     ->  Gene369  
 		[color="blue"]
Gene196    ->  Gene369  
 		[color="blue"]
Gene213    ->  Gene369  
 		[color="red"] 
Gene248    ->  Gene369  
 		[color="red"] 
Gene379    ->  Gene369  
 		[color="red"] 
Gene110    ->  Gene370  
 		[color="blue"]
Gene167    ->  Gene370  
 		[color="red"] 
Gene181    ->  Gene370  
 		[color="blue"]
Gene248    ->  Gene370  
 		[color="red"] 
Gene388    ->  Gene370  
 		[color="red"] 
Gene176    ->  Gene371  
 		[color="red"] 
Gene206    ->  Gene371  
 		[color="red"] 
Gene339    ->  Gene371  
 		[color="blue"]
Gene371    ->  Gene371  
 		[color="red"] 
Gene379    ->  Gene371  
 		[color="red"] 
Gene502    ->  Gene371  
 		[color="blue"]
Gene05     ->  Gene372  
 		[color="blue"]
Gene186    ->  Gene372  
 		[color="red"] 
Gene221    ->  Gene372  
 		[color="blue"]
Gene224    ->  Gene372  
 		[color="blue"]
Gene344    ->  Gene372  
 		[color="red"] 
Gene355    ->  Gene372  
 		[color="red"] 
Gene372    ->  Gene372  
 		[color="red"] 
Gene432    ->  Gene372  
 		[color="red"] 
Gene100    ->  Gene373  
 		[color="blue"]
Gene113    ->  Gene373  
 		[color="red"] 
Gene213    ->  Gene373  
 		[color="blue"]
Gene248    ->  Gene373  
 		[color="blue"]
Gene279    ->  Gene373  
 		[color="blue"]
Gene312    ->  Gene373  
 		[color="red"] 
Gene373    ->  Gene373  
 		[color="red"] 
Gene152    ->  Gene374  
 		[color="blue"]
Gene25     ->  Gene375  
 		[color="blue"]
Gene159    ->  Gene375  
 		[color="blue"]
Gene285    ->  Gene375  
 		[color="blue"]
Gene295    ->  Gene375  
 		[color="blue"]
Gene46     ->  Gene376  
 		[color="blue"]
Gene71     ->  Gene376  
 		[color="red"] 
Gene101    ->  Gene376  
 		[color="red"] 
Gene110    ->  Gene376  
 		[color="blue"]
Gene129    ->  Gene376  
 		[color="red"] 
Gene167    ->  Gene376  
 		[color="red"] 
Gene237    ->  Gene376  
 		[color="blue"]
Gene331    ->  Gene376  
 		[color="blue"]
Gene376    ->  Gene376  
 		[color="red"] 
Gene398    ->  Gene376  
 		[color="red"] 
Gene410    ->  Gene376  
 		[color="red"] 
TF17       ->  Gene376  
 		[color="blue"]
Gene477    ->  Gene377  
 		[color="red"] 
TF17       ->  Gene377  
 		[color="blue"]
Gene22     ->  Gene378  
 		[color="blue"]
Gene46     ->  Gene378  
 		[color="blue"]
Gene176    ->  Gene378  
 		[color="red"] 
Gene177    ->  Gene378  
 		[color="blue"]
Gene193    ->  Gene378  
 		[color="blue"]
Gene213    ->  Gene378  
 		[color="red"] 
Gene248    ->  Gene378  
 		[color="red"] 
Gene344    ->  Gene378  
 		[color="red"] 
Gene353    ->  Gene378  
 		[color="red"] 
Gene378    ->  Gene378  
 		[color="red"] 
Gene398    ->  Gene378  
 		[color="red"] 
Gene475    ->  Gene378  
 		[color="blue"]
Gene46     ->  Gene379  
 		[color="blue"]
Gene54     ->  Gene379  
 		[color="blue"]
Gene110    ->  Gene379  
 		[color="blue"]
Gene196    ->  Gene379  
 		[color="blue"]
Gene213    ->  Gene379  
 		[color="red"] 
Gene283    ->  Gene379  
 		[color="red"] 
Gene295    ->  Gene379  
 		[color="blue"]
Gene347    ->  Gene379  
 		[color="red"] 
Gene361    ->  Gene379  
 		[color="blue"]
Gene379    ->  Gene379  
 		[color="red"] 
Gene402    ->  Gene379  
 		[color="red"] 
Gene413    ->  Gene379  
 		[color="red"] 
Gene502    ->  Gene379  
 		[color="blue"]
TF17       ->  Gene379  
 		[color="blue"]
Gene71     ->  Gene380  
 		[color="blue"]
Gene398    ->  Gene380  
 		[color="blue"]
Gene71     ->  Gene381  
 		[color="red"] 
Gene114    ->  Gene381  
 		[color="blue"]
Gene251    ->  Gene381  
 		[color="red"] 
Gene355    ->  Gene381  
 		[color="blue"]
Gene357    ->  Gene381  
 		[color="blue"]
Gene381    ->  Gene381  
 		[color="red"] 
Gene176    ->  Gene382  
 		[color="blue"]
Gene382    ->  Gene382  
 		[color="red"] 
TF17       ->  Gene383  
 		[color="red"] 
Gene147    ->  Gene384  
 		[color="blue"]
Gene295    ->  Gene384  
 		[color="red"] 
TF15       ->  Gene384  
 		[color="blue"]
Gene129    ->  Gene385  
 		[color="blue"]
Gene385    ->  Gene385  
 		[color="red"] 
Gene101    ->  Gene386  
 		[color="blue"]
Gene187    ->  Gene386  
 		[color="blue"]
Gene379    ->  Gene386  
 		[color="red"] 
Gene386    ->  Gene386  
 		[color="red"] 
Gene388    ->  Gene386  
 		[color="red"] 
Gene210    ->  Gene387  
 		[color="blue"]
Gene471    ->  Gene387  
 		[color="blue"]
Gene16     ->  Gene388  
 		[color="blue"]
Gene46     ->  Gene388  
 		[color="red"] 
Gene71     ->  Gene388  
 		[color="blue"]
Gene186    ->  Gene388  
 		[color="blue"]
Gene213    ->  Gene388  
 		[color="blue"]
Gene230    ->  Gene388  
 		[color="blue"]
Gene299    ->  Gene388  
 		[color="blue"]
Gene331    ->  Gene388  
 		[color="red"] 
Gene381    ->  Gene388  
 		[color="blue"]
Gene388    ->  Gene388  
 		[color="red"] 
TF20       ->  Gene388  
 		[color="red"] 
Gene154    ->  Gene389  
 		[color="blue"]
Gene167    ->  Gene389  
 		[color="blue"]
Gene501    ->  Gene389  
 		[color="blue"]
TF20       ->  Gene389  
 		[color="red"] 
Gene196    ->  Gene390  
 		[color="blue"]
Gene251    ->  Gene390  
 		[color="blue"]
Gene390    ->  Gene390  
 		[color="red"] 
Gene502    ->  Gene390  
 		[color="blue"]
Gene06     ->  Gene391  
 		[color="red"] 
Gene87     ->  Gene391  
 		[color="blue"]
Gene129    ->  Gene391  
 		[color="red"] 
Gene159    ->  Gene391  
 		[color="blue"]
Gene213    ->  Gene391  
 		[color="red"] 
Gene285    ->  Gene391  
 		[color="red"] 
Gene300    ->  Gene391  
 		[color="blue"]
Gene331    ->  Gene391  
 		[color="blue"]
Gene388    ->  Gene391  
 		[color="red"] 
Gene502    ->  Gene391  
 		[color="blue"]
Gene251    ->  Gene392  
 		[color="red"] 
Gene101    ->  Gene393  
 		[color="blue"]
TF13       ->  Gene393  
 		[color="red"] 
Gene331    ->  Gene394  
 		[color="red"] 
Gene344    ->  Gene394  
 		[color="blue"]
Gene394    ->  Gene394  
 		[color="red"] 
Gene413    ->  Gene394  
 		[color="blue"]
Gene186    ->  Gene395  
 		[color="red"] 
Gene302    ->  Gene395  
 		[color="blue"]
Gene395    ->  Gene395  
 		[color="red"] 
Gene452    ->  Gene395  
 		[color="red"] 
TF07       ->  Gene395  
 		[color="blue"]
Gene129    ->  Gene396  
 		[color="red"] 
Gene339    ->  Gene396  
 		[color="red"] 
Gene170    ->  Gene397  
 		[color="blue"]
Gene210    ->  Gene397  
 		[color="red"] 
Gene279    ->  Gene397  
 		[color="red"] 
Gene302    ->  Gene397  
 		[color="red"] 
Gene355    ->  Gene397  
 		[color="blue"]
Gene06     ->  Gene398  
 		[color="blue"]
Gene46     ->  Gene398  
 		[color="blue"]
Gene110    ->  Gene398  
 		[color="blue"]
Gene145    ->  Gene398  
 		[color="red"] 
Gene171    ->  Gene398  
 		[color="blue"]
Gene210    ->  Gene398  
 		[color="red"] 
Gene211    ->  Gene398  
 		[color="red"] 
Gene237    ->  Gene398  
 		[color="blue"]
Gene239    ->  Gene398  
 		[color="blue"]
Gene269    ->  Gene398  
 		[color="red"] 
Gene312    ->  Gene398  
 		[color="blue"]
Gene347    ->  Gene398  
 		[color="red"] 
Gene398    ->  Gene398  
 		[color="red"] 
Gene453    ->  Gene398  
 		[color="red"] 
Gene455    ->  Gene398  
 		[color="blue"]
Gene456    ->  Gene398  
 		[color="red"] 
Gene91     ->  Gene399  
 		[color="blue"]
Gene94     ->  Gene399  
 		[color="red"] 
Gene156    ->  Gene399  
 		[color="red"] 
Gene162    ->  Gene399  
 		[color="red"] 
Gene172    ->  Gene399  
 		[color="blue"]
Gene196    ->  Gene399  
 		[color="red"] 
Gene200    ->  Gene399  
 		[color="red"] 
Gene213    ->  Gene399  
 		[color="blue"]
Gene331    ->  Gene399  
 		[color="blue"]
Gene344    ->  Gene399  
 		[color="blue"]
Gene399    ->  Gene399  
 		[color="red"] 
Gene450    ->  Gene399  
 		[color="red"] 
Gene400    ->  Gene400  
 		[color="red"] 
Gene101    ->  Gene401  
 		[color="blue"]
Gene191    ->  Gene401  
 		[color="red"] 
Gene339    ->  Gene401  
 		[color="blue"]
Gene402    ->  Gene401  
 		[color="red"] 
Gene431    ->  Gene401  
 		[color="red"] 
Gene195    ->  Gene402  
 		[color="blue"]
Gene355    ->  Gene402  
 		[color="blue"]
Gene402    ->  Gene402  
 		[color="red"] 
Gene413    ->  Gene402  
 		[color="blue"]
Gene502    ->  Gene402  
 		[color="blue"]
Gene129    ->  Gene403  
 		[color="blue"]
Gene251    ->  Gene403  
 		[color="red"] 
Gene286    ->  Gene403  
 		[color="blue"]
Gene339    ->  Gene403  
 		[color="blue"]
Gene403    ->  Gene403  
 		[color="red"] 
Gene452    ->  Gene403  
 		[color="red"] 
Gene232    ->  Gene404  
 		[color="blue"]
Gene470    ->  Gene404  
 		[color="red"] 
TF17       ->  Gene404  
 		[color="blue"]
Gene367    ->  Gene405  
 		[color="red"] 
Gene388    ->  Gene405  
 		[color="red"] 
TF20       ->  Gene405  
 		[color="blue"]
Gene101    ->  Gene406  
 		[color="red"] 
Gene110    ->  Gene406  
 		[color="blue"]
Gene167    ->  Gene406  
 		[color="red"] 
Gene36     ->  Gene407  
 		[color="red"] 
Gene355    ->  Gene407  
 		[color="red"] 
Gene06     ->  Gene408  
 		[color="red"] 
Gene46     ->  Gene408  
 		[color="red"] 
Gene196    ->  Gene408  
 		[color="blue"]
Gene248    ->  Gene408  
 		[color="red"] 
Gene302    ->  Gene408  
 		[color="red"] 
Gene134    ->  Gene409  
 		[color="blue"]
Gene186    ->  Gene409  
 		[color="blue"]
Gene180    ->  Gene410  
 		[color="blue"]
Gene315    ->  Gene410  
 		[color="blue"]
Gene410    ->  Gene410  
 		[color="red"] 
Gene177    ->  Gene412  
 		[color="blue"]
Gene213    ->  Gene412  
 		[color="red"] 
Gene241    ->  Gene412  
 		[color="blue"]
Gene46     ->  Gene413  
 		[color="blue"]
Gene71     ->  Gene413  
 		[color="blue"]
Gene87     ->  Gene413  
 		[color="blue"]
Gene129    ->  Gene413  
 		[color="red"] 
Gene179    ->  Gene413  
 		[color="red"] 
Gene239    ->  Gene413  
 		[color="red"] 
Gene240    ->  Gene413  
 		[color="red"] 
Gene248    ->  Gene413  
 		[color="red"] 
Gene295    ->  Gene413  
 		[color="blue"]
Gene344    ->  Gene413  
 		[color="blue"]
Gene351    ->  Gene413  
 		[color="red"] 
Gene361    ->  Gene413  
 		[color="blue"]
Gene364    ->  Gene413  
 		[color="red"] 
Gene365    ->  Gene413  
 		[color="blue"]
Gene388    ->  Gene413  
 		[color="red"] 
Gene413    ->  Gene413  
 		[color="red"] 
Gene453    ->  Gene413  
 		[color="blue"]
Gene502    ->  Gene413  
 		[color="blue"]
Gene46     ->  Gene414  
 		[color="blue"]
Gene170    ->  Gene414  
 		[color="red"] 
Gene196    ->  Gene414  
 		[color="blue"]
Gene295    ->  Gene414  
 		[color="blue"]
Gene332    ->  Gene414  
 		[color="blue"]
Gene339    ->  Gene414  
 		[color="blue"]
Gene351    ->  Gene414  
 		[color="red"] 
Gene354    ->  Gene414  
 		[color="blue"]
Gene413    ->  Gene414  
 		[color="red"] 
Gene477    ->  Gene414  
 		[color="red"] 
TF17       ->  Gene414  
 		[color="blue"]
TF26       ->  Gene414  
 		[color="blue"]
Gene113    ->  Gene415  
 		[color="red"] 
Gene355    ->  Gene415  
 		[color="red"] 
TF20       ->  Gene415  
 		[color="blue"]
Gene85     ->  Gene416  
 		[color="blue"]
Gene312    ->  Gene416  
 		[color="blue"]
TF20       ->  Gene416  
 		[color="blue"]
Gene114    ->  Gene417  
 		[color="red"] 
Gene129    ->  Gene417  
 		[color="red"] 
Gene176    ->  Gene417  
 		[color="blue"]
Gene177    ->  Gene417  
 		[color="red"] 
Gene179    ->  Gene417  
 		[color="blue"]
Gene222    ->  Gene417  
 		[color="red"] 
Gene251    ->  Gene417  
 		[color="blue"]
Gene355    ->  Gene417  
 		[color="blue"]
Gene399    ->  Gene417  
 		[color="blue"]
Gene406    ->  Gene418  
 		[color="red"] 
Gene374    ->  Gene420  
 		[color="blue"]
Gene398    ->  Gene420  
 		[color="blue"]
TF17       ->  Gene420  
 		[color="blue"]
Gene308    ->  Gene422  
 		[color="red"] 
Gene423    ->  Gene423  
 		[color="red"] 
Gene344    ->  Gene424  
 		[color="red"] 
Gene376    ->  Gene424  
 		[color="blue"]
Gene29     ->  Gene425  
 		[color="red"] 
Gene46     ->  Gene425  
 		[color="red"] 
Gene87     ->  Gene425  
 		[color="blue"]
Gene94     ->  Gene425  
 		[color="red"] 
Gene114    ->  Gene425  
 		[color="red"] 
Gene179    ->  Gene425  
 		[color="blue"]
Gene230    ->  Gene425  
 		[color="blue"]
Gene425    ->  Gene425  
 		[color="red"] 
Gene426    ->  Gene426  
 		[color="red"] 
Gene129    ->  Gene427  
 		[color="blue"]
Gene177    ->  Gene427  
 		[color="blue"]
Gene191    ->  Gene427  
 		[color="red"] 
Gene347    ->  Gene427  
 		[color="red"] 
Gene398    ->  Gene427  
 		[color="red"] 
Gene22     ->  Gene429  
 		[color="blue"]
Gene213    ->  Gene429  
 		[color="red"] 
Gene348    ->  Gene429  
 		[color="blue"]
Gene429    ->  Gene429  
 		[color="red"] 
Gene502    ->  Gene429  
 		[color="blue"]
Gene101    ->  Gene430  
 		[color="blue"]
Gene470    ->  Gene430  
 		[color="red"] 
Gene06     ->  Gene431  
 		[color="red"] 
Gene46     ->  Gene431  
 		[color="blue"]
Gene110    ->  Gene431  
 		[color="blue"]
Gene129    ->  Gene431  
 		[color="red"] 
Gene196    ->  Gene431  
 		[color="blue"]
Gene213    ->  Gene431  
 		[color="red"] 
Gene351    ->  Gene431  
 		[color="red"] 
Gene388    ->  Gene431  
 		[color="red"] 
Gene413    ->  Gene431  
 		[color="red"] 
Gene46     ->  Gene432  
 		[color="blue"]
Gene110    ->  Gene432  
 		[color="blue"]
Gene167    ->  Gene432  
 		[color="red"] 
Gene176    ->  Gene432  
 		[color="red"] 
Gene196    ->  Gene432  
 		[color="blue"]
Gene213    ->  Gene432  
 		[color="red"] 
Gene248    ->  Gene432  
 		[color="red"] 
Gene312    ->  Gene432  
 		[color="blue"]
Gene354    ->  Gene432  
 		[color="blue"]
Gene379    ->  Gene432  
 		[color="red"] 
Gene413    ->  Gene432  
 		[color="red"] 
Gene502    ->  Gene432  
 		[color="blue"]
Gene36     ->  Gene433  
 		[color="red"] 
Gene210    ->  Gene433  
 		[color="blue"]
Gene06     ->  Gene434  
 		[color="blue"]
Gene170    ->  Gene434  
 		[color="red"] 
Gene177    ->  Gene434  
 		[color="red"] 
Gene230    ->  Gene434  
 		[color="red"] 
Gene312    ->  Gene434  
 		[color="blue"]
Gene344    ->  Gene434  
 		[color="red"] 
Gene353    ->  Gene434  
 		[color="red"] 
Gene436    ->  Gene434  
 		[color="red"] 
Gene483    ->  Gene434  
 		[color="red"] 
Gene05     ->  Gene435  
 		[color="blue"]
Gene176    ->  Gene435  
 		[color="red"] 
Gene213    ->  Gene435  
 		[color="blue"]
Gene248    ->  Gene435  
 		[color="red"] 
Gene344    ->  Gene435  
 		[color="red"] 
Gene353    ->  Gene435  
 		[color="red"] 
Gene435    ->  Gene435  
 		[color="red"] 
Gene177    ->  Gene436  
 		[color="red"] 
Gene210    ->  Gene436  
 		[color="blue"]
Gene347    ->  Gene436  
 		[color="blue"]
Gene402    ->  Gene436  
 		[color="blue"]
Gene436    ->  Gene436  
 		[color="red"] 
Gene496    ->  Gene436  
 		[color="blue"]
Gene71     ->  Gene437  
 		[color="red"] 
Gene114    ->  Gene437  
 		[color="red"] 
Gene264    ->  Gene437  
 		[color="red"] 
Gene388    ->  Gene437  
 		[color="blue"]
Gene26     ->  Gene438  
 		[color="blue"]
Gene113    ->  Gene438  
 		[color="blue"]
Gene124    ->  Gene438  
 		[color="blue"]
Gene159    ->  Gene438  
 		[color="blue"]
Gene248    ->  Gene438  
 		[color="red"] 
Gene413    ->  Gene438  
 		[color="blue"]
Gene438    ->  Gene438  
 		[color="red"] 
Gene06     ->  Gene439  
 		[color="red"] 
Gene191    ->  Gene439  
 		[color="blue"]
Gene299    ->  Gene439  
 		[color="red"] 
Gene388    ->  Gene439  
 		[color="blue"]
Gene439    ->  Gene439  
 		[color="red"] 
TF04       ->  Gene439  
 		[color="blue"]
Gene129    ->  Gene440  
 		[color="red"] 
Gene186    ->  Gene440  
 		[color="blue"]
Gene196    ->  Gene440  
 		[color="blue"]
Gene317    ->  Gene440  
 		[color="red"] 
Gene344    ->  Gene440  
 		[color="red"] 
Gene440    ->  Gene440  
 		[color="red"] 
Gene114    ->  Gene441  
 		[color="blue"]
Gene355    ->  Gene441  
 		[color="red"] 
TF17       ->  Gene441  
 		[color="blue"]
Gene114    ->  Gene442  
 		[color="blue"]
TF17       ->  Gene442  
 		[color="blue"]
Gene113    ->  Gene443  
 		[color="blue"]
Gene285    ->  Gene443  
 		[color="blue"]
Gene423    ->  Gene443  
 		[color="blue"]
Gene443    ->  Gene443  
 		[color="red"] 
Gene159    ->  Gene444  
 		[color="red"] 
Gene210    ->  Gene444  
 		[color="red"] 
Gene456    ->  Gene444  
 		[color="red"] 
Gene71     ->  Gene445  
 		[color="blue"]
Gene196    ->  Gene445  
 		[color="blue"]
TF17       ->  Gene445  
 		[color="red"] 
Gene40     ->  Gene446  
 		[color="blue"]
Gene159    ->  Gene446  
 		[color="blue"]
Gene170    ->  Gene446  
 		[color="blue"]
Gene179    ->  Gene446  
 		[color="blue"]
Gene186    ->  Gene446  
 		[color="red"] 
Gene200    ->  Gene446  
 		[color="blue"]
Gene210    ->  Gene446  
 		[color="red"] 
Gene351    ->  Gene446  
 		[color="red"] 
Gene446    ->  Gene446  
 		[color="red"] 
TF17       ->  Gene446  
 		[color="blue"]
Gene162    ->  Gene447  
 		[color="blue"]
Gene176    ->  Gene447  
 		[color="red"] 
Gene101    ->  Gene448  
 		[color="red"] 
Gene248    ->  Gene448  
 		[color="red"] 
Gene448    ->  Gene448  
 		[color="red"] 
Gene502    ->  Gene448  
 		[color="blue"]
TF26       ->  Gene448  
 		[color="red"] 
Gene129    ->  Gene449  
 		[color="blue"]
Gene154    ->  Gene450  
 		[color="blue"]
Gene450    ->  Gene450  
 		[color="red"] 
TF26       ->  Gene450  
 		[color="blue"]
Gene156    ->  Gene451  
 		[color="blue"]
Gene312    ->  Gene451  
 		[color="blue"]
Gene355    ->  Gene451  
 		[color="red"] 
Gene386    ->  Gene451  
 		[color="red"] 
Gene451    ->  Gene451  
 		[color="red"] 
Gene87     ->  Gene452  
 		[color="blue"]
Gene196    ->  Gene452  
 		[color="red"] 
Gene210    ->  Gene452  
 		[color="blue"]
Gene213    ->  Gene452  
 		[color="blue"]
Gene240    ->  Gene452  
 		[color="red"] 
Gene452    ->  Gene452  
 		[color="red"] 
Gene46     ->  Gene453  
 		[color="blue"]
Gene213    ->  Gene453  
 		[color="red"] 
Gene237    ->  Gene453  
 		[color="blue"]
Gene271    ->  Gene453  
 		[color="blue"]
Gene453    ->  Gene453  
 		[color="red"] 
Gene279    ->  Gene454  
 		[color="red"] 
Gene46     ->  Gene456  
 		[color="blue"]
Gene159    ->  Gene456  
 		[color="blue"]
Gene213    ->  Gene456  
 		[color="red"] 
Gene335    ->  Gene456  
 		[color="blue"]
Gene456    ->  Gene456  
 		[color="red"] 
Gene502    ->  Gene456  
 		[color="blue"]
TF07       ->  Gene456  
 		[color="blue"]
Gene179    ->  Gene457  
 		[color="blue"]
Gene198    ->  Gene457  
 		[color="red"] 
Gene252    ->  Gene457  
 		[color="blue"]
Gene271    ->  Gene457  
 		[color="red"] 
Gene295    ->  Gene457  
 		[color="red"] 
Gene309    ->  Gene457  
 		[color="red"] 
Gene339    ->  Gene457  
 		[color="blue"]
Gene354    ->  Gene457  
 		[color="blue"]
Gene434    ->  Gene457  
 		[color="red"] 
Gene129    ->  Gene458  
 		[color="red"] 
Gene156    ->  Gene458  
 		[color="blue"]
Gene162    ->  Gene458  
 		[color="blue"]
Gene344    ->  Gene458  
 		[color="red"] 
Gene06     ->  Gene459  
 		[color="red"] 
Gene46     ->  Gene459  
 		[color="blue"]
Gene86     ->  Gene459  
 		[color="red"] 
Gene110    ->  Gene459  
 		[color="blue"]
Gene113    ->  Gene459  
 		[color="blue"]
Gene213    ->  Gene459  
 		[color="red"] 
Gene388    ->  Gene459  
 		[color="blue"]
TF07       ->  Gene459  
 		[color="red"] 
Gene113    ->  Gene460  
 		[color="red"] 
Gene129    ->  Gene460  
 		[color="blue"]
Gene176    ->  Gene460  
 		[color="red"] 
Gene251    ->  Gene460  
 		[color="red"] 
Gene283    ->  Gene460  
 		[color="red"] 
Gene460    ->  Gene460  
 		[color="red"] 
Gene46     ->  Gene461  
 		[color="blue"]
Gene210    ->  Gene461  
 		[color="red"] 
Gene388    ->  Gene461  
 		[color="red"] 
Gene413    ->  Gene461  
 		[color="red"] 
Gene461    ->  Gene461  
 		[color="red"] 
Gene332    ->  Gene462  
 		[color="blue"]
Gene113    ->  Gene463  
 		[color="red"] 
Gene355    ->  Gene463  
 		[color="red"] 
Gene398    ->  Gene463  
 		[color="red"] 
Gene398    ->  Gene464  
 		[color="blue"]
Gene355    ->  Gene465  
 		[color="red"] 
TF17       ->  Gene465  
 		[color="blue"]
Gene159    ->  Gene466  
 		[color="blue"]
Gene179    ->  Gene466  
 		[color="blue"]
Gene367    ->  Gene466  
 		[color="red"] 
Gene196    ->  Gene467  
 		[color="blue"]
TF26       ->  Gene467  
 		[color="blue"]
Gene06     ->  Gene468  
 		[color="blue"]
Gene71     ->  Gene468  
 		[color="red"] 
Gene468    ->  Gene468  
 		[color="red"] 
Gene347    ->  Gene469  
 		[color="blue"]
Gene101    ->  Gene470  
 		[color="red"] 
Gene156    ->  Gene470  
 		[color="red"] 
Gene251    ->  Gene470  
 		[color="red"] 
Gene285    ->  Gene470  
 		[color="red"] 
Gene344    ->  Gene470  
 		[color="blue"]
Gene470    ->  Gene470  
 		[color="red"] 
TF20       ->  Gene470  
 		[color="blue"]
Gene71     ->  Gene471  
 		[color="red"] 
Gene219    ->  Gene471  
 		[color="red"] 
Gene329    ->  Gene471  
 		[color="blue"]
Gene471    ->  Gene471  
 		[color="red"] 
Gene167    ->  Gene472  
 		[color="red"] 
Gene195    ->  Gene472  
 		[color="red"] 
Gene331    ->  Gene472  
 		[color="red"] 
Gene374    ->  Gene472  
 		[color="blue"]
Gene472    ->  Gene472  
 		[color="red"] 
Gene211    ->  Gene473  
 		[color="red"] 
Gene285    ->  Gene473  
 		[color="blue"]
Gene129    ->  Gene474  
 		[color="red"] 
Gene213    ->  Gene474  
 		[color="blue"]
Gene221    ->  Gene474  
 		[color="red"] 
Gene471    ->  Gene474  
 		[color="red"] 
Gene154    ->  Gene475  
 		[color="red"] 
Gene196    ->  Gene475  
 		[color="red"] 
Gene70     ->  Gene476  
 		[color="blue"]
Gene71     ->  Gene476  
 		[color="red"] 
TF17       ->  Gene476  
 		[color="blue"]
TF26       ->  Gene476  
 		[color="blue"]
Gene22     ->  Gene477  
 		[color="blue"]
Gene46     ->  Gene477  
 		[color="blue"]
Gene71     ->  Gene477  
 		[color="blue"]
Gene87     ->  Gene477  
 		[color="blue"]
Gene217    ->  Gene477  
 		[color="red"] 
Gene237    ->  Gene477  
 		[color="blue"]
Gene251    ->  Gene477  
 		[color="blue"]
Gene279    ->  Gene477  
 		[color="blue"]
Gene295    ->  Gene477  
 		[color="blue"]
Gene312    ->  Gene477  
 		[color="blue"]
Gene331    ->  Gene477  
 		[color="red"] 
Gene344    ->  Gene477  
 		[color="blue"]
Gene351    ->  Gene477  
 		[color="red"] 
Gene381    ->  Gene477  
 		[color="blue"]
Gene413    ->  Gene477  
 		[color="red"] 
Gene477    ->  Gene477  
 		[color="red"] 
Gene46     ->  Gene478  
 		[color="blue"]
Gene72     ->  Gene478  
 		[color="red"] 
Gene129    ->  Gene478  
 		[color="blue"]
Gene154    ->  Gene478  
 		[color="blue"]
Gene502    ->  Gene478  
 		[color="blue"]
TF17       ->  Gene478  
 		[color="red"] 
Gene87     ->  Gene479  
 		[color="blue"]
Gene101    ->  Gene479  
 		[color="red"] 
TF26       ->  Gene480  
 		[color="blue"]
Gene200    ->  Gene481  
 		[color="blue"]
Gene355    ->  Gene481  
 		[color="blue"]
Gene376    ->  Gene481  
 		[color="blue"]
TF17       ->  Gene481  
 		[color="red"] 
Gene196    ->  Gene482  
 		[color="red"] 
Gene402    ->  Gene482  
 		[color="blue"]
Gene40     ->  Gene483  
 		[color="blue"]
Gene101    ->  Gene483  
 		[color="red"] 
Gene110    ->  Gene483  
 		[color="blue"]
Gene213    ->  Gene483  
 		[color="red"] 
Gene222    ->  Gene483  
 		[color="blue"]
Gene483    ->  Gene483  
 		[color="red"] 
Gene176    ->  Gene484  
 		[color="blue"]
Gene232    ->  Gene484  
 		[color="red"] 
Gene237    ->  Gene484  
 		[color="red"] 
Gene285    ->  Gene484  
 		[color="blue"]
Gene100    ->  Gene485  
 		[color="red"] 
Gene200    ->  Gene485  
 		[color="blue"]
Gene398    ->  Gene485  
 		[color="red"] 
Gene195    ->  Gene486  
 		[color="red"] 
Gene269    ->  Gene486  
 		[color="blue"]
Gene355    ->  Gene486  
 		[color="red"] 
Gene46     ->  Gene487  
 		[color="blue"]
Gene71     ->  Gene487  
 		[color="red"] 
Gene179    ->  Gene487  
 		[color="blue"]
Gene279    ->  Gene487  
 		[color="red"] 
Gene312    ->  Gene487  
 		[color="blue"]
Gene378    ->  Gene487  
 		[color="red"] 
Gene434    ->  Gene487  
 		[color="blue"]
Gene487    ->  Gene487  
 		[color="red"] 
Gene159    ->  Gene488  
 		[color="blue"]
Gene179    ->  Gene488  
 		[color="blue"]
Gene241    ->  Gene488  
 		[color="blue"]
Gene251    ->  Gene488  
 		[color="red"] 
Gene353    ->  Gene488  
 		[color="red"] 
Gene488    ->  Gene488  
 		[color="red"] 
Gene143    ->  Gene489  
 		[color="blue"]
Gene213    ->  Gene489  
 		[color="red"] 
Gene489    ->  Gene489  
 		[color="red"] 
Gene71     ->  Gene491  
 		[color="blue"]
Gene211    ->  Gene492  
 		[color="blue"]
Gene492    ->  Gene492  
 		[color="red"] 
Gene87     ->  Gene493  
 		[color="red"] 
Gene367    ->  Gene493  
 		[color="red"] 
Gene384    ->  Gene493  
 		[color="blue"]
Gene452    ->  Gene493  
 		[color="red"] 
Gene46     ->  Gene494  
 		[color="blue"]
Gene113    ->  Gene494  
 		[color="blue"]
Gene308    ->  Gene494  
 		[color="blue"]
Gene386    ->  Gene494  
 		[color="blue"]
Gene425    ->  Gene494  
 		[color="blue"]
TF07       ->  Gene494  
 		[color="blue"]
Gene86     ->  Gene495  
 		[color="blue"]
Gene113    ->  Gene495  
 		[color="blue"]
Gene388    ->  Gene495  
 		[color="red"] 
Gene413    ->  Gene495  
 		[color="red"] 
Gene06     ->  Gene496  
 		[color="blue"]
Gene152    ->  Gene496  
 		[color="blue"]
Gene163    ->  Gene496  
 		[color="red"] 
Gene248    ->  Gene496  
 		[color="blue"]
Gene279    ->  Gene496  
 		[color="blue"]
Gene295    ->  Gene496  
 		[color="red"] 
Gene309    ->  Gene496  
 		[color="red"] 
Gene318    ->  Gene496  
 		[color="blue"]
Gene353    ->  Gene496  
 		[color="red"] 
Gene496    ->  Gene496  
 		[color="red"] 
Gene86     ->  Gene497  
 		[color="blue"]
Gene179    ->  Gene497  
 		[color="red"] 
Gene337    ->  Gene497  
 		[color="blue"]
Gene388    ->  Gene497  
 		[color="red"] 
Gene413    ->  Gene497  
 		[color="red"] 
Gene496    ->  Gene497  
 		[color="red"] 
TF17       ->  Gene497  
 		[color="blue"]
Gene46     ->  Gene498  
 		[color="red"] 
Gene100    ->  Gene498  
 		[color="red"] 
Gene129    ->  Gene498  
 		[color="blue"]
Gene191    ->  Gene498  
 		[color="red"] 
Gene248    ->  Gene498  
 		[color="red"] 
Gene353    ->  Gene498  
 		[color="red"] 
Gene502    ->  Gene498  
 		[color="blue"]
Gene129    ->  Gene500  
 		[color="red"] 
Gene171    ->  Gene500  
 		[color="red"] 
Gene179    ->  Gene500  
 		[color="red"] 
Gene71     ->  Gene501  
 		[color="red"] 
Gene222    ->  Gene501  
 		[color="red"] 
Gene308    ->  Gene501  
 		[color="blue"]
Gene501    ->  Gene501  
 		[color="red"] 
Gene502    ->  Gene501  
 		[color="red"] 
Gene46     ->  Gene502  
 		[color="blue"]
Gene154    ->  Gene502  
 		[color="red"] 
Gene179    ->  Gene502  
 		[color="red"] 
Gene221    ->  Gene502  
 		[color="blue"]
Gene237    ->  Gene502  
 		[color="blue"]
Gene283    ->  Gene502  
 		[color="red"] 
Gene331    ->  Gene502  
 		[color="red"] 
Gene350    ->  Gene502  
 		[color="blue"]
Gene353    ->  Gene502  
 		[color="red"] 
Gene361    ->  Gene502  
 		[color="blue"]
Gene402    ->  Gene502  
 		[color="blue"]
Gene487    ->  Gene502  
 		[color="blue"]
Gene502    ->  Gene502  
 		[color="red"] 
TF05       ->  Gene502  
 		[color="blue"]
Gene213    ->  Gene504  
 		[color="blue"]
Gene367    ->  Gene504  
 		[color="red"] 
Gene222    ->  TF01     
 		[color="blue"]
Gene452    ->  TF01     
 		[color="blue"]
Gene159    ->  TF02     
 		[color="blue"]
Gene211    ->  TF02     
 		[color="red"] 
Gene344    ->  TF02     
 		[color="red"] 
TF17       ->  TF02     
 		[color="blue"]
Gene213    ->  TF03     
 		[color="red"] 
Gene496    ->  TF03     
 		[color="blue"]
Gene101    ->  TF04     
 		[color="blue"]
Gene399    ->  TF04     
 		[color="blue"]
TF04       ->  TF04     
 		[color="red"] 
Gene213    ->  TF05     
 		[color="red"] 
Gene248    ->  TF05     
 		[color="red"] 
Gene367    ->  TF05     
 		[color="blue"]
Gene502    ->  TF05     
 		[color="blue"]
TF05       ->  TF05     
 		[color="red"] 
Gene87     ->  TF06     
 		[color="blue"]
Gene46     ->  TF07     
 		[color="blue"]
Gene101    ->  TF07     
 		[color="red"] 
Gene137    ->  TF07     
 		[color="red"] 
Gene167    ->  TF07     
 		[color="red"] 
Gene176    ->  TF07     
 		[color="red"] 
Gene186    ->  TF07     
 		[color="red"] 
Gene213    ->  TF07     
 		[color="red"] 
Gene376    ->  TF07     
 		[color="blue"]
Gene413    ->  TF07     
 		[color="red"] 
TF07       ->  TF07     
 		[color="red"] 
Gene329    ->  TF08     
 		[color="red"] 
Gene376    ->  TF08     
 		[color="red"] 
Gene167    ->  TF09     
 		[color="blue"]
Gene326    ->  TF09     
 		[color="blue"]
Gene339    ->  TF09     
 		[color="blue"]
Gene398    ->  TF09     
 		[color="red"] 
TF07       ->  TF09     
 		[color="blue"]
Gene100    ->  TF10     
 		[color="red"] 
Gene312    ->  TF10     
 		[color="red"] 
Gene471    ->  TF10     
 		[color="red"] 
TF20       ->  TF10     
 		[color="blue"]
TF11       ->  TF11     
 		[color="red"] 
Gene71     ->  TF12     
 		[color="blue"]
Gene100    ->  TF12     
 		[color="blue"]
Gene113    ->  TF12     
 		[color="red"] 
Gene158    ->  TF12     
 		[color="red"] 
Gene196    ->  TF12     
 		[color="blue"]
Gene213    ->  TF12     
 		[color="blue"]
Gene388    ->  TF12     
 		[color="blue"]
TF26       ->  TF12     
 		[color="blue"]
Gene46     ->  TF13     
 		[color="blue"]
Gene71     ->  TF13     
 		[color="blue"]
Gene302    ->  TF13     
 		[color="blue"]
Gene398    ->  TF13     
 		[color="blue"]
TF13       ->  TF13     
 		[color="red"] 
TF17       ->  TF13     
 		[color="blue"]
Gene71     ->  TF14     
 		[color="blue"]
Gene379    ->  TF14     
 		[color="red"] 
TF14       ->  TF14     
 		[color="red"] 
Gene71     ->  TF15     
 		[color="red"] 
Gene204    ->  TF15     
 		[color="red"] 
Gene279    ->  TF15     
 		[color="red"] 
Gene477    ->  TF15     
 		[color="blue"]
TF15       ->  TF15     
 		[color="red"] 
Gene36     ->  TF16     
 		[color="blue"]
Gene101    ->  TF16     
 		[color="blue"]
Gene436    ->  TF16     
 		[color="blue"]
Gene46     ->  TF17     
 		[color="blue"]
Gene110    ->  TF17     
 		[color="blue"]
Gene129    ->  TF17     
 		[color="red"] 
Gene176    ->  TF17     
 		[color="red"] 
Gene199    ->  TF17     
 		[color="blue"]
Gene230    ->  TF17     
 		[color="red"] 
Gene240    ->  TF17     
 		[color="blue"]
Gene312    ->  TF17     
 		[color="blue"]
Gene379    ->  TF17     
 		[color="red"] 
Gene413    ->  TF17     
 		[color="red"] 
Gene496    ->  TF17     
 		[color="blue"]
TF18       ->  TF17     
 		[color="red"] 
Gene46     ->  TF18     
 		[color="blue"]
Gene195    ->  TF18     
 		[color="blue"]
Gene344    ->  TF18     
 		[color="red"] 
TF18       ->  TF18     
 		[color="red"] 
Gene06     ->  TF19     
 		[color="red"] 
Gene27     ->  TF19     
 		[color="red"] 
Gene71     ->  TF19     
 		[color="blue"]
Gene97     ->  TF19     
 		[color="blue"]
Gene101    ->  TF19     
 		[color="red"] 
Gene279    ->  TF19     
 		[color="blue"]
Gene289    ->  TF19     
 		[color="blue"]
Gene347    ->  TF19     
 		[color="blue"]
Gene355    ->  TF19     
 		[color="red"] 
Gene471    ->  TF19     
 		[color="red"] 
Gene46     ->  TF20     
 		[color="red"] 
Gene129    ->  TF20     
 		[color="blue"]
Gene173    ->  TF20     
 		[color="blue"]
Gene186    ->  TF20     
 		[color="blue"]
Gene191    ->  TF20     
 		[color="red"] 
Gene213    ->  TF20     
 		[color="blue"]
Gene345    ->  TF20     
 		[color="red"] 
Gene388    ->  TF20     
 		[color="red"] 
Gene471    ->  TF20     
 		[color="blue"]
TF20       ->  TF20     
 		[color="red"] 
Gene179    ->  TF21     
 		[color="red"] 
Gene186    ->  TF21     
 		[color="blue"]
TF13       ->  TF22     
 		[color="blue"]
TF22       ->  TF22     
 		[color="red"] 
Gene398    ->  TF23     
 		[color="blue"]
Gene502    ->  TF23     
 		[color="red"] 
Gene181    ->  TF24     
 		[color="blue"]
Gene470    ->  TF24     
 		[color="blue"]
TF24       ->  TF24     
 		[color="red"] 
Gene186    ->  TF25     
 		[color="blue"]
Gene186    ->  TF26     
 		[color="red"] 
Gene196    ->  TF26     
 		[color="red"] 
Gene221    ->  TF26     
 		[color="blue"]
Gene248    ->  TF26     
 		[color="blue"]
Gene285    ->  TF26     
 		[color="red"] 
Gene302    ->  TF26     
 		[color="blue"]
Gene329    ->  TF26     
 		[color="blue"]
TF26       ->  TF26     
 		[color="red"] 
Gene16     ->  TF27     
 		[color="blue"]
Gene46     ->  TF27     
 		[color="red"] 
Gene71     ->  TF27     
 		[color="blue"]
TF27       ->  TF27     
 		[color="red"] 
 	} 
