# Supplementary material for: Dissecting the fission yeast regulatory network reveals phase-specific control elements of its cell cycle
Source: BMC Syst Biol. 2009 Sep 16;3:93. doi: 10.1186/1752-0509-3-93 (PMC2758837; doi:10.1186/1752-0509-3-93)
Supplement: Additional file 4 — M and G1 phase regulatory modules. An XML file containing the S. pombe M and G1 cell cycle phase regulatory modules. The data can be opened and viewed with the GeneXPress software. [file 1752-0509-3-93-S4.zip]

Archive with 1 entries (1 files):
- 30_module.gxp
