# Supplementary material for: Dissecting the fission yeast regulatory network reveals phase-specific control elements of its cell cycle
Source: BMC Syst Biol. 2009 Sep 16;3:93. doi: 10.1186/1752-0509-3-93 (PMC2758837; doi:10.1186/1752-0509-3-93)
Supplement: Additional file 4 — M and G1 phase regulatory modules. An XML file containing the S. pombe M and G1 cell cycle phase regulatory modules. The data can be opened and viewed with the GeneXPress software. [file 1752-0509-3-93-S4.zip › 30_module.gxp]

<?xml version="1.0" encoding="iso-8859-1"?>
<GeneXPress>

  <TSCRawData>
UID	NAME	GWEIGHT	exp1	exp2	exp3	exp4	exp5	exp6	exp7	exp8	exp9	exp10	exp11	exp12	exp13	exp14	exp15	exp16	exp17	exp18	exp19	exp20	exp21	exp22	exp23	exp24	exp25	exp26	exp27	exp28	exp29	exp30	exp31	exp32	exp33	exp34	exp35	exp36	exp37	exp38	exp39	exp40	exp41	exp42	exp43	exp44	exp45	exp46	exp47	exp48	exp49	exp50	exp51	exp52	exp53	exp54	exp55	exp56	exp57	exp58	exp59	exp60	exp61	exp62	exp63	exp64	exp65	exp66	exp67	exp68	exp69	exp70	exp71	exp72	exp73	exp74	exp75	exp76	exp77	exp78	exp79	exp80	exp81	exp82	exp83	exp84	exp85	exp86	exp87	exp88	exp89	exp90	exp91	exp92	exp93	exp94	exp95	exp96	exp97	exp98	exp99	exp100	exp101	exp102	exp103	exp104	exp105	exp106	exp107	exp108	exp109	exp110	exp111	exp112	exp113	exp114	exp115	exp116	exp117	exp118	exp119	exp120	exp121	exp122	exp123	exp124	exp125	exp126	exp127	exp128	exp129	exp130	exp131	exp132	exp133	exp134	exp135	exp136	exp137	exp138	exp139	exp140	exp141	exp142	exp143	exp144	exp145	exp146	exp147	exp148	exp149	exp150	exp151	exp152	
Cdc22	Cdc22 - 	1	-0.8337	0.8088	1.6231	1.8879	1.3965	0.4406	-0.5663	-1.1152	-1.2263	-0.3892	0.6067	1.1798	1.0939	0.6939	0.0905	-0.6139	-1.2996	0.1708	0.9955	1.8746	1.5107	0.9258	-0.041	-1.0418	-1.406	-1.6949	-0.1986	0.6683	-0.0574	1.5456	0.7501	0.04243	0.31633	0.37063	0.97133	0.85663	-0.20957	-0.48197	-2.04477	-0.26377	-0.50917	-0.21177	0.16203	0.65763	0.72683	1.06933	0.46893	-0.64844	0.55716	1.53486	1.89546	1.63486	0.76386	-0.37814	-1.81854	-2.32144	-1.87684	-1.14624	0.07926	1.05416	1.60946	1.75886	1.27196	-2.27909	-1.93359	-0.19469	1.00691	1.68891	1.29621	-0.00779	-1.21969	-1.12369	-0.39239	0.16621	0.27751	0.90871	1.41131	1.81431	1.61961	-0.47733	0.12826	1.17508	2.06306	2.71153	2.98687	2.83253	2.27793	1.41868	0.45963	-0.69368	-1.80498	-2.72404	-3.33488	-3.41119	-2.77408	-1.5652	-0.22951	1.01057	2.06057	2.72352	2.90218	2.56553	1.93517	1.27771	-0.16027	0.21602	1.49976	2.50667	3.41278	3.87228	3.4744	2.29492	0.61972	-1.10484	-2.66015	-3.85701	-4.23844	-3.6344	-2.16281	-0.50939	0.82671	1.75336	2.40093	2.66649	2.53888	1.33054	1.31854	0.91754	0.30354	-0.10946	-0.63046	-0.88846	-1.10146	-0.72746	-0.78746	-0.40046	-0.36646	0.34854	0.50654	0.81954	0.82154	0.48754	0.49854	-0.23446	-0.80546	-0.77546	-1.00446	-0.86646	-0.97746	-0.52946	-0.85946	-0.17446	
SPBC27_04	SPBC27_04 - 	1	-0.05692	1.38398	1.90228	1.52458	1.12698	0.17898	-0.50712	-1.30062	-1.50502	-0.44482	0.77318	1.25128	0.93008	0.60398	-0.34362	-0.84372	-1.53126	0.31704	1.52844	1.91314	1.44184	0.47744	-0.58946	-1.65726	-1.92096	-1.85596	-0.14916	1.21944	1.18844	1.41264	0.60824	0.44527	1.53497	2.09707	1.95147	0.83897	-1.05063	-1.79473	-2.09143	-1.31793	-0.69303	0.08637	1.12897	1.71067	1.97927	1.52677	0.37547	-0.05462	0.86658	1.71209	1.80379	1.09828	0.50478	-1.23531	-1.84701	-2.08382	-1.29551	-0.54662	0.64118	1.20349	1.52448	1.58209	0.68899	-1.21301	-0.56611	0.49729	1.31549	1.32668	0.70269	-0.32452	-0.83601	-0.87671	-0.26421	-0.03981	0.20638	0.80469	1.19309	1.38589	0.91579	-0.21222	0.38046	1.21185	1.65679	1.89799	1.85085	0.98317	0.21751	-0.1396	-0.33835	-0.67997	-1.11264	-1.48566	-1.6548	-1.52019	-1.11498	-0.51763	0.23572	0.8891	1.32133	1.52419	1.51496	1.22362	0.71471	0.37767	-0.07143	0.22905	0.82916	1.73354	1.8641	1.55133	1.14005	0.21866	-0.56714	-0.95167	-1.11906	-1.38529	-1.46477	-1.05	-0.53573	-0.33275	0.20742	0.66126	0.97671	1.32017	1.43689	1.47124	1.33874	0.60274	-0.03426	-0.77826	-0.75626	-0.93126	-1.09426	-0.66926	-0.42726	-0.24126	0.32474	0.36574	0.84574	0.93074	1.26874	0.69174	0.66274	-0.20626	-0.80626	-0.75626	-0.88426	-1.03326	-0.94426	-0.42826	-0.37726	-0.16526	
Htb1	Htb1 - 	1	-1.56154	-0.92454	-0.10534	0.67056	1.07596	1.01766	0.36386	-0.37084	-0.71594	-0.90784	-0.63524	-0.09204	0.62256	0.89086	1.12266	0.56926	-1.10305	-0.89885	-0.80365	-0.10505	0.54685	0.89765	0.74025	0.19125	-0.51655	-0.61305	-0.80925	-0.45595	0.24035	0.72115	1.09645	-1.22924	-0.66324	0.39456	1.35476	1.70026	1.37236	0.17266	-0.89824	-1.55184	-1.92934	-1.33234	-0.73564	0.07866	0.86636	1.40156	1.54966	-1.23964	-0.73904	0.09836	0.57966	1.16406	1.40896	0.83786	0.12346	-0.69594	-1.40314	-1.56354	-0.98754	-0.41325	0.41006	0.88965	1.23435	-1.56974	-1.56464	-0.91704	-0.29344	0.53656	1.04836	0.95376	0.34536	-0.35814	-0.74224	-0.61724	-0.39964	-0.06474	0.41206	0.87296	1.27276	-0.98074	-1.08191	-0.85308	-0.28439	0.48437	1.03403	1.19052	1.3489	1.59457	1.63789	1.29231	0.65159	-0.08229	-0.70935	-1.11726	-1.37753	-1.5186	-1.48718	-1.19419	-0.61465	0.02863	0.58253	0.98816	1.25196	1.50278	-1.80872	-2.0083	-1.23983	-0.42891	0.65019	1.74746	2.50988	2.81558	2.58561	1.83282	0.75939	-0.57582	-1.71246	-2.1766	-2.32853	-2.10152	-1.46451	-0.6586	0.2266	0.984	1.42399	0.79837	0.78337	0.80337	0.72337	1.02337	0.48337	0.23337	-0.17663	-0.21663	-0.64663	-0.52663	-0.68663	-0.47663	-0.30663	0.08337	0.31337	0.36337	0.47337	0.27337	0.39337	-0.01663	-0.35663	-0.49663	-0.84663	-0.65663	-0.50663	-0.58663	
SPAP14E8_02	SPAP14E8_02 - 	1	-0.50131	1.05909	1.70029	1.80929	1.26529	0.20029	-0.71231	-1.08701	-1.12761	-0.31731	0.76149	1.22069	1.03009	0.53019	-0.06561	-0.76981	-0.62699	-0.24419	1.00301	1.43441	1.38751	0.30231	-0.41369	-1.34349	-1.75029	-1.02099	0.11501	1.13801	1.64751	1.15541	0.41891	-0.74196	0.59324	1.59684	1.87914	1.31184	-0.59866	-1.89466		-1.87056	-1.93576	-1.35636	0.01584	0.87474	1.46604	1.45434	0.73394	-0.61443	0.49727	1.41447	1.95317	1.59667	1.00157	-0.24493	-1.63713	-2.18813	-1.85123	-1.07853	-0.06883	0.88357	1.46557	1.65517	1.19747	-1.87737	-0.72107	0.16713	1.10283	1.56123	1.22723	0.37193	-0.71217	-1.10027	-0.94017	-0.59197	-0.02097	0.51673	1.33303	1.47253	1.26403	-0.3743	0.521	1.54957	2.28714	2.73388	2.88838	2.52656	1.77174	0.79395	-0.21499	-1.27036	-2.11708	-2.72486	-3.03031	-2.82346	-2.09797	-0.96978	0.29422	1.38818	2.16709	2.54501	2.51227	2.13914	1.65328	1.02625	-0.54462	0.03676	1.2178	2.29504	3.32238	3.7714	3.37865	2.20895	0.54103	-1.09904	-2.53286	-3.70452	-4.1885	-3.04707	-1.50348	-0.41979	0.61368	1.50685	2.13376	2.36696	2.27626	0.6914	0.4134	0.3754	-0.3116	-0.5646	-0.8136	-1.1146	-1.2376	-0.9546	-0.9216	-0.3546	-0.1246	0.6654	0.5134	1.1254	0.8654	0.5354	0.5984	-0.2446	-0.8876	-0.8746	-1.0816	-0.9446	-0.7066	-0.5746	-0.6166	-0.1546	
Hhf1	Hhf1 - 	1	-1.95851	-1.55821	-0.54141	0.64619	1.32079	1.04569	0.53299	-0.27321	-0.94641	-1.17461	-1.02851	-0.09031	0.80229	1.29099	1.37509	1.17329	-1.87531	-1.79821	-1.38731	-0.40811	1.05139	1.14259	0.90209	0.17039	-0.54381	-0.63271	-0.86121	-0.63471	0.64229	1.00179	1.51369	-1.39222	-0.76412	0.41258	1.33738	1.93178	1.40548	0.32428	-0.93902	-1.57442	-1.78632	-1.39312	-0.73162	-2e-05	0.91548	1.58118	1.61758	-1.25718	-0.77618	-0.14678	0.58092	1.37742	1.52552	0.97723	-0.00737	-0.75288	-1.48768	-1.48728	-1.34437	-0.37438	0.36003	1.16763	1.36092	-1.52861	-1.182	-0.9915	-0.30741	0.54719	1.0572	1.19119	0.525	-0.3576	-0.94641	-0.82931	-0.49331	-0.17661	0.43029	0.7538	1.1574	-1.43927	-1.92146	-1.49222	-0.66228	0.36544	1.32418	1.98366	2.37471	2.51444	2.33584	1.73598	0.81371	-0.15426	-0.97617	-1.52781	-1.884	-2.05001	-2.07338	-1.8052	-1.10178	-0.26339	0.56279	1.27927	1.80588	2.07507	-2.26389	-2.52086	-1.5197	-0.15519	1.19146	2.35028	3.09084	3.28757	2.87035	1.8549	0.57786	-0.81617	-2.05148	-2.66523	-2.7912	-2.41788	-1.60999	-0.63906	0.42208	1.29404	1.77033	1.2224	1.0474	1.0074	1.0974	0.9274	0.6274	0.1074	-0.3126	-0.5326	-0.8126	-0.6126	-0.5526	-0.2726	-0.2926	0.2974	0.2574	0.5274	0.8974	0.6974	0.8774	0.2074	-0.2826	-0.5026	-0.7426	-0.8326	-0.6826	-0.8126	
Eng1	Eng1 - 	1	-0.9457	1.1033	2.5413	2.5543	1.5552	-0.422	-1.9149	-2.4861	-2.7587	-0.8196	0.8416	1.5915	1.59	1.1319	0.5496	-0.2192	-1.26043	0.90607	1.39277	3.23847	1.70957	1.45957	-0.55053	-1.86753	-1.73573	-1.68243	-1.75963	-0.16253	-2.18313	2.44117	1.21407	-0.07648	1.28072	2.07292	2.36112	1.55502	-0.23258	-1.81028	-3.27078	-1.75318	-1.07158	-0.18528	1.09732	1.82992	2.22302	2.22262	1.33932	-0.56713	0.49947	1.65097	1.61716	1.51126	0.54707	-0.67023	-2.10263	-2.46073	-1.70303	-0.90653	0.30657	1.27406	2.00177	1.98017	1.33847	-2.64238	-2.33248	-0.35838	1.02382	1.73692	1.05842	-0.76368	-1.77278	-1.40478	-0.33438	0.18362	0.04802	1.11992	1.50302	2.09872	1.58702	0.88666	1.41899	2.58337	3.42781	3.8148	3.7086	3.02057	1.74232	0.21705	-1.08175	-2.17478	-3.06716	-3.75595	-4.05859	-3.77297	-2.90254	-1.36433	0.37891	1.91254	3.02718	3.54732	3.53798	3.06714	2.28154	1.39452	-0.18654	0.26877	1.27366	2.012	2.91353	3.41146	3.06091	1.96451	0.39742	-1.20139	-2.5113	-3.47416	-3.49189	-2.63885	-1.63924	-0.45562	0.67552	1.55205	2.14964	2.3492	2.25973	1.79172	1.34322	0.89722	0.68322	-0.02778	-0.79678	-1.10478	-0.90678	-0.72878	-0.39678	0.13622	0.76322	1.66622	1.15322	1.17522	1.01322	0.97522	1.15322	0.35322	-0.43678	-0.90278	-0.90678	-0.89178	-0.50678	-0.68978	-0.37678	-0.13678	
Chr1	Chr1 - 	1	-1.67625	0.19495	1.56735	1.77335	1.19675	0.06685	-0.69555	-0.88905	-1.38005	-1.15915	0.24895	1.17425	1.27945	0.80245	0.46755	-0.19015	-1.34613	-1.61913	0.36077	1.61247	1.54457	0.57197	-0.32613	-0.90193	-1.39263	-1.39843	-1.08853	0.47527	1.81587	1.54567	0.98107	-0.40769	0.5856	1.61861	1.92081	1.19801	-0.10619	-1.18499	-1.91549	-1.58979	-1.06429	-0.58229	0.43361	1.18911	1.67251	1.72831	0.922	-0.69593	0.16747	0.83877	1.30696	1.21737	0.79477	-0.26063	-1.09973	-1.39083	-1.10964	-1.02084	-0.10873	0.59057	1.13006	1.50946	0.99997	-1.43812	-0.97412	-0.20122	0.40898	0.99548	0.89468	0.07888	-0.60182	-0.68962	-0.49422	-0.21252	0.13588	0.57748	0.83548	1.22208	1.17518	0.0305	0.2434	0.75131	1.19536	1.45033	1.44852	1.17933	0.78069	0.33597	-0.14017	-0.65818	-1.03849	-1.19835	-1.278	-1.26301	-1.15755	-0.77934	-0.2675	0.27756	0.78681	1.14281	1.26704	1.17456	1.01045	0.74189	-0.19995	-0.04425	0.31454	0.80463	1.32964	1.51311	1.27383	0.71782	0.02731	-0.54351	-0.91286	-1.24926	-1.29475	-0.87072	-0.63658	-0.33688	0.07571	0.48772	0.8874	1.00468	0.94403	0.87994	0.78894	1.03494	0.63094	0.04594	-0.49506	-0.44806	-0.70706	-0.69006	-0.53406	-0.09106	0.15894		0.41194	0.09994	0.77294	0.75594	0.79394	0.61194	0.06194	-0.47606	-0.50806	-0.75306	-0.69606	-0.76406	-0.33306	-0.15206	
Hta2	Hta2 - 	1	-1.80135	-1.42835	-0.50695	0.50545	1.11945	1.00575	0.43995	-0.20615	-0.76365	-0.96405	-0.75685	-0.05765	0.69555	1.07255	1.18635	0.86975	-1.84221	-1.66321	-1.21571	-0.36921	0.77419	0.90819	0.72449	0.12099	-0.57511	-0.55081	-0.60351	-0.45731	0.68689	0.92849	1.48289	-1.19775	-0.58945	0.31075	1.37105	1.85155	1.34455	0.38915	-0.92515	-1.45165	-1.56695	-1.34855	-0.80015	-0.04585	0.87185	1.44305	1.50945	-1.30405	-0.80805			1.26955	1.56575	0.97975	0.03345	-0.67505			-1.06135					-1.60281	-1.22301	-0.89581	-0.2689	0.5735	1.0185	1.1924	0.57229	-0.2329	-0.8479	-0.7176	-0.4467	-0.199	0.31109	0.74809	1.12909	-1.06575	-1.40896	-1.2218	-0.62641	0.23717	1.01486	1.57993	1.90629	1.97785	1.88421	1.45841	0.6638	-0.16566	-0.83371	-1.26736	-1.5462	-1.63619	-1.57919	-1.29361	-0.73839	-0.10019	0.54253	1.07645	1.46063	1.6612	-2.0689	-2.41294	-1.54945	-0.44025	0.75161	1.90252	2.75053	3.10937	2.88167	2.03446	0.80216	-0.59679	-1.79018	-2.31785	-2.5847	-2.29962	-1.58031	-0.73285	0.19187	1.03784	1.57847	1.21875	1.07375	1.10375	1.05375	0.86375	0.70375	0.10375	0.02375	-0.27625	-0.63625	-0.50625	-0.49625	-0.25625	-0.09625	0.22375	0.29375	0.28375	0.66375	0.41375	0.58375	-0.01625	-0.44625	-0.46625	-0.65625	-0.70625	-0.55625	-0.70625	
Exg1	Exg1 - 	1	-0.11969	1.24021	1.46531	1.47431	0.73581	-0.09729	-0.58909	-0.94309	-0.97159	0.07211	0.86101	0.97571	0.67561	0.03811	-0.39099	-0.92319	-0.93457	-0.05117	1.56903	1.43163	0.88343	0.04093	-0.83357	-1.39547	-1.66257	-1.40727	0.17753	1.22413	1.32143	1.05483	0.37673	0.1138	0.9791	1.5266	1.2768	0.2507	-1.0224	-1.0968	-1.1642	-0.8352	-0.511	-0.0296	0.6982	1.2078	1.3852	1.0637	0.1592	-0.03932	0.55129	0.98228	1.14998	0.65088	-0.05842	-1.09422	-1.23102	-1.06392	-0.73391	-0.37382	0.47759	0.89429	1.17808	1.10138	0.24278	-1.19564	-0.84724	0.14126	0.94906	1.04856	0.52087	-0.09734	-0.71444	-0.59234	-0.28084	0.10556	0.24066	0.73946	1.05916	1.08866	0.79856	-0.06508	0.62186	1.4244	1.92266	1.9973	1.64839	0.97558	0.30671	-0.18969	-0.5174	-1.04276	-1.59013	-2.01871	-2.14665	-1.78263	-1.07332	-0.11167	0.91533	1.66032	2.00766	2.15172	1.99881	1.41662	0.69104	0.09181	-0.13174	0.47245	1.32327	2.05508	2.49063	2.31038	1.54962	0.50416	-0.60256	-1.33678	-1.77085	-2.09152	-2.08454	-1.45047	-0.82306	-0.22044	0.49969	1.1122	1.52019	1.79542	1.67888	0.01109	0.47959	0.56959	-0.01141	-0.71441	-0.71941	-0.61541	-0.32641	-0.16741	-0.09741	0.42059	0.59759	0.92159	0.68459	1.10259	0.89959	0.61059	0.50359	-0.10741	-0.75941	-0.53041	-0.18741	-0.37541	-0.48441	-0.20241	-0.30641	0.16459	
Pxl1	Pxl1 - 	1	0.27534	1.11724	1.23214	1.22144	0.39384	-0.33476	-0.89306	-0.93296	-0.74766	-0.02586	0.86634	0.89114	0.72334	0.25014	-0.55186	-0.87296	-0.22736	0.41504	1.24514	1.30484	0.54554	-0.35316	-1.26466	-0.33836	-1.39736	-0.68376	0.45434	1.15544	1.47804	0.80344	-0.07816	0.65447	1.28017	1.38227	1.03497	-0.12473	-1.48993	-1.02053	-0.94643	-0.80093	-0.45993	0.06297	0.71777	1.29787	1.19237	0.51547	-0.44633	0.30501	0.83391	1.08741	1.29422	0.65311	-0.16479	-1.08139	-1.22868	-1.24648	-0.44059	-0.13219	0.36601	0.92241	1.04771	1.02232	0.30251	-0.51609	-0.12129	0.42541	0.92531	0.98401	0.19411	-0.34989	-0.68379	-0.65749	-0.28199	-0.08949	0.18301	0.34911	0.68571	0.73161	0.30391	0.38988	0.6156	1.039	1.43256	1.4832	1.17797	0.73688	0.24315	-0.21697	-0.57855	-1.00415	-1.41524	-1.57918	-1.54836	-1.23373	-0.69172	0.00039	0.65554	1.14727	1.5443	1.71203	1.61251	1.23114	0.67046	0.15295	0.25851	0.68968	1.07691	1.64578	2.03109	1.77816	0.82757	-0.21467	-0.94135	-1.08873	-1.28161		-1.35638	-1.03703	-0.60118	-0.04381	0.41607	1.02566	1.57278		1.42954	0.17766	0.41716	-0.02384	-0.32184	-0.31984	-0.75184	-0.63384	-0.45784	-0.41584	-0.13584	0.14016	0.57916	0.68916	0.60616	0.64016	0.42516	0.21816	0.00716	-0.06784	-0.58984	-0.67584	-0.69784	-0.60984	-0.10084	-0.13784	-0.03384	0.16416	
Bet1	Bet1 - 	1	-0.18262	0.48518	1.16468	1.05808	0.36938	-0.29792	-0.61882	-0.84352	-1.09562	-0.23532	0.55198	0.92588	0.72398	0.53338	-0.01142	-0.38652	-1.04592	0.18568	1.20228	1.30238	0.97948	0.09458	-0.61292	-1.01872	-0.93052	-1.10872	-0.13452	0.90018	0.50648	0.79648	0.38008	0.0254	0.8338	1.2714	1.0489	0.2053	-0.7691	-0.9224	-1.1109	-0.7037	-0.4776	-0.0135	0.4774	0.9883	1.0674	0.7494	0.1671	0.01591	0.39202	0.86211	0.93352	0.80031	0.00011	-0.76469	-0.89289	-1.00949	-0.80318	-0.31168	0.04671	0.76011	1.06402	0.88891	0.42241	-0.82855	-0.28435	0.27795	0.64836	0.64496	0.40005	-0.25854	-0.38084	-0.35894	-0.20165	-0.21375	0.19995	0.42336	0.59136	0.69906	0.34856	-0.24189	0.03899	0.56095	0.97443	1.20043	1.2134	0.97466	0.61978	0.20245	-0.1416	-0.50419	-0.86548	-1.14291	-1.27279	-1.11204	-0.79779	-0.36966	0.1561	0.66235	1.03929	1.16568	1.18698	1.09039	0.76377	0.36123	-0.18223	-0.01264	0.28372	0.66779	0.94959	0.81608	0.5884	0.26002	-0.11697	-0.36192	-0.50393	-0.64173	-0.70909	-0.50651	-0.42522	-0.20915	0.06422	0.39702	0.68747	0.75978	0.70966	0.61525	0.63725	0.22725	-0.04375	-0.16175	-0.51075	-0.48175	-0.79275	-0.24275	-0.19175	0.00625	0.11225	0.39925	0.58725	0.52225	0.61525	0.26525	0.35425	-0.29975	-0.15675	-0.43775	-0.98075	-0.54375	-0.50275	-0.25575	-0.06975	0.05025	
Hhf2	Hhf2 - 	1	-1.71819	-1.62449	-0.57999	0.71721	1.32761	1.07721	0.42031	-0.36409	-0.94799	-1.09739	-0.97109	-0.07959	0.85211	1.29151	1.34401	0.94631	-1.60883	-1.77173	-1.39353	-0.34783	0.99407	1.19607	0.84417	0.07187	-0.52303	-0.62593	-0.84703	-0.63983	0.52007	1.10427	1.40847	-1.43105	-0.71645	0.31645	1.48105	1.88435	1.36545	0.23275	-0.86485	-1.46615	-1.62165	-1.34605	-0.73755	0.03395	0.92985	1.54005	1.57565	-1.1208	-0.645	-0.0593	0.53429	1.2326	1.4444	0.85679	-0.0494	-0.7876	-1.4697	-1.5134	-1.1016	-0.3421	0.37569	1.18939	1.3256	-1.52477	-1.18987	-1.13847	-0.36227	0.33023	1.03393	1.14163	0.50903	-0.37317	-0.79787	-0.68937	-0.38417	-0.11507	0.43333	0.79533	1.04113	-1.23115	-1.45136	-1.11006	-0.54503	0.30289	1.12734	1.7044	2.09737	2.25409	2.07059	1.53743	0.75457	-0.1498	-0.94226	-1.39203	-1.69503	-1.90069	-1.93458	-1.62475	-0.98644	-0.22123	0.57204	1.24309	1.7049	1.89569	-1.77956	-2.11544	-1.3732	-0.13133	1.07046	2.10393	2.8258	2.96748	2.59208	1.6137	0.37434	-0.91566	-1.94522	-2.37735	-2.46895	-2.08277	-1.34704	-0.51398	0.36213	1.10598	1.58323	1.13702	1.02202	1.12202	0.91202	0.97202	0.57202	0.20202	-0.41798	-0.44798	-0.88798	-0.50798	-0.45798	-0.08798	-0.33798	0.25202	0.16202	0.65202	0.59202	0.72202	0.59202	0.28202	-0.40798	-0.39798	-0.65798	-0.66798	-0.67798	-0.64798	
Ace2	Ace2 - 	1	0.37309	1.99399	1.94379	1.38249	-0.03231	-0.83911	-1.73891	-2.13671	-1.48701	0.85609	1.63369	1.66179	1.09339	0.46269	-0.23781	-1.17901	-1.84309	1.26381	2.36921	1.69731	0.39051	-0.76449	-1.52809	-1.79459	-1.86039	-1.08289	1.11771	1.93521	1.35201	1.08121	0.46911	0.56256	1.66285	2.05795	1.47255	0.25995	-1.35025	-1.57204	-2.39044	-1.13825	-0.53275	0.34095	1.25685	1.80525	1.81705	1.37425	0.32285	0.1508	0.90151	1.78371	1.741	1.1566	0.0252	-1.52559	-2.1164	-1.92449	-1.1972	-0.2026	0.76381	1.43011	1.81641	1.47761	0.5929	-1.75348	-1.07108	0.37192	1.22902	1.13952	0.37792	-0.94978	-1.55418	-1.12788	-0.61288	-0.16678	0.20102	0.85142	1.27992	1.25652	0.67902	0.42257	0.66721	1.02209	1.06667	0.85487	0.59765	0.17269	-0.12154	-0.26794	-0.50143	-0.88749	-1.11145	-1.11246	-1.01142	-0.67798	-0.22298	0.30342	0.74188	0.94793	1.11974	1.2159	1.02111	0.56048	0.12842	-0.16237	-0.06929	0.14527	0.60353	1.27826	1.77943	1.60761	0.92969	0.15584	-0.50862	-0.79591	-1.14997	-1.48062	-1.53025	-0.88817	-0.31028	0.13791	0.58427	0.99647	1.27895	1.218	0.9463	0.89397	0.84447	0.23347	-0.37953	-1.01653	-0.86553	-0.62653	-0.58053	-0.33653	0.02747	0.48347	0.78947	1.05347	0.77547	0.79347	0.89247	0.24347	0.43947	-0.63653	-1.01653	-1.00653	-0.73253	-0.55653	-0.38653	-0.03653	0.04147	0.32347	
Hta1	Hta1 - 	1	-1.28115	-0.89295	-0.31005	0.32295	0.88035	0.80805	0.41535	-0.18665	-0.62365	-0.94315	-0.61885	-0.14215	0.48135	0.88125	0.99475	0.72885	-0.95022	-1.23132	-0.97132	-0.52342	0.53798	0.64108	0.56678	0.12178	-0.36202	-0.37352	-0.43812	-0.23562	0.40258	0.59818	1.02318	-1.01404	-0.59975	-0.02065	1.00716	1.54996	1.29145	0.39886	-0.62145	-1.03305	-1.17004	-1.22764	-0.80194	-0.22205	0.53225	1.18156	1.23946	-0.92156	-0.58466			0.89194	1.28104	0.84594	0.11154	-0.63926			-0.98496					-1.51222	-1.32722	-0.99263	-0.39353	0.33907	0.91277	1.10538	0.68218	-0.15183	-0.72552	-0.70333	-0.46003	-0.27202	0.10767	0.63477	0.98108	-1.32306	-1.81543	-1.45143	-0.71592	0.22969	1.08017	1.75106	2.18043	2.29592	2.07735	1.52361	0.6841	-0.18123	-0.85845	-1.30627	-1.61446	-1.73809	-1.6688	-1.39888	-0.84021	-0.12697	0.54673	1.07149	1.471	1.68597	-2.22842	-2.60921	-1.71415	-0.57674	0.7295	1.93312	2.76673	3.17725	2.99684	2.15462	0.92873	-0.5214	-1.75597	-2.32581	-2.58492	-2.30671	-1.54581	-0.7423	0.15747	0.95185	1.48169	0.70846	0.74346	0.97346	0.85346	0.87346	0.58346	0.26346	-0.17654	-0.20654	-0.47654	-0.40654	-0.11654	-0.20654	-0.25654	0.10346	0.14346	0.26346	0.54346	0.30346	0.43346	-0.00654	-0.40654	-0.42654	-0.58654	-0.56654	-0.26654	-0.56654	
Hhf3	Hhf3 - 	1	-1.62393	-1.62863	-0.72533	0.67397	1.10207	1.19527	0.53777	-0.31873	-0.61543	-0.68393	-0.70383	-0.14863	0.71777	0.88117	1.15837	0.83467	-0.77762	-1.03502	-0.86712	-0.32342	0.50058	0.84408	0.37438	-0.15452	-0.42302	-0.27472	-0.20032	-0.12622	0.25058	0.54198	0.63488	-0.74392	-0.57132	0.08988	0.88918	1.36368	0.82908	0.03258	-0.58572	-0.78712	-0.92912	-0.85802	-0.55562	-0.08622	0.52678	0.99968	1.09318	-0.79856	-0.70086	-0.23516	0.30364	1.01814	1.21754	0.78054	0.01094	-0.47776	-0.80686	-1.22036	-1.02536	-0.42106	0.25814	0.85514	1.09534	-1.54479	-1.05209	-0.8809	-0.2691	0.6566	1.09781	1.08371	0.46031	-0.21899	-0.89599	-0.7959	-0.4053	-0.3127	0.2767	0.7408	1.11961	-1.46144	-1.85634	-1.47506	-0.70086	0.35552	1.28676	1.91748	2.38026	2.56393	2.31368	1.67285	0.75887	-0.17601	-0.95162	-1.44989	-1.82649	-2.02349	-2.01881	-1.73246	-1.08991	-0.26026	0.58896	1.31416	1.78888	1.95831	-2.28771	-2.53617	-1.45976	-0.07568	1.17596	2.2765	3.04008	3.27641	2.90748	1.89838	0.59878	-0.86474	-2.09953	-2.61904	-2.79539	-2.3858	-1.50621	-0.5981	0.36467	1.20574	1.74183	1.28982	1.33182	1.17982		1.15982	0.72682	0.11982	-0.42518	-0.55018	-0.68618	-0.63018	-0.54318	-0.18018	-0.15218	0.39982	0.47582	0.62982	0.98782	0.72982	0.79182	0.38582	-0.30118	-0.67018	-0.80218	-0.91018	-0.77418	-0.92018	
Hht1	Hht1 - 	1	-1.18639	-1.04419	-0.51049	0.35011	0.88491	0.83791	0.29351	-0.20899	-0.53229	-0.68379	-0.75339	-0.19789	0.43231	0.78651	1.03361	0.78811	-1.09993	-1.21923	-0.91813	-0.38533	0.52017	0.78547	0.43497	-0.02233	-0.35353	-0.29663	-0.38993	-0.35943	0.33667	0.63917	1.01127	-0.8433	-0.7044	0.03491	0.9046	1.3749	0.9935	0.18221	-0.54019	-0.9854	-0.99119	-0.92299	-0.6136	-0.12859	0.51761	1.0791	1.1455	-0.60192	-0.52812	-0.27242	0.34548	0.86868	1.09138	0.60068	-0.05882	-0.58382	-0.92062	-0.97462	-0.67292	-0.38062	0.12798	0.84008	0.93228	-0.89181	-0.61271	-0.5931	-0.2581	0.36029	0.79379	0.87139	0.4208	-0.0632	-0.5984	-0.61151	-0.283	-0.2044	0.1738	0.54329	0.88269	-1.41048	-1.74482	-1.46104	-0.88659	-0.01202	0.85438	1.50032	1.97564	2.14978	1.96997	1.48499	0.76797	0.05565	-0.50808	-0.92075	-1.28911	-1.51871	-1.57776	-1.47622	-1.06852	-0.44494	0.23158	0.8257	1.25978	1.51183	-1.68721	-1.87801	-1.30795	-0.48544	0.48647	1.46564	2.14866	2.42772	2.17398	1.48381	0.58742	-0.37564	-1.16124	-1.5964	-1.85713	-1.73477	-1.33387	-0.76116	-0.02437	0.6707	1.16639	0.86923	0.91923	0.84923	0.91923	1.16923	0.60923	0.22923	-0.26077	-0.37077	-0.60077	-0.50077	-0.53077	-0.28077	-0.21077	0.29923	0.19923	0.34923	0.65923	0.49923	0.88923	0.04923	-0.22077	-0.51077	-0.66077	-0.75077	-0.47077	-0.58077	
Mid2	Mid2 - 	1	-1.26103	0.02637	1.41657	1.52427	1.16827	0.13277	-0.50093	-0.89443	-0.85993	-0.94423	0.04767	0.95857	1.17067	0.86397	0.35747	-0.35053	-1.4924	-0.9754	0.0678	1.5656	1.5749	0.7978	0.049	-0.6324	-0.8805	-1.1523	-0.9441	0.1293	0.8102	1.3409	0.718	-0.51141	0.29919	1.10069	1.53289	1.04879	-0.13311	-0.86391	-1.17921	-0.95501	-0.94651	-0.48811	0.15839	0.81109	1.32229	1.38729	0.85599	-0.6636	0.00359	0.81949	1.08709	1.01619	0.53599	-0.27861	-0.93251	-1.11211	-0.96691	-0.72411	-0.12901	0.4492	0.9505	1.2134	0.85119	-1.08955	-1.27535	-0.40705	0.30915	0.96615	0.67905	0.00115	-0.74105	-0.67705	-0.27995	0.00895	0.03345	0.30345	0.74585	1.11335	0.87965	-0.6446	-0.60803	-0.11744	0.34385	0.69123	0.87339	0.83453	0.72575	0.55726	0.33876	-0.02262	-0.35299	-0.5374	-0.6553	-0.65573	-0.58922	-0.39427	-0.17826	0.13734	0.5007	0.69386	0.76792	0.6695	0.48445	0.32342	-0.08141	-0.12804	0.0907	0.2692	0.50738	0.68419	0.59895	0.35254	-0.02341	-0.2594	-0.36153	-0.47868	-0.47488	-0.26586	-0.30701	-0.30962	-0.13405	0.02481	0.27716	0.45882	0.50807	1.13233	1.01633	0.68333	0.52233	0.16033	-0.61767	-0.83067	-1.23667	-0.88067	-0.78267	-0.53867	0.02033	0.01433	0.34033	0.72633	0.65833	0.70633	0.58533	0.28333	0.08133	-0.36267	-0.77467	-0.64767	-0.90967	-0.43967	-0.31167	-0.00567	
Hht3	Hht3 - 	1	-1.20431	-1.13351	-0.65171	0.46699	1.04729	0.78109	0.29059	-0.18641	-0.51071	-0.73731	-0.88761	-0.22841	0.52339	0.86039	1.01649	0.82079	-1.41586	-1.60756	-1.24406	-0.60236	0.70064	0.91384	0.59034	0.12594	-0.31976	-0.33626	-0.44956	-0.49816	0.45124	0.75594	1.20674	-1.05802	-0.75862	0.11578	1.13728	1.47207	1.21108	0.25567	-0.61893	-1.04922	-1.20642	-1.13223	-0.74073	-0.15703	0.66708	1.22407	1.24687	-0.93595	-0.52406	-0.23556	0.44254	0.80915	1.29935	0.61505	-0.07325	-0.70666	-1.03106	-1.04175	-0.93436	-0.36235	0.18705	0.90565	0.99925	-0.98701	-0.65081	-0.76931	-0.41531	0.26439	0.76819	0.96779	0.47429	-0.20971	-0.69541	-0.69681	-0.42671	-0.31231	0.10469	0.61779	0.82999	-1.26678	-1.61126	-1.4146	-0.86161	-0.02094	0.83138	1.46452	1.86104	2.02521	1.89423	1.43429	0.7442	0.05968	-0.49653	-0.92572	-1.2612	-1.44766	-1.5405	-1.45992	-1.05312	-0.4412	0.24672	0.83745	1.25455	1.5138	-1.62312	-1.88348	-1.34013	-0.51341	0.4432	1.42674	2.10214	2.33984	2.15568	1.51247	0.62133	-0.35001	-1.13924	-1.54932	-1.79331	-1.70949	-1.32107	-0.76792	-0.02551	0.64152	1.09705	0.73094	0.62894	0.62594	0.78994	0.71394	0.56194	0.29494	-0.10406	-0.17706	-0.41906	-0.29006	-0.23906	-0.10506	-0.02606	0.29794	0.11194	0.34394	0.48294	0.40994		0.26494	-0.25506	-0.20306	-0.59306	-0.55606	-0.34306	-0.46606	
SPAC644_05c	SPAC644_05c - 	1	0.26877	0.79327	1.06457	0.73877	0.50717	-0.32553	-0.96633	-1.17893	-0.68903	-0.14723	0.70327	0.93907	0.89537	0.60877	0.05597	-0.51763	0.00967	0.14687	0.76667	0.84667	1.09967	0.30847	-0.30283	-1.14343	-1.55443	-0.63833	0.18397	0.85237	1.22487	0.71227	-0.16083	-0.36699	0.87591	1.72131	1.76581	1.19881	0.06881	-1.41899	-2.78159	-1.94769	-1.49299	-0.62459	0.49741	1.20251	1.70221	1.63081	1.02471	-0.17549	0.26001	0.75241	1.08341	1.30271	0.84361	-0.09819	-0.95958	-1.19828	-0.52769	-0.92349	-0.35199	0.49781	0.93051	1.17501	0.75421	-1.48165	-0.46005	0.04505	0.71945	1.14935	0.89215	0.23575	-0.59485	-0.97005	-1.00485	-0.67565	-0.09085	0.29045	0.73385	1.01755	0.99465	0.13605	0.32061	0.62464	0.91663	1.22812	1.24055	0.81928	0.50087	0.29992	0.00293	-0.4811	-0.93572	-1.25133	-1.43635	-1.30252	-0.88657	-0.33878	0.15466	0.56796	0.92301	1.24115	1.39167	1.17652	0.77878	0.40012	-0.5637	-0.10453	0.6948	1.69121	2.50095	2.67851	2.53226	1.87419	0.78012	-0.58853	-1.7243	-2.61129	-2.97157	-2.34407	-1.441	-0.62101	0.23298	1.02573	1.55483	1.8626	1.86435	0.50595	0.53445	0.38345	0.20745	0.15645	-0.20255	-0.55855	-0.64255	-0.47655	-0.20255	0.07845	0.54045	0.73245	1.11145	0.94945	1.12745	0.57245	0.78545	-0.12655	-0.31055	-0.74355	-0.96355	-0.98255	-0.57155	-0.50855	-0.10055	-0.21055	
Adg1	Adg1 - 	1	-1.81978	-0.67488	1.57562	2.60082	2.42942	1.07932	-0.62618	-1.74458	-2.46658	-2.50338	-0.15868	1.45182	1.71192	1.51052	0.94842		-2.76691	-2.28231	-0.91441	1.70199	2.36969	2.14779	0.87309	-0.40741	-1.67711	-2.35061	-2.37121	-0.17041	1.80799	2.23729	1.78789	-1.17084	0.72076	1.96386	2.37416	1.77626	-0.12734	-1.55664		-2.22634	-1.77864	-0.78354	0.40876	1.51746	2.05196	2.18456	1.47746	-0.86235	0.16275	1.09655	1.85454	1.80185	1.49465	-0.03575	-1.59655	-2.55456	-2.07596	-1.28725	0.02465	0.95705	1.64575	1.92855	1.48274	-2.56923	-1.48353	-0.44183	0.71297	1.41207	1.23287	0.37487	-0.71923	-1.03283	-0.81803	-0.45593	0.04137	0.55907	1.25137	1.50627	1.54767	-1.40782	-1.12334	0.06556	1.38728	2.56879	3.25531	3.43927	3.3877	2.84363	1.90487	0.67334	-0.80764	-2.14407	-3.04029	-3.44569	-3.46272	-2.99536	-2.19589	-0.99244	0.47083	1.70975	2.57825	3.02545	3.05199	2.66904	-0.56624	-0.24736	0.76258	1.78934	2.82106	3.4304	3.40969	2.63084	1.22014	-0.40386	-1.93328	-3.29366	-3.80672	-3.15238	-1.96194	-0.97406	0.14201	1.15855	1.97794	2.35321	2.34935	1.53179	1.42679	1.22479	1.09879	0.60779	-0.01221	-0.48721	-1.17621	-1.31621	-1.28021	-0.93121	-0.39721	-0.27221	0.43879	0.54079	0.96779	1.08879	0.99079	0.74379	0.75579	-0.22121	-0.99821	-1.01521	-0.93821	-1.03621	-0.52821	-0.57321	
Cdc18	Cdc18 - 	1	0.36985	1.75545	1.67405	1.36805	0.41135	-0.37765	-0.93845	-1.00665	-0.87975	0.20205	1.03345	1.16595	0.79475	0.35205	-0.34965	-0.99205	-0.40162	0.65508	1.40648	1.30498	0.38378	-0.29032	-0.90832	-1.28062	-0.97542	-0.63342	0.70468	1.32738	0.92248	0.83448	0.00378	-0.18298	1.08522	1.66582	1.57122	0.41172	-0.99308	-1.08278		-1.20528	-1.28978	-0.56468	0.50552	1.14742	1.32782	0.96832	0.33442	-0.46908	0.44572	1.21632	1.37732	0.97752	0.30682	-0.75298		-1.61458	-1.71468	-0.81278	0.06282	0.89822	1.31822	1.35142	0.73332	-0.94361	-0.41521	0.21779	0.99149	1.16269	0.68379	-0.33991	-1.05211	-1.02441	0.12989	-0.41431	-0.14621	0.52489	0.87769	1.17799	0.78269	0.36817	0.59517	0.92205	1.14225	0.97536	0.59799	0.15132	-0.06282	-0.18945	-0.41558	-0.67593	-0.79558	-0.79952	-0.78729	-0.6611	-0.40376	-0.10631	0.29021	0.6616	0.92349	1.05821	0.99036	0.70779	0.44211	0.19067	-0.25322	0.08834	0.74461	1.668	2.4067	2.29034	1.63771	0.71198	-0.34647	-1.01063	-1.62661	-2.08434	-2.14212	-1.29924	-0.61769	-0.13074	0.42909	1.04481	1.56992	1.66155	1.27161	0.53972	0.36022	0.22322	-0.15578	-0.00278	-0.87678	-0.84878	-0.62978	-0.44578	-0.24478	0.20922	0.57022	0.76222	0.76622	0.75622	0.65922	0.27022	0.00122	-0.54578	-0.93378	-1.02278	-0.81978	-0.83578	-0.45378	-0.42878	-0.14578	0.08322	
Spo12	Spo12 - 	1	-0.06606	0.62224	1.26574	1.13144	0.22284	-0.32496	-0.55316	-0.61066	-0.72926	0.19694	0.52724	0.71624	0.35184	0.15324	-0.30946	-0.59326	-0.37689	0.06251	1.22881	1.25331	0.84001	-0.01869	-0.76299	-1.17679	-1.22059	-0.76779	0.18331	1.12241	0.78501	0.76661	0.13161	0.24369	1.15399	1.30819	0.91599	-0.25561	-0.85021	-0.91611	-1.21341	-0.45171	-0.25291	0.08589	0.64199	0.93889	0.98999	0.56509	-0.38231	0.02707	0.35897	0.19527	0.18487	0.44957	-0.05713	-0.13604	-0.16624	-0.17733	-0.55483	-0.37733	0.09126	0.27547	0.70217	0.50917	0.15106	-0.41969	-0.10429	0.30051	0.54712	0.52951	0.06531	-0.25269	-0.47909	-0.46069	-0.30429	-0.13119	0.18281	0.45992	0.48281	0.53651	0.23141	0.07882	0.24193	0.54973	0.9411	1.26079	1.10071	0.67489	0.32703	-0.03828	-0.3377	-0.66019	-1.06294	-1.43684	-1.55214		-0.80136	-0.34348	0.20673	0.70467	1.10016	1.35642	1.37358	1.09058	0.55646	0.10205	-0.19359	0.12255	0.56755	1.22498				-0.1886		-1.27454				-0.52759			0.34894	0.67865	0.89626			0.2911	0.3256	0.5626	-0.0054	-0.1724	-0.6274	0.1656	-0.9114	-0.0124	-0.3404	0.2826	0.2866	0.2266	0.8616	0.2366	0.5576	0.3096	0.1146	0.0576	-0.3914	-0.1734	-1.0704	-0.0724	-0.7904	-0.0514	-0.1514	0.4596	
Cdc15	Cdc15 - 	1	0.5155	1.1528	1.265	0.9229	0.3648	-0.5365	-0.9142	-1.0716	-0.7324	-0.059	0.779	0.9579	0.6398	0.2725	-0.396	-0.8792	0.28373	0.59303	1.19023	1.24023	0.56593	-0.35557	-0.98767	-1.25067	-1.15697	-0.67097	0.27113	0.93153	0.97133	0.78323	0.12373	0.316	0.9355	1.0369	0.8243	-0.0036	-0.7874	-0.6044	-1.0328	-0.3599	-0.0728	0.0751	0.5205	0.9316	0.9903	0.5991	-0.116	0.34453	0.59804	1.14233	1.08364	0.48354	-0.20356	-0.86996	-1.06657	-0.91607	-0.55407	-0.06857	0.27943	0.75994	0.82354	0.87333	0.20344	-0.2215	-0.0994	0.3709	0.81059	0.76809	0.28709	-0.3185	-0.56581	-0.40851	-0.1316	0.1033	0.13169	0.37509	0.57059	0.66799	0.2437	0.27027	0.48288	0.83036	1.15043	1.32687	1.1691	0.64185	0.11545	-0.29901	-0.62922	-0.95772	-1.13597	-1.30825	-1.33086	-0.91897	-0.41863	0.06781	0.66486	1.14591	1.31401	1.39145	1.29865	0.88984	0.40854	0.00999	0.19814	0.48286	0.9038	1.31795	1.50779	1.1932	0.44828	-0.26181	-0.82653	-1.06314	-1.155	-1.22047	-0.98264	-0.35207	0.07168	0.27199	0.50062	0.75199	0.87683	0.85472	0.67979	-0.05029	0.13371	0.13171	-0.09429	-0.33829	-0.48729	-0.29829	-0.21629	-0.10829	0.01971	0.17171	0.49071	0.55171	0.48671	0.52171	0.40171	0.12171	0.24271	-0.13829	-0.27129	-0.56829	-0.44329	-0.32829	-0.30429	-0.07829	0.08571	0.13171	
Cdt1	Cdt1 - 	1	-0.02065	1.68715	1.87605	1.43645	0.55045	0.00425	-0.60895	-1.13775	-1.52735	-0.05925	1.07105	1.40675	0.94575	0.39035	-0.39775	-0.99775	-1.81796				1.11594	0.06094	0.59614				0.37684		1.17374		0.32064	-0.46504	1.30936	1.73576	1.65876	0.32416	-0.85514	-2.05384		-0.87324	-0.98794	-0.67114	0.49006	1.39456	1.59106	1.06676	-0.24294	-0.20707	0.49383	1.49883	1.59313	0.81673	0.31673	-0.95537	-1.49947	-1.95937	-0.76267	-1.14147	0.26093	0.89793	1.24163	1.30733	0.57933	-1.55263	-0.84933		0.79727	0.70147	0.46717	-0.70563	-1.38693			-0.53893		0.68627	0.91787	0.79027	0.74587	0.12855	0.38688	0.68433	0.87635	0.83291	0.59988	0.21693	-0.06833	-0.18428	-0.2501	-0.39812	-0.52835	-0.62532	-0.70134	-0.65886	-0.43879	-0.18748	0.07815	0.43465	0.72712	0.76331	0.69006	0.62771	0.49683	0.25162	-0.01517	0.15372	0.59	1.34831	2.17585	1.61626	0.90044	0.23628	-0.45129	-0.84547	-0.9934	-1.15811		-0.85481	-0.5138	-0.27419	0.16321	0.8037	1.33779		1.04286	0.46945	0.36995	0.03895	-0.26505	-0.21005	-0.96205	-0.13205	-0.84505	0.18295	-0.28305	0.20195	0.22695	0.05095	0.46995	0.25995	0.43695	0.32395	0.40295	-0.37005	-0.62305	-0.30305	-0.85805	-0.11505	-0.43505	0.12095	-0.05505	0.08795	
SPCC757_12	SPCC757_12 - 	1	0.60626	1.15476	1.31846	1.02756	0.39526	-0.24294	-0.39914	-0.67854	-0.52214	0.09826	0.54876	0.52886	0.22136	-0.09414	-0.37104	-0.72914	-0.19275	0.40205	1.28455	1.31425	0.62415	-0.23855	-0.72545	-1.01785	-0.96935	-0.86135	-0.11615	0.67305	0.61895	0.67725	0.14215	0.19219	0.55879	0.80919	0.68079	0.13779	-0.25321	-0.35191	-0.56401	-0.48221	-0.37631	-0.08341	0.24159	0.56149	0.57739	0.47159	0.03399	0.20797	0.48637	0.67077	0.71508	0.45017	-0.04313	-0.37132	-0.54983	-0.50453	-0.50432	-0.27682	0.15467	0.40868	0.63187	0.51647	0.01507	-0.30039	-0.31249	0.29891	0.64122	0.72181	0.38322	-0.04488	-0.27678	-0.18609	-0.04728	-0.00539	0.04482	0.28221	0.35241	0.42841	0.12731	0.39359	0.81161	1.09752	1.20769	1.1219	0.75335	0.3497	0.13205	-0.05354	-0.25385	-0.56086	-0.93135	-1.06422	-1.03333	-0.99535	-0.82725	-0.4495	0.09737	0.74108	1.27061	1.3614	1.17029	0.95126	0.64204	0.32473	0.17017	0.63377	0.85057	1.12907	1.40968	1.09547	0.45348	-0.20238	-0.70823	-0.89476	-0.88587	-0.86884	-0.80172	-0.60562	-0.33621	0.01591	0.25734	0.49601	0.70946	0.74694	0.66389	0.12463	0.22063	-0.05137	-0.38337	-0.56637	-0.88737	-0.75137	-0.60737	-0.38537	-0.37137	0.05063	0.11863	0.36463	0.31763	0.51963	0.35763	0.32063	0.39663	-0.02837	-0.40737	-0.44037	-0.61937	-0.32237	-0.23037	-0.05337	0.00163	0.10663	
Cdt2	Cdt2 - 	1	-0.2227	1.5447	1.8087	1.7291	0.7825	-0.4604	-0.9628	-1.4103	-1.0667	-0.078	1.0137	1.2124	1.0146	0.5389	-0.2534	-0.8259	-1.68615	0.34655	1.68135	1.93775	1.27675	0.12405	-0.84275	-1.45855	-1.50245	-0.52615	0.70155	1.56355	1.70715	0.87775	-0.12695	-0.66869	0.77491	1.62051	1.48421	0.63521	-0.54099	-1.31829	-1.67169	-1.26509	-1.24799	-0.72759	0.30881	1.22471	1.50431	1.20301	0.60041	-0.41737	0.44154	1.00893	1.29063	1.21454	0.55794	-0.59926	-1.23816	-1.51976	-1.28616	-0.56617	-0.13247	0.71514	1.22673	1.30573	0.88264	-1.52474	-0.83704	-0.17394	0.67466	1.06576	0.80066	-0.17154	-0.88084	-0.65254	-0.81294	0.02656	-0.05984	0.46396	0.81156	1.18166	0.93036	0.10952	0.29704	0.70705	0.96267	1.01449	0.90219	0.51741	0.12561	-0.16272	-0.35618	-0.54932	-0.69913	-0.85161	-1.00275	-0.89043	-0.55909	-0.12705	0.32093	0.7334	0.94721	1.01298	1.04915	0.8129	0.41587	0.12036	-0.04948	0.01337	0.24473	0.6854	1.24234	1.33657	0.87695	0.29588	-0.18769	-0.42534	-0.61071	-1.09203	-1.25809	-0.6162	-0.28405	-0.17779	0.11578	0.39829	0.67843	0.81837	0.79056	0.4229	0.1569	-0.1951	-0.7271	-0.9151	-1.1911	-0.8751	-1.0031	-0.3951	-0.4191	-0.0151	0.2499	0.2649	0.4649	0.3349	0.4059	0.0949	0.0429	-0.2551	-0.7581	-0.5251	-0.6781	-0.3551	-0.3751	0.0649	0.1319	0.2849	
Chs2	Chs2 - 	1	0.18915	1.17775	1.13325	0.87945	-0.20875	-0.81675	-1.16435	-1.22795	-1.03535	-0.20595	0.82125	1.18465	0.93335	0.50675	-0.09295	-0.53355	-0.54787	0.68683	1.20733	1.01093	-0.02107	-0.17537	-0.72997	-0.60687	-0.43387	-1.09317	-0.07227	0.56073	-0.55497	1.02313	0.09583	0.38015	1.01075	1.25965	1.09555		-0.58365	-0.64785	-0.81845	-0.56425	-0.47825	-0.22615	0.45585	0.95905	0.93995	0.47175	-0.40445	-0.13486	0.31844	0.74044		0.24494	0.02724	-0.91356	-0.89106		-0.41766	-0.21946	-0.11986	0.62814	0.90924	0.49384	0.09664		-0.53173	-0.11163	0.55257	-0.12343	-0.12343	0.29357	-0.75683				0.36977	-0.12343		0.84347	0.43867	0.35208	0.56763	0.81457	0.96546	0.93464	0.70136	0.31524	-0.01678	-0.22144	-0.35065	-0.56065	-0.81697	-1.11398	-1.32578	-1.04634		-0.00463	0.57595	1.11071	1.32573	1.30483	1.23592	1.01596	0.569	0.1141	-0.50145	-0.0066	0.56514	1.07045	1.65366	1.6837	0.94995	0.04861	-0.64971	-0.98795	-1.10266		-1.09112	-0.85696	-0.42832	0.09287	0.29828	0.49375	0.74985	0.7523	0.63817	0.60831	0.66631	0.35031	0.08731	-0.14969	-0.40969	-0.03969	-0.25669	0.13031	0.17731	0.40031	0.42031	0.48031	0.51831	0.42031	0.14631	0.41031	-0.35569	0.12031	-0.63969	-0.30969	-0.58669	-0.14969	-0.59269	-0.09969	-0.26869	0.18031	
Adg2	Adg2 - 	1	-1.86973	0.34727	1.65527	2.00757	1.55487	0.50127	-0.37923	-0.69953	-1.52673	-1.27883	0.30197	1.27747	1.25707	0.86067	0.31367	-0.36683	-1.65742	-0.68362	0.65588	2.29668	1.68578	1.35188	0.06048	-0.65682	-0.86572	-2.39122	-1.70072	0.03198	-0.73862	2.21838	1.09518	0.06201	0.92931	1.83092	1.99492	1.21672	-0.18159	-1.41709	-2.09539	-1.79118	-1.36868	-0.45679	0.62861	1.45231	1.82681	1.83362	1.02472	-0.56653	0.40007	1.33747	1.77657	1.33127	0.52367	-0.60383	-1.51753	-1.79253	-1.49093	-0.99393	0.17207	0.92177	1.66577	1.63687	1.04727	-1.76948	-1.93357	-0.14778	0.90712	1.64183	1.07513	-0.44507	-1.35237	-0.87867	0.00652	0.34162	0.30052	0.87402	1.12973	1.87313	1.54283	-0.35299	0.17299	1.18586	2.0612	2.73147	2.90324	2.43568	1.67554	0.84449	0.11819	-0.57911	-1.31027	-2.04251	-2.69505	-3.00138	-2.70981	-1.78543	-0.75464	0.46567	1.70428	2.61099	3.00299	2.69865	2.0991	1.37972	-0.32065	-0.14467	0.71361	1.52842	2.43338	2.88458	2.56333	1.60098	0.37467	-0.72636	-1.55387	-2.36213	-2.74894	-2.17466	-1.45195	-0.80674	0.11886	0.93348	1.55787	1.90123	2.00376	0.99952	1.04452	1.19452	0.46452	0.34452	0.03452	0.18452	-0.43548	-0.39548	-0.34548	-0.01548	-0.19548	0.08452	0.08452	-0.69548	-0.40548	0.78452	-0.40548	0.87452	-0.39548	0.06452	-0.04548	-0.09548	-1.02548	0.09452	-0.64548	0.82452	
SPBC1198_07c	SPBC1198_07c - 	1	0.57491	1.20141	1.27661	0.86511	0.18021	-0.31439	-0.76559	-0.98069	-0.72839	-0.33079	0.50881	0.71411	0.60641	0.11701	-0.36009	-0.71609	-0.47101	0.17849	0.88629	0.82209	0.36369	-0.30091	-0.65061	-0.78201	-0.62971	-0.47811	0.02369	0.79549	0.85929	0.60399	0.10609	0.23908	0.80019	1.16169	0.71639	0.00218	-0.68541	-0.63781	-0.41752	-0.61302	-0.33702	0.00458	0.38158	0.67079	0.87709	0.40769	-0.21342	-0.02028	0.34932	0.83562	0.96712	0.54892	-0.14628	-0.58718	-0.71818	-0.65488	-0.44548	-0.24238	0.07222	0.59392	0.73172	0.54362	0.11182	-0.52705	-0.33175	0.08395	0.59995	0.72575	0.21515	-0.01145	-0.11245	-0.31065	-0.18375	-0.03415	0.02415	0.32965	0.48005	0.42045	0.14775	0.31341	0.48052	0.65373	0.78621	0.75297	0.48058	0.08477	-0.16565	-0.28406	-0.37164	-0.47036	-0.5486	-0.58281	-0.56801	-0.4641	-0.26469	-0.02327	0.22097	0.43256	0.59468	0.70696	0.80942	0.60822	0.26505	0.03472	0.07949	0.36298	0.40021	0.79134	1.13055	0.89322	0.34281	-0.14242	-0.47552	-0.62875	-0.81744	-0.73162	-0.52226	-0.33314	-0.13962	-0.00159	0.10063	0.47081	0.722	0.62604	0.40938	0.64006	0.20506	0.04306	-0.02994	-0.16694	-0.60594	-0.20094	-0.22794	0.08306	-0.25394	0.19306	0.10606	0.42006	-0.17794	0.21806	-0.08494	0.14706	-0.13694	0.00406	-0.68994	-0.23094	-0.21694	-0.21894	-0.23294	0.35406	-0.15894	0.40206	
SPAC15A10_09c	SPAC15A10_09c - 	1	0.75297		1.41877	1.35807	0.43467	-0.27443	-0.86933	-0.66403	-0.63373	0.11887	0.64707	0.71077	0.47607	0.00127	-0.46113	-0.72233	-0.52961	0.32859	1.34129	1.27299	0.61419	-0.04531	-0.42331	-0.82281	-0.91231	-0.63841	0.22019	0.78849	0.87169	0.48909	-0.10581		1.12042	1.21562	0.96982	0.13942	-0.52908	-0.73098	-0.86898	-0.27168	-0.46018	0.07522	0.53472	0.96072	0.90192	0.56602	-0.32738	-0.01439	0.53381			0.55241	0.30331		-0.85469	-0.80179			0.28131					-0.42698	-0.07398	0.38332	0.76962	0.88172	0.24022	-0.33488	-0.57188	-0.38768	-0.19318	-0.17478	0.22412	0.40772	0.74962	0.61622	0.07872	-0.03372	0.12311	0.22069	0.27859	0.34022	0.28071	0.0712	-0.01946	0.05128	0.14003	0.08311	-0.06874	-0.25176	-0.38918	-0.41798	-0.36179	-0.31548	-0.14899	0.12397	0.43043	0.65692	0.66079	0.45966	0.2447	0.04978	0.44338	0.55138	0.64982	0.9671	1.16155	0.71155	0.31464	-0.051	-0.54436	-0.6587	-0.80099	-0.91969	-0.8268	-0.54823	-0.19902	0.09611	0.39866	0.68753	0.89565	0.85753	0.55162	0.12657	0.32257	-0.31543	-0.63943	-0.51643	-0.81843	-0.69143	-0.71943	-0.32043	-0.44043	-0.17543	-0.21143	-0.06243	0.28657	0.26257	0.35657	0.18257	0.11057	-0.10643	-0.29543	-0.26543	-0.35843	-0.04943	-0.07643	0.25257	0.19857	0.36757	
Slp1	Slp1 - 	1	0.16279	1.40889	1.29999	1.07779	-0.33061	-1.20101	-1.36301	-1.32241	-0.52401	0.63689	1.19309	1.24709	0.79829	0.21199	-0.28001	-0.73311	-0.25541	0.46819	1.26859	0.75529	0.08229	-1.00761	-1.55291	-1.44581	-1.03371	-0.11741	1.07809	1.73799	1.34199	0.76679	0.03809	0.2059	0.7591	0.9263	0.7379	0.0634	-0.5413	-0.7267	-1.0646	-0.6963	-0.4445	0.0109	0.553	0.905	0.927	0.6162	0.0023	0.11863	0.78133	1.16274	1.12613	0.78733	-0.13537	-0.90947	-1.21126	-1.13187	-0.56876	-0.32377	0.49443	0.95044	1.11043	1.03273	0.23293	-0.73096	-0.31185	0.49344	1.11474	1.02315	0.38444	-0.31626	-0.72876	-0.74906	-0.43415	-0.05666	0.17424	0.58594	0.97644	1.06004	0.50464	1.11276	1.39239	1.78003	1.90664	1.53956	0.84812	0.13276	-0.6043	-1.17669	-1.54324	-1.91937	-2.06902	-1.99218	-1.63373	-0.8159	0.06261	0.93058	1.69319	2.11651	2.19949	2.07509	1.69419	0.96816	0.22931	-0.33541	0.38292	0.94437	1.53781	2.07462	2.50484	2.09601	0.96449	-0.2497	-1.26744	-1.72444	-2.04334	-2.23571	-1.93389	-0.96232	-0.15238	0.49367	1.04447	1.43531	1.69047	1.60359	1.21618	0.84873	0.71873	0.46273	-0.01527	-0.39827	-0.51927	-0.17627	-0.23927	0.30973	0.59573	1.03273	1.02273	1.19173	1.23673	1.03273	0.79173	0.15873	-0.08027	-0.72727	-0.85727	-0.85427	-0.95227	-0.54827	-0.64127	-0.08127	-0.06927	0.20973	
SPBC651_04	SPBC651_04 - 	1		-0.07503	0.97077	1.72767	0.93537	0.00117	-0.60943	-0.84343	-1.01463	-0.57313	0.02177	1.27037	1.02547	0.54777	0.11547	-0.71583		-1.33303	-0.26633	1.15007	1.26967	0.70797	-0.24973	-0.64453	-1.03693				0.58927	1.24387	0.09957	-0.09375	0.18145	0.70535	0.81675	0.28145	-0.15565	-0.71905		-0.45885	-0.65865	-0.68475	-0.28945	0.38825	0.58235	0.44875	-0.03025	-0.54081	-0.03151	0.72079	1.02569	1.11159	0.64079	-0.29171	-0.90991	-1.03441	-0.99011	-0.67571	-0.25361	0.63639	1.08559	0.96279	0.73829	-0.92449		-0.38059	0.20121	0.68501	0.14131	-0.29729	-0.80459			-0.42909	-0.06709	0.10501	0.67761	0.92411	0.73021	-0.04	0.08228	0.39486	0.87345	1.2545	1.21476	0.8199	0.44962	0.11813	-0.18099	-0.43747	-0.67031	-0.91955	-1.0356	-0.89027	-0.71967	-0.53645	-0.33034	-0.01523	0.43661	0.89045	1.24007	1.20312	0.843	0.52819	-0.01709	-0.03047	0.10384	0.62158	1.15672	1.20914	1.09539	0.7374	0.19818	-0.24517	-0.60187	-1.04803	-1.27709	-0.86131	-0.46968	-0.44686	-0.12466	0.29975	0.65707	0.86267	1.05112	0.01112	-0.18438	-0.10638	-0.24437	-0.54538	-0.44438	-0.37338	-0.56437	-0.41738	-0.39438	-0.28137	-0.00438	0.01462	0.17562	-0.05138	0.25562	0.12463	0.10662	0.00462	-0.15438	-0.28337	-0.08438	-0.26538	-0.28438	-0.32738	0.11562	0.04663	
Mac1	Mac1 - 	1	0.0368	0.5142	0.8384	0.8183	0.2418	-0.1736	-0.3058	-0.4939	-0.4141	-0.0008	0.4205	0.5781	0.3899	-0.0002	-0.2946	-0.528	-0.52169	0.84581	0.81171	1.19811	0.23861	0.29011	-0.12379	-0.03659	-0.14769	-0.70709	-0.23299	-0.02489	-1.04959	0.80871	0.04571	0.44402	0.83732	0.89622	0.61072	0.05322	-0.38968	-0.55708	-0.85018	-0.36318	-0.22378	0.12352	0.42442	0.66322	0.71492	0.50142	-0.01188	0.192	0.35359	0.4165	0.4955	0.0954	-0.2879	-0.4737	-0.4716	-0.3885	-0.42071	-0.2673	0.1914	0.48839	0.67709	0.5175	0.1827	-0.2153	-0.8884	0.1916	0.6993	0.9317	0.5029	-0.349	-0.8147	-0.4103	0.1856	0.2741	0.1198	0.4724	0.6345	0.7727	0.3499	0.3075	0.39227	0.61007	0.79157	0.84008	0.70548	0.45716	0.20001	0.03871	-0.04852	-0.27638	-0.61905	-0.89176	-1.03464	-0.98384	-0.71277	-0.2959	0.17503	0.63435	1.06209	1.26124	1.24007	1.04195	0.66799	0.27359	0.09589	0.47971	0.55674	0.78792	1.0756	0.85651	0.24525	-0.27535	-0.57326	-0.64749	-0.65401	-0.6097	-0.55619	-0.33951	-0.10362	0.04454	0.14664	0.46677	0.71822	0.69995	0.45964	0.85458	0.28058	-0.03742	-0.34942	-0.55142	-0.61942	-0.42742	-0.39942	-0.16242	-0.21942		0.04058	0.71358	-0.01942	0.30158	0.21058	0.01158	0.16058	-0.15742	-0.46942	-0.59942	-0.71942	-0.42142	-0.19942		-0.08942	0.13758	
SPBPB2B2_13	SPBPB2B2_13 - 	1	0.87762	-0.45738	1.02982	1.17912					-0.69218	-1.26548		0.46192	0.71302		0.07162		1.65005	0.75985	1.30215	0.98925	0.95235	0.71655	-0.17975	-0.19845	-1.05505	-1.35595	-1.58365	-0.49535	-0.01495	0.40155	0.27795		0.02977	0.88087	0.94257		0.09487	-0.45023	-1.12103	-0.75533	-1.07813	-0.74813	-0.07583	0.54377	0.93267	0.73197	0.26667	-0.65911	-0.14441	0.69059	0.81879	0.69519		-0.35161			-0.93751		-0.28231	0.20959	0.72209	0.54439	0.65869				0.00174	0.29704	-0.00156	-0.07086	-0.03926			-0.61376	-0.43746	0.07224	0.41374	0.66754	0.59934	-0.31261	0.16859	0.50076	0.55774	0.55978	0.55576	0.4804	0.29477	0.09526	-0.01932	-0.07861	-0.10276	-0.10754	-0.27469	-0.57072	-0.66542	-0.58413	-0.41779	-0.18542	0.02955	-0.00257	0.24534	0.72604	0.87968	0.73435	-0.36428	-0.38938	-0.16799	0.40353	0.7405	0.48945	0.47627	0.63668	0.57458	0.17382	-0.12116	-0.42347	-0.66882	-0.72123	-0.54993	-0.4559	-0.18199	0.01989	0.15519	0.52015	0.56201	-1.62974	-1.49324	-1.03924	-1.29324	-1.30824	-0.97924	-0.75924	-0.88024	-0.58224	-0.40324	-0.25624	-0.26824	0.28976	-0.09324	0.24776	0.44076	0.52176	0.79776	0.51376	0.24276	0.20876	0.20076	0.02476	-0.17624	-0.06224	-0.09724	-0.08924	
Hht2	Hht2 - 	1	-1.18322	-1.23632	-0.52262	0.16798	0.88098	1.08588	0.59218	-0.08892	-0.68772	-0.71392	-0.84582	-0.23582	0.23768	0.91458	1.09298	1.05578	-1.05924	-1.07424	-0.86644	-0.33034	0.54636	0.61366	0.53106	0.09586	-0.20444	-0.42804	-0.58394	-0.51814	-0.02614	0.78476	1.08996	-0.91188	-0.57968	0.08602	0.82722	1.25712	0.85502	0.10982	-0.27228	-0.74418	-0.95318	-0.78578	-0.62318	-0.24488	0.34552	0.98862	1.07952	-0.56657	-0.48688	-0.26317	0.18932	0.87822	1.13763	0.74863	0.13823	-0.41057	-0.86607	-1.09358	-0.77778	-0.47657	0.14132	0.58843	0.86233	-1.02101	-0.77231	-0.73161	-0.36421	0.31809	0.76489	0.79629	0.22679	-0.22261	-0.58151	-0.57221	-0.38741	-0.22291	0.16739	0.56399	0.91509	-0.50408	-0.61093	-0.59686	-0.50516	-0.22085	0.11042	0.39697	0.67065	0.8578	0.83956	0.67405	0.4233	0.17676	-0.02353	-0.18493	-0.40644	-0.58545	-0.69606	-0.77906	-0.7013	-0.49356	-0.16873	0.22971	0.55034	0.68789	-0.57404	-0.44826	-0.35724	-0.28072	0.0212	0.36567	0.6642	0.90505	0.84863	0.55369	0.18147	-0.15052	-0.4614	-0.52464	-0.59792	-0.53551	-0.32203	-0.2122	-0.03658	0.15837	0.30663	0.56058	0.44058	0.60058	0.49058	0.75058	0.35058	0.25058	-0.23942	-0.15942	-0.51942	-0.32942	-0.31942	-0.13942	-0.10942	0.16058	0.14058	0.19058	0.48058	0.35058	0.57058	0.12058	-0.30942	-0.31942	-0.36942	-0.47942	-0.05942	-0.39942	
SPAC1705_03c	SPAC1705_03c - 	1	-0.13618	0.56022	0.91252	0.88492	0.31412	-0.31328	-0.43788	-0.41258	-0.29618	0.21512	0.56632	0.63272	0.44852	-0.01528	-0.43728	-0.60258	0.54521	0.19881	0.64751	0.78501	0.44261	-0.41179	-0.68489	-0.82789	-0.79219	-0.30699	0.27911	0.83471	0.60551	0.68421	0.11461	0.36932	0.79992	1.09912	0.81762	-0.00228	-0.81728	-0.82888	-0.85698	-0.49828	-0.15028	0.14112	0.61812	0.86672	0.93102	0.51872	-0.19238	0.20157	0.57647	0.87717	0.82117	0.51827	-0.35413	-0.71703	-0.69893	-0.66113	-0.46943	-0.20283	0.39177	0.64517	0.87127	0.82337	0.05527	-0.14404	-0.23404	0.43016	0.74846	0.78756	0.20176	-0.20264	-0.40094	-0.33274	-0.06174	0.09026	0.17886	0.43046	0.50226	0.59406	0.15376	-0.13366	0.17876	0.5884	0.88024	1.12188	1.11297	0.77287	0.30776	-0.11155	-0.41313	-0.77307	-1.04265	-1.12796	-1.04046	-0.80801	-0.47889	-0.00191	0.55812	1.02708	1.33457	1.34193	1.16438	0.98905	0.66488	0.27243	0.65474	1.18939	1.2436	1.26402	1.25775	0.84853	0.20423	-0.59052	-1.23803	-1.33125	-1.15986	-0.99577	-0.81652	-0.35628	0.05457	0.35548	0.71414	0.91431	0.9717	0.84508	0.55336	-0.49394	-0.45894	-0.01894	-0.07894	-0.08894	-0.45894	-0.24894	-0.43894	-0.00894	-0.24894	0.21106	0.47106	0.38106	0.28106	0.56106	0.26106	0.21106	0.11106	-0.05894	-0.46894	-0.48894	-0.96894	-0.43894	-0.20894	-0.01894	0.26106	0.24106	
Fin1	Fin1 - 	1	-0.53581	0.07049	0.94969	0.39929	0.66779	-0.20971	-0.29231	-0.55601	-0.27341	-0.09621	0.36259	0.73479	0.54749	0.10159	-0.07471	-0.56661	-0.39302	0.37518	0.58218	0.94038	0.69168	-0.01482	-0.26392	-0.49372	-0.58552	-0.33482	-0.05692	0.17668	0.38788	0.54188	0.14708	0.03908	0.34448	0.45328	0.44988	0.22058	-0.16612	-0.48112	-0.46872	-0.28842	-0.21872	-0.01272	0.19708	0.35698	0.43498	0.36568	0.12848	-0.08744	0.07846	0.61226	0.49266	0.40726	-0.29574	-0.26004	-0.42184	-0.47344	-0.26834	-0.23254	0.19256	0.33516	0.64856	0.43786	0.22696	-0.3667	-0.5698	-0.082	0.3553	0.6481	0.4455	-0.0911	-0.5423	-0.374	0.0131	0.1523	0.1641	0.3951	0.5509	0.7268	0.4817	-0.24326	-0.11043	0.22242	0.61352	0.95657	1.05306	0.56016	0.15843	0.01153	-0.13197	-0.35516	-0.55151	-0.67064	-0.7032	-0.59379	-0.37281	-0.1175	0.15822	0.38767	0.65695	0.91466	0.90118	0.51608	0.16688	0.06713	-0.13011	-0.00197	0.26371	0.7036	0.74875	0.67154	0.46987	0.04478	-0.32404	-0.39068	-0.45258	-0.47376	-0.44503	-0.36889	-0.22569		0.06691	0.21886	0.36249	0.5082	0.56077	0.44351	0.09101	0.17501	-0.08199	2.00601	-0.19299	-0.27599	-0.34399	-0.37299	-0.09299	0.17201	0.21601	0.46901	0.56601	0.37701	0.34701	0.22901	-0.05799	0.37801	-0.27799	-0.39699	-0.25899	-0.25699	-0.06099	-0.21499	-0.15899	0.02901	
SPAC11E3_13c	SPAC11E3_13c - 	1	-0.28824	0.83586	1.40416	1.32996	0.82126	0.07236	-0.38454	-0.65894	-0.67664	-0.19374	0.59066	0.82496	0.61346	0.17866	-0.31424	-0.77584	-1.56166	0.05424	0.98034	1.54894	1.35784	0.39884	-0.45806	-1.06246	-1.14306	-0.99526	-0.12906	0.82574	0.85134	1.20184	0.39274	-0.05806	0.03034	0.17384	0.22804	0.09364	-0.17736	-0.14656	-0.45026	-0.10186	-0.08496	0.00054	0.15684	0.33454	0.34734	0.37384	0.10404	0.06564	0.65994	0.87304	1.17324	0.67404	0.17724	-0.71616	-0.95846	-1.00006	-0.76056	-0.42246	0.27814	0.68874	1.01614	0.93574	0.24584	-0.56077	-0.58607	0.23843	0.74213	0.97713	0.46423	-0.21127	-0.52407	-0.47007	-0.12297	0.06103	0.10433	0.47983	0.66963	0.97623	0.52703	-0.00691	0.78696	1.49361	1.91233	1.97421	1.70852	1.25836	0.67609	0.12699	-0.32442	-0.86115	-1.35429	-1.7486	-1.94069	-1.79339	-1.41556	-0.76777	0.09276	0.91849	1.56921	1.95861	2.03482	1.74998	1.24416	0.68348	0.07025	0.74049	1.28675	1.73822	2.00865	1.85167	1.11471	0.07691	-0.85759	-1.30503	-1.36518	-1.40577	-1.38918	-1.20086	-0.78852	-0.17224	0.38665	0.84079	1.20508	1.34581	1.21263	0.96679	0.60579	0.35579	-0.21421	-0.41421	-0.86221	-0.68621	-0.81721	-0.61121	-0.41621	-0.11221	-0.24221	0.52279	0.09279	0.42879	0.33379	0.30479	0.37679	-0.04221	-0.49121	-0.63221	-0.57021	-0.63021	-0.48321	-0.09821	-0.23121	0.16779	
SPBC19G7_04	SPBC19G7_04 - 	1	0.75116	1.03086	1.07016	0.94886	-0.07384	-0.68004	-1.07604	-1.02844	-0.92404	0.09446	0.80146	1.01516	0.87006	0.22106	-0.29674	-0.70794	0.49031	0.89271	1.62701	1.41941	0.61391	-0.36929	-1.18739	-1.27779	-1.91499	-0.54609	0.31221	1.40281	0.91251	1.02761	0.11981	0.27638	0.72108	0.79138	0.23588			-0.78222		-0.51672	-0.57932	-0.39092	0.15818	0.62078	0.49888	-0.13032	-0.90312	-0.05091	0.64969	0.74419	1.02049	0.23289					-1.10571	-0.57721	0.03679	0.50089	0.63799	0.49139	-0.33681	0.00468	0.37168	0.51268	0.87698	0.63678	0.13518	-0.44612	-0.79932	-0.81632	-0.09052	-0.09052	-0.00272	0.61888	0.58928	0.67428	-0.06212	0.08988	0.29891	0.46331	0.4357	0.33464	0.28475	0.06836	-0.1069	-0.15999	-0.24245	-0.30836	-0.32344	-0.39515		-0.35026	-0.20628	-0.1172	-0.03017	0.13111	0.28716	0.44952	0.56529	0.43624	0.16184	-0.05496	-0.07777	0.23019	0.44713			0.1551		-0.14524		-0.39053	-0.23338			-0.2004			-0.28432	0.10244		0.36467		-0.2037	-0.3812	-0.0012	-0.5052	-0.6282	-0.5592	-0.2462	-0.3562	-0.1732	-0.0352	0.0748	0.7338	0.3858	1.5678	0.1508	0.7648	0.3168	0.3218	-0.1962	-0.8092	-0.5352	-0.7132	-0.4432	-0.2262	-0.2322	0.0988	0.0798	
Mrc1	Mrc1 - 	1	-0.12801	0.72959	1.04719	1.04009	0.50369	-0.06931	-0.44571	-0.64001	-0.75991	-0.36481	0.38949	0.89059	0.73029	0.32919	-0.05361	-0.61151	-0.43154	-0.10754	0.53396	1.02616	0.57506	0.23086	-0.33714	-0.71914	-0.68774	-0.44124	-0.02524	0.60836	0.83416	0.61546	0.09606	-0.16996	0.20994	0.62754	0.50284	0.25964		-0.33286		-0.31886	-0.09256	-0.46836	-0.19466	0.35434	0.47904	0.40024	0.17394	-0.20569	0.18001	0.74831	0.97801	0.87151	0.32541	-0.28339	-0.95659	-1.07519	-0.92259	-0.62789	0.13171	0.41771	0.87181	0.86801	0.64711	-0.61934	-0.39154	-0.09074	0.50956	0.88656	0.47286	0.05116	-0.57884	-0.69484	-0.46154	-0.35224	-0.14534	0.13926	0.51236	0.83786	0.81586			1.55371			1.6791	1.12495	0.63035	0.03266	-0.46812	-0.8823	-1.20547	-1.3552	-1.35188	-1.21331	-0.93927	-0.49268	0.12643	0.89576	1.60905	1.99934		1.6946	1.16397	0.53842	-0.0868	0.21401	0.68044	1.21842	0.9994	1.01015	0.99191	0.10924	-0.43627	-0.5766	-0.70165	-0.91774	-1.00854	-0.77853	-0.48984	-0.20713	0.09855	0.41051	0.58527	0.69346	0.75834	0.37688	0.30438	0.19038	-0.06762	-0.36762	-0.56962	-0.18762	-0.56562	-0.34162	-0.39462	0.01938	0.07038	0.41738	0.27238	0.42038	0.41138	0.20238	0.30438	0.05238	-0.61062	-0.19162	-0.52062	-0.24662	-0.47162	-0.08862	-0.17862	0.01238	
Etd1	Etd1 - 	1	-0.09231	1.18279	1.29659	0.98679	-0.25391	-0.98111	-1.45981	-1.30241	-0.62321	0.41449	1.13099	1.22789	0.95569	0.42669	-0.37191	-0.77241	-0.12909	0.37541	1.48991	1.24091	0.54391	-0.58319	-1.35269	-1.75609	-1.48569	-0.47959	0.65811	1.41051	1.24051	0.88061	0.19161	0.41556	1.05716	1.26706	0.93666	0.02156	-1.05274	-0.98724	-1.37004	-0.35094	0.02566	0.17496	0.72146	1.10496	0.96756	0.40706	-0.42014	0.18021	0.73671	0.91631	0.73601	0.35171	0.10421	-1.12439		-1.10639	-0.60139	0.00941	0.33101	0.81881	0.84841	0.52641	-0.08099	-0.48011	-0.57361	0.15449	0.80849	0.79219	0.32449	-0.48991	-0.69611	-0.58441	-0.19351	0.05489	0.23499	0.54899	0.76609	0.64949	0.07479	-0.01715	0.10221	0.21525	0.19768	0.2705	0.37435	0.19076	0.00909	-0.08908	-0.17716	-0.23661	-0.27197	-0.36545	-0.42697	-0.30614	-0.09939	0.09102	0.28352	0.28807	0.17539	0.26935	0.3763	0.21544	0.01106	-0.10181	0.0529	0.06451	0.16092	0.65209	0.85024	0.49115	0.29372	-0.01369	-0.28315	-0.37243	-0.51127	-0.534	-0.39123	-0.35552	-0.2087	0.0276	0.31439	0.51372	0.55109		0.52171	0.48414	0.48164	0.30764	0.07264	-0.22536	-0.34936	-0.34736	-0.23736	-0.16436	0.15864	0.12064	0.82464	0.42064	0.82264	0.36164	0.91164	0.11564	0.11164	-0.22536	-0.73236	-0.68536	-0.76236	-0.55336	-0.25036	-0.11936	0.14664	0.10564	
Msh6	Msh6 - 	1	-0.07474	1.18906	1.17416	1.28116	0.74196	0.42366	-0.22574	-0.48154	-0.57714	-0.51814	0.17446	0.46086	0.28986	-0.10204	-0.33064	-0.81284	0.21629	1.16579	1.11929	1.68059	0.97699	0.59889	0.11709	-0.43801	-0.22931	-1.62961	-0.96181	-0.27381	-1.68331	0.71389	0.02769	0.0427	0.4007	0.5966	0.7569	0.1095	-0.3729	-0.3288	-0.4381	-0.333	-0.2257	0.0099	0.2752	0.4526	0.7086	0.5751	-0.0557	-0.35033	0.16007	0.66537	0.82507	0.54247	-0.23973	-0.39703	-0.49243	-0.55103	-0.45413	-0.48143	0.00687	0.47787	0.69777	0.75267	0.24587	-0.20678	-0.67578	0.06872	0.61842	0.89102	0.55212	-0.40888	-0.82258	-0.50058	-0.08848	0.10492	-0.03328	0.19972	0.28392	0.53632	0.30272	-0.04568	-0.00531	0.09984	0.25806	0.49293	0.59748	0.35963	0.12595	0.08136	0.07651	-0.04523	-0.21172	-0.4048	-0.49469	-0.41411	-0.32039	-0.24814	-0.11517	0.09898	0.27124	0.32222	0.34738	0.3952	0.38251	0.22312	-0.1673	-0.06416	0.1705	0.42299	0.71222	0.79814	0.5132	0.22266	-0.07854	-0.46515	-0.66464	-0.73962		-0.33104	-0.1525		0.16906	0.27632	0.29502	0.31305	0.27535	-0.06288	0.50512	-0.06688	-0.25388	-0.42188	-0.59388	-0.53588	-0.61188	-0.61388	-0.61688	-0.26088	-0.11488	0.18812	-0.44088	0.40312	0.13412	0.26212	0.29912	0.22412	-0.08988	-0.17288	-0.27388	-0.26388	-0.00088	-0.17988	-0.06888	-0.06688	
Fkh2	Fkh2 - 	1	0.18928	1.03428	1.14148	0.68148	-0.18312	-0.15922	-0.64292	-0.88882	-0.74432	-0.07882	0.48898	0.80778	0.74568	0.13018	-0.22062	-0.67802	0.25987	0.59797	0.98827	1.02377	0.35817	-0.42063	-1.12373	-1.16023	-0.94693	-0.49673	0.23467	0.71347	0.55457	0.73067	0.03407	0.14303	0.72953	1.05204	0.78153	-0.39017	-0.62877	-0.64207	-0.71087	-0.27817	-0.13027	0.08563	0.49223	0.75053	0.74643	0.28253	-0.25977	0.03567	0.52376	0.54346	0.42806	0.26796	-0.05433	-0.50174	-0.53544	-0.41003	-0.31913	0.06767	0.35657	0.48287	0.57977	0.27766	-0.07353	0.05578	0.13578	0.34768	0.63198	0.65238	0.11048	-0.03062	-0.20762	-0.36532	-0.02202	-0.08832	0.22948	0.27668	0.47968	0.40297	0.12617	0.16545	0.43688	0.64626	0.69941	0.63833	0.43397	0.18712	-0.01127	-0.23369	-0.48017	-0.6434	-0.62186	-0.53608	-0.46749	-0.36485	-0.23905	-0.03824	0.32293	0.64458	0.7269	0.69295	0.59267	0.41391	0.12279	-0.12488	-0.02243	0.20857	0.44736	0.77859	0.69084	0.27168	0.0933	-0.18599	-0.40878	-0.48053	-0.53307	-0.37293	-0.28367	-0.11681	0.00203	0.1009	0.11635	0.04188	0.19244	0.2955	0.28949	-0.28421	0.39179	-0.06621	-0.38021	-0.64221	-0.71921	-0.14021	-0.14521	-0.24521	-0.07221	-0.09021	0.15779	0.27879	0.25479	0.03179	0.10479	0.02479	-0.00521	-0.05621	-0.45121	-0.31621	-0.32221	-0.24821	-0.06421	-0.31621	-0.16921	-0.10321	
Pol1	Pol1 - 	1	-0.0517	0.4495	1.1916	1.1568	0.8467	0.2439	-0.4078	-0.6481	-0.7582	-0.4236	0.1882	0.6644	0.539	0.4331	-0.2688	-0.6632	-0.08843	0.29567	0.52907	1.13917	0.72507	0.49587	-0.11343	-0.53263	-0.59153	-0.72143	-0.44483	-0.02413	0.13557	0.66337	0.17117	0.06018	0.49318	0.81707	0.88917	0.34258	-0.40162	-0.63613	-0.95882	-0.46232	-0.19082	0.04388	0.29897	0.73737	0.86167	0.69418	0.17898	-0.1079	0.3927			0.7104	0.1458	-0.2425	-0.47	-0.4819			0.0534					-0.39982	-0.61732	-0.37832	0.23948	0.73038	0.50958	-0.14412	-0.81162	-0.63562	-0.47052	-0.00202	-0.00152	0.42298	0.40568	0.78228	0.38258	-0.05036	0.03828	0.22172	0.47545	0.69447	0.82204	0.52846	0.20386	0.06967	-0.07405	-0.31852	-0.51699	-0.6352	-0.56557	-0.39303	-0.33042	-0.21791	-0.03224	0.15286	0.29378	0.31737	0.41103	0.67612	0.63511	0.32247	0.17555	0.17384	0.3239	0.50992	0.7899	0.84414	0.5655	0.18767	-0.21482	-0.45037	-0.5971	-0.91106	-0.82533	-0.42287	-0.15867	0.04062	0.15434	0.41425	0.57503	0.55263	0.4013	0.27892	0.16292	0.20792	0.08592	-0.56308	0.11992	-0.25608	-0.24908	-0.35008	0.19592	-0.14508	0.24092	0.33692	0.63292	-0.09708	0.58092	0.29492	0.00192	0.12292	-0.54008	-0.14808	0.23992	-0.14808	-0.75208	-0.28908	-0.10908	0.02392	
Ams2	Ams2 - 	1	0.08782	1.08672	1.28012	1.32902	0.50372	-0.15898	-0.66148	-0.93788	-0.78598	-0.02358	0.60932	0.97522	0.84092	0.24782	-0.14088	-0.71958	-0.47151	0.81799	1.23529	1.60809	0.65959	0.23179	-0.37341	-0.50251	-0.28281	-0.72601	-0.03801	0.58729	-0.83671	0.81429	-0.09811	-0.27904	0.80586	1.39116	1.50796	0.71596	-0.38714	-0.83044	-1.52524	-0.87254	-1.09864	-0.62404	0.40526	1.15816	1.36346	1.25476	0.81886	-0.82129	0.09901	1.07881	1.34521	1.10131	0.31441	-0.41359	-0.93679	-1.16409	-1.43719	-0.61969	-0.20969	0.59591	1.24401	1.23841	0.96821	-1.20117	-0.96177	-0.11097	0.68233	1.11543	0.90513	-0.22697	-0.88337	-1.07397	-0.60877	-0.32957	-0.05867	0.64743	0.96353	1.47913	1.02813	0.27233	0.60383	0.96311	1.30573	1.44195	1.13668	0.56091	0.10967	-0.22934	-0.52356	-0.86142	-1.14318	-1.22788	-1.12122	-0.90101	-0.59621	-0.13535	0.37688	0.84826	1.17445	1.23764	1.11396	0.87598	0.58223	0.23007	0.16373	0.09337	0.3829	0.98273	1.60355	1.68696	1.40556	0.81658	0.08953	-0.41494	-0.92555	-1.58485	-1.72675	-1.08996	-0.76217	-0.47156	0.17125	0.70399	1.12775	1.25505	1.07549	0.23248	0.25648	0.17648	-0.25152	-0.46752	-0.72252	-0.39452	-0.74452	-0.62552	-0.39752	-0.07752	-0.03052	0.10648	0.15448	0.04848	0.28848	0.12448	-0.28452	-0.05952	-0.71452	-0.45152	-0.62052	-0.36052	-0.30952	-0.22852	-0.00852	0.04348	
Apc15	Apc15 - 	1	0.4153	0.8474	0.9513	0.823	0.4289	-0.5699	-0.72	-0.7934	-0.5276	-0.122	0.1995	0.9161	0.6233		-0.493	-0.7124	0.01433	0.92153	0.89523	1.12043	0.15723	0.07983	-0.36537	-0.18107	-0.00527	-0.93327	-0.40667	0.14543	-0.86747	0.75803	-0.28947	0.29967	0.57656	0.75026	0.24196	-0.60864	-0.46774	-0.41673	-0.18184	-0.45323	0.22986	0.02486	0.34996	0.53707	0.46307	-0.22864	-0.58034	-0.05306	0.16634	0.64414	0.69444	0.23724	-0.41655	-0.35565	-0.38455	-0.22966	-0.13536	0.16494	0.13344	0.35695	0.65384	0.26665	-0.02176	0.43525		0.47155	0.53365	0.45455	-0.35205	-0.30335	-0.42615		-0.35205	-0.35205	0.07555	0.36405		0.34495	0.15855	0.03917	0.27427	0.64043	0.91347	0.96501	0.74731	0.38848	0.09896	-0.18319		-0.70601	-0.87275	-0.8868	-0.84825	-0.66977	-0.35584	-0.02803	0.33353	0.71511	0.85418	0.72071	0.60916	0.57574	0.21625	-0.2198	0.19905	0.1192	0.21396	0.39762	0.72464	0.70479	0.14878	-0.23786	-0.46958	-0.32659	-0.44372	-0.7479	-0.536	-0.18416	0.06226	0.11106	0.22827	0.45833	0.47801	0.3189	0.18201	0.15002	-0.01598	0.46102	0.05402	-0.13698	0.01402	0.22202	0.50402	-0.14898	0.40402	0.18202	0.40402	-0.29698	0.44402	-0.10998	0.35402	0.05802	-0.17498	-0.50198	-0.27598	-0.30998	-0.18598	-0.33398	-0.71598	-0.32998	0.10402	-0.11698	
SPBC31F10_17c	SPBC31F10_17c - 	1	-0.07584	0.00146	1.22886	1.10896	0.71686	0.35386	-0.49324	-0.63534	-0.91764	-0.54924		0.72916	0.76346	0.56936	0.05296	-0.64714	0.09462	0.08682	0.67672	0.81302	0.93382	0.22532	-0.40838	-0.67098	-1.22438	-0.69698	-0.13118	0.42902	1.06842	0.72792	0.11102	0.16789	0.42649	0.59019	0.69119	0.19829	-0.30211	-0.30961	-0.54261	-0.42501	-0.27931	-0.20811	0.21129	0.72599	0.59289	0.50689	0.18299	0.15565	0.50646	0.74686	0.81986	0.78925	0.14915	-0.31114	-0.83035	-0.83545	-0.49345	-0.10764	-0.00425	0.58895	0.88506	0.79375	0.32245	-0.88634	-0.18844	0.29526	0.55076	0.61426	0.34936	-0.28464	-0.82704	-0.74884	-0.41574	-0.23404	0.02976	0.32706	0.52536	0.75046	0.31516		0.28787	0.28679	0.31759	0.19844	0.09196	0.10726	0.13346	0.11326	-0.03085	-0.15233	-0.19512	-0.30324	-0.42194	-0.4161	-0.2779	-0.10376	-0.01911	-0.06514	0.02585	0.15344		0.19943	0.33365	0.27971	-0.1366	-0.05483	0.31971	0.9418	0.74832	0.34446	0.36415	0.10995	0.02283	-0.22376	-0.4352	-0.55744	-0.68406	-0.47999	-0.19627	-0.17271	0.03405	0.36996	0.4103	0.51783	0.25555	-0.5406	-0.1426	-0.1886	-0.2386	-0.4886	-0.3956	-0.4826	-0.5736	-0.4116	-0.0476	-0.1996	0.2634	0.2724	0.7334	0.4684	0.7714	0.5814	0.5374	-0.0126	0.2174	-0.2506	-0.5846	-0.6826	-0.6976	-0.2746	-0.6136	-0.0066	
Mik1	Mik1 - 	1	-0.19221	1.29469	1.62279	1.75339	0.54539			-1.81291	-2.07851	-0.71091	0.76949	1.39199	1.16879	0.60899	-0.18821	-0.91251	-1.36036	0.62634	1.59424	1.98124	1.20734	0.38244	-0.73116	-1.21006	-2.00486	-1.32356	-0.16086	0.76764	0.79224	1.57854	0.47814	-0.27122	0.58838	1.22168	1.08058	-0.06122	-0.54882	-0.74552		-0.34312	-0.90682	-0.45522	-0.05152	0.76068	0.88268	0.49178	-0.13832	-0.87833	-0.43023	0.51727	0.46467	0.44117	0.20677					-1.22843	-0.44293	0.29987	0.78367	0.71487	0.22947	-1.47921		-0.13111	0.88139	1.18789	0.71309	-0.35841	-1.25731		-0.23781	-0.15301	-0.30151	0.10269	0.86309	1.00469	0.69109	-0.04343	0.2046	0.64396	1.02909	1.25722	1.07922	0.47625	0.14998	-0.06522	-0.36073	-0.67982	-0.92129	-1.00955	-0.92754	-0.83517	-0.56639	-0.10091	0.32665	0.61741	0.89149	0.80708	0.75885	0.87983	0.61571	0.26304	-0.33863	-0.47997	0.02537	0.84789	1.71296	2.01843	1.82642	1.21329	0.44247	-0.29826	-0.94844	-1.63894	-1.92134	-1.54139	-0.96003	-0.56287	-0.12512	0.45781	0.91222	1.1044	1.18944	0.98138	0.67088	0.38588	-0.16412	-0.08012	-0.72712	-0.40812	-0.91512	-0.12912	-0.41512	0.03188	0.05188	0.10488	0.37988	0.08588	0.46888	0.18388	0.15388	-0.13412	-0.70012	-0.35312	-1.08512	-0.22312	-0.65412	-0.00812	-0.15812	0.15988	
Klp5	Klp5 - 	1	0.10814	0.38954	0.70414	0.38084	-0.03036	-0.44526	-0.50096	-0.60356	-0.47506	-0.04336	0.52464	0.74094	0.51184	0.20194	0.04144	-0.32636	0.23145	0.54825	0.57015	0.73155	-0.01115	0.07315	-0.29885	-0.43355	-0.20295	-0.85655	-0.20155	0.29795	-0.40555	0.61825	0.10195	0.19401	0.55551	0.78081	0.55151	0.13011	-0.44439	-0.48319	-0.43679	-0.41589	-0.15529	0.03951	0.34141	0.66411	0.67881	0.38941	-0.18839	-0.02376	0.21763	0.61633	0.54574	0.39663	-0.28707	-0.42346	-0.40997	-0.41667	-0.12306	-0.25496	0.04154	0.45204	0.72693	0.39834	0.15374	-0.27182	-0.70172	0.08068	0.57028	0.66478	0.21508	-0.40422	-0.69012	-0.41202	-0.05412	0.35578	0.05848	0.38338	0.31948	0.54968	0.26448	0.12641	0.27515	0.45469	0.5628	0.61078	0.56815	0.4444	0.2307	-0.03779	-0.19632	-0.39021	-0.60081	-0.71921	-0.73548	-0.6369	-0.40967	-0.03856	0.36911	0.66529	0.78979	0.83812	0.7954	0.56201	0.25523	0.07092	0.28342	0.36661	0.37612	0.43368	0.59284	0.52496	0.23033	-0.08548	-0.4145	-0.4299	-0.32007	-0.41779	-0.57028	-0.28154	-0.15288	-0.06732	0.17041	0.32893	0.45033	0.55933	0.50784	0.13223	0.34423	0.44123	0.29523	-0.20977	0.00523	0.17723	0.16123	-0.10377	0.31123	0.28723	0.52423	0.45923	0.10623	-0.30977	0.33623	0.28523	0.07823	0.20923	-0.33377	-0.18077	0.00723	-0.07977	-0.23777	-0.31677	-0.26077	0.04123	
Rgf3	Rgf3 - 	1	-0.21816	0.07914	0.77844	1.04744	0.70394	0.12504	-0.11436	-0.59736	-0.65926	-0.57836	-0.05076	0.58364	0.64984	0.51754	0.06964	-0.43656	-0.48139	-0.17569	0.06201	0.96381	0.97181	0.65041	-0.01789	-0.26489	-0.31429	-0.93479	-0.72769	-0.25129	-0.08619	1.01011	0.36911	-0.17008	0.27392	0.76192			-0.06398	-0.37388	-0.63638	-0.43478	-0.33188	-0.14528	0.08232	0.54752	0.87072	0.98262	0.30822	-0.3287	0.1155	0.6846	0.8024	0.5464	0.2999	-0.3282	-0.5831	-0.6579	-0.6286	-0.5294	-0.1	0.2881	0.6251	0.6503	0.4669	-0.34648	-0.70477	-0.03648	0.44592	0.68912	0.51472	-0.06928	-0.48118	-0.44558	-0.06458	0.06822	-0.13958	0.27042	0.44582	0.71322	0.61272	0.07294	0.08304	0.16612	0.30988	0.42856	0.38393	0.21507	0.17332	0.1367	0.03631	-0.0843	-0.18307	-0.29419	-0.38551	-0.32574	-0.27236	-0.28647	-0.22132	-0.03057	0.21218	0.39683	0.53826	0.58171	0.51647	0.39302	0.28434	0.09055	0.19459	0.43417	0.66199	0.85783	0.81893	0.48735	0.02993	-0.31158	-0.58156	-0.82898	-0.82557	-0.50159	-0.32091	-0.32258	-0.15592	0.1748	0.4949	0.64783	0.68006	0.31961	0.15011	0.29811	0.29411	0.55211	-0.20189	0.15211	-0.72389	-0.00189	-0.54789	-0.10989	-0.23089	0.00211	-0.01489	0.27411	0.18211	0.20411	0.09011	-0.13489	-0.02289	-0.13389	-0.70189	-0.16689	-0.62989	0.06611	-0.29189	0.05411	
Rid1	Rid1 - 	1	-0.81064	0.22476	1.18766	1.69366	1.15416	0.42106	-0.53254	-1.06434	-1.30544	-0.97404	0.22896	1.07146	1.22616	0.79196	0.38106	-0.64584	-0.91166	-0.57096	0.34224	1.37054	0.98424	0.73144	0.11384	-0.46346	-0.78506	-1.25306	-1.08006	0.07784	0.62544	1.27754	0.77144	-0.08532	0.43778	0.90698	1.34848	0.77948	-0.19582	-0.61602	-1.58742	-0.78322	-0.64562	-0.47802	0.32638	0.96608	1.19788	1.30068	0.57498	-0.47195	0.20325	1.07715	1.39185	1.36975	0.55565	-0.09495	-1.14935	-1.29665	-1.25705	-0.89655	-0.33535	0.67035	1.06745	1.23905	0.97435	-1.17159		-0.24509	0.44931	1.02481	0.63851	0.00051	-0.53839	-0.71099	-0.40689	-0.06239	0.16911	0.36371	0.85821	1.33851	0.76591	-0.14544	0.10841	0.37957	0.74876	1.12994	1.23359	0.78046	0.39921	0.14422	-0.10982	-0.28694	-0.45803	-0.64167	-0.74983	-0.82396	-0.80431	-0.65454	-0.39314	-0.02008	0.44473	0.81499	0.98665	0.95444	0.83129	0.60194	-0.37065	-0.1902	0.21686	0.73038	1.15195	1.43243	1.24766	0.53242	-0.09729	-0.48006	-0.7792	-0.95783	-0.99247	-0.65993	-0.44823	-0.26268	-0.00878	0.2331	0.54435	0.81255	0.85789	0.45916	0.08366	0.35266	0.05866	0.07466	-0.51434	0.12466	-0.84534	0.06666	-0.81234	-0.21534	-0.20934	0.15266	-0.09934	0.11566	0.25266	0.38766	0.37866	0.21466	-0.29134	0.09566	-0.84234	-0.55634	-0.43234	-0.06534	-0.09134	0.02666	
Plo1	Plo1 - 	1	0.50393	1.03503	0.75403	0.16743	-0.65077	-0.97537	-1.07247	-0.83227	-0.26177	0.56993	0.95733	0.88123	0.52953	3e-05	-0.36717	-0.56847	0.66544	0.93154	1.16024	0.65084	-0.36086	-0.97716	-1.18186	-1.59366	-0.80356	-0.00576	0.95144	1.23564	0.81774	0.49994	-0.22096	0.53986	1.07446	1.00146	0.43806	-0.78254	-1.05864	-0.37814	-0.25824	-0.07344	0.32006	0.54256	0.81566	0.91606	0.65726	0.07966	-0.79184	0.4316	0.765	0.76299	0.4531	-0.0604	-0.4275	-0.7707	-0.6844	-0.5934	-0.0863	0.0823	0.5108	0.6906	0.6201	0.2767	-0.2515	-0.16536	-0.34576	0.36234	0.43504	0.48664	0.07894	-0.24936	-0.46146	-0.20396	0.14574	0.28014	0.34184	0.49394	0.35454	0.31064	-0.12976	0.28112	0.24232	0.25529	0.31868	0.26581	0.11491	-0.03531	-0.10406	-0.09307	-0.14585	-0.28337	-0.38366	-0.45346	-0.48362	-0.29878	-0.03798	0.16451	0.37613	0.51632	0.54822	0.50088	0.3264	0.13799	0.01955	-0.06139	0.0445	0.21766	0.31613	0.45811	0.67765	0.46269	0.09377	-0.18406	-0.41139	-0.51098	-0.55321	-0.53104	-0.34066	-0.12429	0.13106	0.33229	0.4439	0.56174	0.6101	0.4149	0.07901	-0.10513	0.37787	0.13287	-0.14913		-0.08013		0.04187		0.53187		0.40587		0.39987		0.32087		-0.09813		-0.27313		-0.32713		-0.20013		0.32287		
Cig2	Cig2 - 	1	0.04611	0.63501	0.98471	0.89501	0.47851	0.24221	0.04451	-0.17859	-0.21139	0.02801	0.30671	0.53471	0.47011	0.23301	-0.20989	-0.66499	0.47714	0.08534	0.11394	0.63284	0.41464	-0.04016	-0.05286	-0.07136	-0.08526	-0.18716	-0.03466	0.19674	0.24064	0.33044	-0.18436	0.01802	0.96832	1.67792	1.97292	1.00572	-0.20098	-1.46788	-2.50818	-1.96658	-1.61638	-0.65598	0.26672	1.11012	1.58062	1.70332	1.12982	-0.59734	0.28956	1.31906	1.59296	1.41246	0.85076	-0.35154	-0.96304	-1.55734	-1.67564	-1.26954	-0.19884	0.41026	1.14496	1.47206	1.16466	-1.52963		0.17607	0.83627	1.23607	0.90187	-0.08543	-0.96113	-1.23793	-0.82303	-0.38133	-0.05113	0.37557	0.84367	1.01847	0.93147	0.1755	0.21988	0.41616	0.51752	0.56692	0.60441	0.56764	0.413	0.24448	0.06755	-0.19502	-0.44081	-0.69521	-0.91279	-0.90883	-0.65299	-0.23701	0.1028	0.42355	0.73302	0.92268	0.94159	0.78653	0.54535	0.20525	-0.22504	0.00517	0.52915	1.26244	1.89821	2.11405	1.93927	1.18581	0.20123	-0.55358	-1.21193	-2.01549	-2.37257	-1.64597	-1.01877	-0.43684	0.27536	0.95929	1.31425	1.45653	1.39569	-0.29862	-0.28762	0.16638	0.26238	-0.50762	-0.43562	-0.40162	-0.41562	-0.33262	-0.11662	-0.10762	0.24738	0.05938	0.67738	0.22838	0.48738	0.20538	0.16538	-0.04562	-0.53662	-0.47762	-0.30662	-0.41562	-0.35662	-0.23262	-0.03362	-0.04262	
Nrm1	Nrm1 - 	1	-0.61344	0.34466	1.08866	0.92596	0.53916	0.09806	-0.14324	-0.26384	-0.44194	-0.43104	0.24256	0.60986	0.50536	0.24566	0.02676	-0.40194	0.17648	-0.19062	0.43898	0.81958	0.27238	-0.12942	-0.23912	-0.42412	-0.34572	-0.40022	-0.19592	0.32708	0.45358	0.48178	0.03118	0.01028	0.41339	0.89569	0.87848	0.54948	-0.07742	-0.50911	-0.83812	-0.63752	-0.66342	-0.26391	0.12189	0.49628	0.75359	0.63438	0.26859	-0.25669	0.18091			0.67981	0.56731	-0.24779	-0.35209	-0.63059			0.05911					-0.76568		-0.10018	0.50752	0.77302	0.58102	-0.01728	-0.34448	-0.42968	-0.29978	-0.11948	-0.05468	0.11262	0.48762	0.65732	0.39292	-0.2994	-0.03874	0.46396	0.93579	1.10983	0.91639	0.53038	0.23744	-0.00138	-0.22148	-0.46469	-0.57695	-0.66032	-0.68192	-0.66395	-0.60783	-0.38463	0.00643	0.51479	0.82858	0.95344	0.97532	0.84932	0.67044	0.43887	-0.10704	-0.05449	0.268	0.80025	1.27546	1.34274	0.90647	0.32513	-0.30175	-0.67009	-0.93368	-1.09959	-0.98005	-0.5105	-0.18005	0.01367	0.2628	0.45037	0.66397	0.68824	0.61137	-0.05361	0.02889	0.24089	0.03189	0.06589	-0.25711	-0.21811	-0.04711	-0.01811	-0.18211	0.21089	-0.12811	0.22789	-0.02411	0.07789	0.30289	0.10889	-0.09411	-0.35911	-0.59111		-0.46711	-0.21911	-0.33311	-0.30811	-0.58811	-0.01311	
SPAC19B12_02c	SPAC19B12_02c - 	1	0.41021	1.18321	1.18001	0.61051	-0.12899	-0.54869	-0.57329	-0.68649	-0.25769	0.28181	0.89271	0.97861	0.41581	-0.07459	-0.51699	-1.09129	0.43216	0.62566	0.95956	0.88926	-0.01064	-0.61904	-0.79044	-0.75954	-0.59124	-0.45714	0.34306	0.83656	0.38156	0.69236	-0.05464	0.54941	0.9504	1.11051	0.76331	-0.00739	-0.88469	-0.8744	-0.7478	-0.47579	-0.20569	0.15711	0.64141	0.9167	0.917	0.52071	-0.18549	0.52063	0.78943	0.95772	0.76533	0.38903	-0.19447	-0.84567	-0.72037	-0.63737	-0.36467	-0.23898	0.53813	0.65502	0.87213	0.59302	-0.04188	-0.10637	-0.39617	0.33963	0.85763	0.83413	0.36873	-0.29787	-0.43807	-0.35697	-0.10757	0.10573	0.16113	0.63173	0.65283	0.70893	0.22303	0.39523	0.57417	0.88355	1.04183	0.99486	0.6979	0.23321	-0.25217	-0.58144	-0.75194	-0.92707	-1.09776	-1.18021	-1.06185	-0.7004	-0.1928	0.42586	1.01483	1.43284	1.65726	1.56607	1.19963	0.68073	0.16292	-0.2962	0.91684	1.52826	1.53237	1.36465	1.19272	0.68435	-0.19426	-1.00646	-1.45373	-1.35406	-1.10272	-0.92687	-0.71526	-0.26121	0.14136	0.45671	0.77779	1.00414	1.0693	0.90447	0.58686	0.11279	-0.15221	0.20779	-0.04221	-0.17221	-0.29221	-0.17221	-0.10221	0.03779	0.01779	0.37779	0.24779	0.15779	-0.00221	0.19779	0.07779	-0.03221	0.06779	-0.32221	-0.58221	-0.46221	-0.60221	-0.42221	-0.29221	-0.03221	0.22779	0.28779	
Hri1	Hri1 - 	1	0.92073	0.81333	0.84373	1.08953		0.42773	0.19323	-0.17647	-0.58577	-0.30567	-0.22477	0.31623	0.13753		-0.31977	-0.63667	1.28671	0.16341	0.76901	1.42301	0.98271	1.23891	0.86601	-0.12739	-0.65949			-0.99529	-1.49839	-0.29399		0.26253	0.04173	0.50633	0.66743		-0.31407	-0.43337	-0.60227	-0.15787	-0.26967	-0.15367	0.19463	0.71933	0.59523	0.61053	-0.51817	-0.29419	-0.00089		0.82881	0.52691	0.15131	-0.49559	-0.30479		-0.24439		-0.95609	0.38141	0.46311	0.55621	0.20851			-0.88451		-0.08841	0.02209	-0.17671	-0.47801			0.04629	0.03509	0.12989	0.96469	0.49199	0.33389	-0.09259	0.17325	0.47181	0.57839	0.41245	0.13327	0.03005	0.16531	0.12911	-0.02527	-0.07471	-0.11737	-0.23534	-0.32197	-0.30916	-0.36186	-0.42919	-0.37865	-0.18366	0.07123	0.14226	0.12723	0.22416	0.32615	0.33111	-0.17693	0.05068	0.28317	0.38132	0.45996	0.33098	0.59452	0.54345	0.08654	-0.21418	-0.35708	-0.53106	-0.74014		-0.356	-0.08226	0.10723		0.40146	0.32865	0.33969	-2.04417	-0.74517	-0.69317	-0.79517	-0.86017	-0.77917	-0.86517	-0.96017	-0.67617	-0.86617	-0.39217	-0.28717	0.24283	-0.08217	-0.02117	0.04683	0.13583	0.10083	0.12783	0.03883	0.19583	0.16983	0.22383	0.15883	0.18583	0.11183	0.41883	
Ulp1	Ulp1 - 	1	-0.24868	0.35192	0.85842	0.81062	0.69662	0.37112	0.01892	-0.22898	-0.66398	-0.48768	0.14302	0.47612	0.45872	0.11102	-0.10938	-0.75908	-0.93493	-0.21563	0.24637	0.73527	0.73917	0.42867	0.02527	-0.05623	-0.21573	-0.31403	-0.25003	0.17097	0.55617	0.30547	-0.03963	-0.24417	0.35703	0.80953	0.64663	-0.00237	-0.59267	-0.11197	-0.35797	-0.40877	-0.22307	-0.28207	0.17113	0.40013	0.62463	0.07543	0.07463	-0.28268	-0.06078	0.35832	0.61372	0.40952	0.15552	-0.09608	-0.27808	-0.22068	-0.38598	-0.35408	-0.01288	0.12622	0.48112	0.51602	0.32472	-0.59523	-0.65613	-0.23793	0.25847	0.56737	0.26267	-0.09343	-0.41973	0.00767	-0.14943	-0.05583	-0.07833	0.13657	0.79007	0.53277	0.49167	-0.34821	-0.24855	0.03847	0.3293	0.53015	0.58399	0.32586	0.16299	0.10383	0.07218	0.03838	0.00818	-0.04299	-0.15838	-0.37431	-0.47692	-0.40686	-0.21474	-0.03376	0.14707	0.37876	0.51005	0.44594	0.36574	0.27104	-0.18128	-0.1524	-0.02439	0.26894	0.67731	0.78731	0.62902	0.29358	0.0681	-0.15466	-0.2977	-0.47818	-0.6178	-0.49279	-0.28385	-0.08658	0.06484	0.21545	0.3493	0.40787	0.39633	0.54713	0.31163	0.13763	-0.02637	-0.37037	-0.32137	-0.48737	-0.65437	-0.57837	-0.51538	-0.31937	-0.27837	0.37363	-0.30137	0.21663	0.00263	-0.01237	0.10763	-0.11837	-0.25037	-0.22437	-0.34437	-0.02837	-0.05837	-0.06237	-0.36637	0.05563	
SPBC83_18c	SPBC83_18c - 	1	-0.77805	0.19315	0.30165	0.84485	0.54055	0.11855	-0.34175	-0.45815		-0.17595	0.16355	0.55575	0.62585		0.04615	-0.06905	-0.37701	-1.14521	-0.39281	0.39579	0.50979	0.35319	-0.16441	-0.40641	-0.43381	-0.20521	-0.11311	0.27309	0.72579	0.91079	0.53819	-0.02798	0.23872	0.37002	0.65133	0.37422	-0.15058	-0.40418	-0.70647	-0.07608	-0.34467	-0.29858	0.05512	0.49472	0.48283	0.40092	0.14822	-0.24413	-0.02073	0.31777	0.70777	0.37037	0.44977	-0.21543	-0.32793	-0.42583	-0.47373	-0.41203	-0.04763	0.28757	0.34827	0.68967	0.38637	-0.40546	-0.44105	-0.20605	0.08985	0.35745	0.27265	-0.08845	-0.33435	-0.43056	-0.40036	0.23224	0.08225	0.07105	0.51465	0.53884	0.48684	-0.26869	-0.37686	-0.25795	0.15928	0.67953	1.00549	1.07689	0.91149	0.55464	0.23824	-0.02274	-0.26496	-0.55643	-0.84486	-0.91577	-0.76447	-0.49323	-0.19969	0.05798	0.39752	0.67103	0.83651	1.05332	1.12398	0.82631	-0.15342	0.04791		0.7066	0.77523			0.62292	0.14504		-0.44057	-0.4851	-0.59277	-0.5473	-0.57702	-0.34436	-0.04808	0.0904	0.31222	0.54257	0.70034	0.39957	0.31307	0.63807	0.61907	0.10107	0.13407	0.00107	-0.11593	-0.20693	-0.04793	-0.11993	-0.00693	-0.08093	0.12507	-0.26193	0.18707	0.06107	0.07507	-0.06593	-0.09393	-0.35493	-0.42493	-0.56893	-0.40293	-0.46493	-0.20993	-0.05693	
SPAC30D11_01c	SPAC30D11_01c - 	1	-0.59681	0.47399	1.00109	1.12359	0.37739	-0.15191	-0.53071	-0.80201	-0.72651	-0.05591	0.49369	0.85919	0.85039	0.15849	-0.08011	-0.56801	0.33579	0.62779	0.68899	0.94669	0.88319	0.73069	0.48329	0.24179	-0.15751	-0.58121	-0.60781	-0.48461	-0.75161	-0.08711	-0.49441	-0.23171	0.09829	0.34959	0.29549	-0.82101	-1.23002	-0.48181	-0.35571	0.17909	0.15629	0.39519	0.79088	1.11998	1.20108	0.46379	-0.06181	-0.96252	-0.46232	0.23468	0.19138	0.03628	-0.64692	-0.64792	-0.42252	-0.22402	-0.12642	0.28688	0.22728	0.83788	1.05477	0.60538	0.28658			-0.80639	0.01361	0.10921		-0.51279	-0.80639			0.43701	0.24051	0.45691	0.59711	0.62171	0.23211	0.15342	0.32693	0.50221	0.57953	0.55193	0.36859	0.21814	0.13296	-0.02328	-0.15139	-0.25706	-0.54045			-0.75734	-0.53572	-0.25026	-0.03173	0.23307	0.44893	0.55093	0.5534	0.3735	0.10016	-0.07729	0.43563	0.16736	0.03938	-0.07107	0.01815	0.14938	0.11198	0.12262	-0.03594	-0.00342	-0.20874		-0.53968	-0.32602	-0.05058	0.17976	0.32257	0.49968	0.65137	0.57968	0.36493	-0.0794	-0.1734	-0.5134	-0.2464	-0.2554	-0.6164	-0.4874	-0.6944	-0.4574	-0.5704	-0.3864	-0.4704	-0.1374	-0.0354	0.0846	0.2656	0.3026	0.2076	-0.1114	0.2636	0.2086	0.1896	0.1936	0.1096	0.2156	0.0346	0.2286	
Klp6	Klp6 - 	1	0.52228		0.75568	0.63008	-0.21492	-0.27342	-0.42462	-0.63182	-0.41132	0.09078	0.65398	0.67898	0.54298	0.00118	-0.43682	-0.35942	0.24594		1.07604	1.01414	0.21464	-0.31436	-0.19386	-0.13246	-0.24506	-0.34666	-0.19576	0.01954	-0.08116	0.06784	-0.29006	0.05486	0.81246	0.81066	0.30866	-0.47364	-0.25884	-0.23934		-0.10724	-0.09954	0.20386	0.40556	0.55766	0.45026	-0.22854	-0.18504	0.24831	0.27901	0.90961		-0.01529	-0.73919	-0.35949	-0.08899	0.16421	-0.38419		0.04281	0.36181	0.72911	0.07571	-0.07569	-0.0509	-0.0263	0.3055	0.5319	0.5265	0.0923		-0.7363	-0.4567	-0.0386	-0.0538	-0.0495	0.1705	0.2839	0.337	-0.0649	0.32094	0.56464	0.64482	0.65436	0.45608	0.12086	-0.11644	-0.15739	-0.1823	-0.27371	-0.43265	-0.54296	-0.47113	-0.37953	-0.25382	-0.13851	-0.03445	0.15905	0.33094	0.4147	0.52662	0.5103	0.25153	-0.02304	-0.1728	0.04909	0.27048	0.49716	0.65711	0.64779	0.46766	0.11713	-0.24523	-0.47915	-0.44149	-0.44363	-0.4302	-0.30939	-0.27743	-0.08491	0.08904	0.20903	0.37177	0.45256	0.39039	0.27096	-0.14892	0.03308	-0.31492	-0.27792	-0.55592	-0.13992	-0.31092	-0.07992	-0.03092	0.28408	0.18808	0.17708	0.61108	0.13808	0.11908	0.28008	-0.19292	0.17608	-0.58092	-0.26492	-0.21092	-0.21592	-0.11292	0.16708	0.02308	-0.00292	0.19908	
SPCC18_02	SPCC18_02 - 	1	0.06496	0.45306	0.63226	1.21716	0.83426	0.36106	-0.07914	-0.23294	-0.45574	-0.45024	-0.30804	0.12786	0.28256	-0.04654	-0.00794	-0.37204	-0.7778	-0.2331	0.0567	0.5183	0.8742	0.6405	0.5391	0.243	0.0593	-0.3474	-0.4391	-0.4896	-0.4161	0.3982	0.261	-0.18232	0.09878	0.49927	0.67858	0.29388	-0.01362	-0.18953	-0.38612	-0.15802	-0.29632	-0.38072	-0.08632	0.31908	0.63127	0.49178	0.29297	-0.57284	-0.17564	0.34966	0.50157	0.55927	0.00676	0.01736	-0.09984	-0.22664	-0.35884	-0.39323	-0.27673	0.07476	0.56666	0.57036	0.35506	-0.21311	-0.53001	-0.27871	0.32989	0.48989	0.42889	-0.16691	-0.30581	-0.30611	-0.18581	-0.02471	-0.04561	0.21659	0.20899	0.33209	0.45279	-0.42754	-0.3647	-0.04115	0.37993	0.73645	0.92243	0.96364	0.85975	0.63972	0.38584	0.11856	-0.18379	-0.44475	-0.64949	-0.80365	-0.86278	-0.78518	-0.61788	-0.29999	0.08415	0.44367	0.72382	0.77429	0.6446	0.46385	0.0289	0.10454	0.0827	0.19457	0.56224	0.73874	0.60798	0.35517	0.08244	-0.04861	-0.27057	-0.56302	-0.60596	-0.48483	-0.46173	-0.34718	-0.14401	0.17411	0.44358	0.53611	0.4871	0.44671	0.16321	0.26821	-0.05279	-0.03779	-0.37479	-0.22479	-0.72579	-0.27679	-0.57979	-0.29879	-0.52279	-0.20379	-0.28279	-0.11079	-0.06379	0.22321	0.08921	0.14021	0.08521	0.03821	-0.35779	-0.11179	-0.20379	-0.01379	0.01521	-0.02979	
SPCC338_12	SPCC338_12 - 	1	-1.84489	-1.48989	-0.80069	-0.07859	0.34821	0.43141	0.28391	0.09151	-0.21969	-0.29859	-0.21029	0.23681	0.68511	0.61161	0.79951	0.80191	-1.19917	-1.30387	-0.85227	-0.26087	0.41613	0.56723	0.45093	0.16063	-0.23697	-0.32377	-0.40927	-0.20707	0.39953	0.71013	0.81703	-0.35583	-0.02323	0.38977	0.46767	0.49337	0.52797	0.09207	-0.12153	-0.84783	-0.45723	-0.27803	-0.16343	0.05097	0.22577	0.12087	0.24837	-0.24839	-0.10389	-0.14639	0.05871	0.49041	0.54851	0.21271	-0.20549	-0.36209	-0.51069	-0.36549	-0.37489	-0.25599	0.00681	0.35031	0.37012	-0.48547	-0.11267	-0.11777	-0.07067	-0.03027	0.21293	0.26883	0.16973	0.02943	-0.25617	-0.37037	-0.06397	-0.13737	0.06813	-0.01707	0.13773	-1.1764	-1.41904	-1.35806	-1.10812	-0.66907	-0.10241	0.44509	0.94633	1.3695	1.63379	1.6162	1.38509	0.89544	0.31638	-0.3452	-0.91851	-1.1984	-1.21883	-1.01255	-0.64644	-0.25395	0.15971	0.59649	0.90653	1.08666	-0.77196	-0.73891	-0.5062	0.06114	0.76269	1.15789	1.25641	1.20985	0.75148	0.02677	-0.45008	-0.73408	-0.84848	-0.82295	-0.5536	-0.33736	-0.23078	-0.0048	0.25396	0.46982	0.48213	0.5559	0.7859	0.9389	0.9059	0.8549	0.8359	0.3669	0.0659	-0.0221	-0.2441	-0.3651	-0.3841	-0.1491	0.1859	0.1849	-0.1141	0.2079	0.2459	0.1309	0.3859	0.0649	-0.2241	-0.1221	-0.3541	-0.4871	-0.5141	-0.4401	
SPAC1039_02	SPAC1039_02 - 	1	0.74196	0.54326	-0.24184	-1.14124	-0.19424	0.13626	0.81766	0.63406	0.86536	0.45036	0.05726	-0.55654	-0.89254	-0.62484	-0.27514	-0.03034	-0.33426	-0.41106	-1.13316	-1.36446	-1.10836	-0.01846	0.32054	0.46724	0.64564	0.48204	0.30944	-0.42076	-1.06136	-0.35046	0.48224	0.13349	-0.151	-0.4591	-0.33011	0.3912	0.66959	0.57209	0.4038	0.23689	0.04099	-0.09601	-0.3153	-0.6473	-0.696	-0.3553	-0.04911	0.60648	0.05118	0.01348	-0.14422	-0.10992	0.09298	0.33988	0.37558	0.21118	0.17568	-0.17392	-0.24102	-0.44502	-0.50872	-0.43052	-0.25472	-0.01672	-0.18872	0.12518	-0.23212	-0.39622	-0.06432	0.36148	0.46298	0.25208	0.28658	0.22318	-0.11252	-0.28052	-0.51132	-0.40452	-0.28502	-0.25888	-1.47975	-2.42225	-2.69222	-2.71227	-2.1192	-0.84745	0.14359	0.96276	1.5504	1.77105	1.68658	1.4959	1.34855	1.12397	0.81408	0.55865	0.18759	-0.29119	-0.75989	-1.27038	-1.57783	-1.47054	-0.97348	-0.41281	-0.0129	-0.36149	-0.48331	-0.58972	-0.55125	-0.31204	0.05855	0.34069	0.34622	0.24759	0.0459	-0.11333	-0.26133	-0.08363	0.15851	0.30144	0.39771	0.3968	0.15968	-0.24061	-0.4377	1.32679	1.24679	1.05779	1.38179	1.17879	1.24979	1.22579	1.38479	1.19879	0.80879	0.47679	0.14879	-0.14121	0.01479	0.07179	-0.24421	-0.23021	-0.26021	-0.25721	0.22479	0.21579	0.42679	0.50079	0.23379	0.21879	-0.17321	-0.23621	
SPBC32F12_10	SPBC32F12_10 - 	1	-0.37198	0.18922	0.21532	0.56592	0.39452	0.25912	-0.28638	-0.41308	-0.46158	-0.18758	0.17442	0.47452	0.40142	0.24742	0.08502	-0.02098	0.46552	0.15462	0.35602	0.58732	0.59102	0.55342	0.20312	-0.23248	-0.48108	-0.94178	-0.53148	-0.00618	-0.42838	0.47132	0.30252	-0.06709	0.31161	0.61741	0.59781	0.19321	-0.19899	-0.42899	-0.48069	-0.39589	-0.17269	-0.04809	0.24771	0.46371	0.56601	0.44101	0.02111	0.0867	0.40299	0.5005	0.52369	0.3309	-0.0699	-0.30331	-0.518	-0.45451	-0.37871	-0.1204	0.17509	0.3167	0.3968	0.439	0.0665	-0.42658	-0.54209	-0.03118	0.33932	0.46082	0.26152	-0.05168	-0.36078	-0.28539	-0.18888	0.05792	0.00932	0.32192	0.33042	0.49732	0.33582	-0.13822	-0.13893	0.01348	0.20408	0.40795	0.50005	0.41584	0.43171	0.49447	0.4803	0.246	-0.10936	-0.40563	-0.62218	-0.70695	-0.6397	-0.48554	-0.23072	0.12167	0.43113	0.55339	0.63945	0.7616	0.74401	0.56917	0.07753	0.13339	0.41047	0.71438	1.01414	1.02347	0.61345	0.08151	-0.50532	-0.91621	-0.97276	-0.87713	-0.66027	-0.25645	0.07881	0.26557	0.34802	0.3765	0.44763	0.45112	0.35312	-0.33021	0.07379	0.17079	0.14679	0.78179	0.04879	-0.13521	-0.13521	-0.26721	-0.43421	-0.13321	0.01779	0.24579	0.08379	0.63079	0.38479	0.38479	0.38779	0.33879	-0.01721	-0.18321	-0.24921	-0.22021	-0.02821	-0.13521	0.00279	-0.23221	
Rgs1	Rgs1 - 	1	0.12604		0.74584	0.99384											-0.94226		0.89386	0.52606	0.43056	1.43446	0.93056	0.69746			-0.80914	-0.90774		-0.60744		0.38446	-0.53584	-0.05171	-0.03741	0.23749	0.10869		-0.23221	-0.35271		-0.00711	0.26649	0.44869	0.58279	0.77479	0.48929	0.06169	-0.89621		-0.34325								-0.48885	0.06055	-0.32275	0.21725	0.49015	0.63525	-0.16155	-0.17527	-0.51498		0.03222	0.12692	-0.57008	0.18642	0.40382	0.19863	-0.57008	0.27042	0.49443		0.54143	0.56732	0.33403	-0.06011	0.20661	0.45882	0.55253	0.53131	0.50057	0.36356	0.23438	0.05067	-0.21899	-0.33954	-0.36696	-0.49069	-0.5679	-0.34758	-0.14528	-0.16387	-0.19172	-0.06315	0.11477	0.29703	0.51304	0.51311	0.26256	0.07645	0.08328	0.09404	0.04805	0.0783	0.19105		0.34347	0.25785	-0.07983	-0.20682	-0.33759		-0.55886	-0.19289	0.22219	0.2545	0.13297	0.1118	0.25134	0.28566	0.20268	-1.32543	-0.98793	-0.39893	-0.37793	-0.55393	-0.67793	-0.64993	-0.68793	-0.45793	-0.48793	-0.26193	0.06207	-0.07793	0.38207	-0.03493	0.56207	0.08907	0.33407	0.20307	0.14207	0.08807	0.21207	0.10807	0.00207	0.02607	0.17207	0.41207	
Srw1	Srw1 - 	1	0.12089	1.15349	0.90819	1.07679	0.23179	-0.37331	-0.75661	-0.80461	-0.88881	-0.50731	0.41219	0.98319	0.67619	0.09219	-0.29421	-0.39441	-0.74968	-0.16148	1.00622	1.30912	0.54962	0.24772	-0.02898	-0.43368	-0.49458	-0.65038	-0.45078	0.38272	0.57562	0.54852	-0.04878	0.017	0.4185	0.772	0.5744		-0.1397	-0.4876		-0.1917	-0.5123	-0.2129	-0.067	0.462	0.3577	0.0063	0.187	-0.33162	-0.18282	0.55068	0.56838	0.42527	0.16328	-0.30322	-0.49082	-0.63183	-0.55693	-0.16093	-0.05412	0.46998	0.54177	0.62937	0.12298	-0.67199		-0.06939	0.21691	0.33041	-0.18989	-0.04559	-0.24349			-0.07919	-0.18989	0.00281	0.41591	0.46991	0.30391	0.36797	0.54562	0.64408	0.78366	0.69935	0.38748	0.02886	-0.1983	-0.31954	-0.35437	-0.34085	-0.37582	-0.42523	-0.48559	-0.47983	-0.40249	-0.25502	-0.06517	0.21491	0.47534	0.69876	0.83956	0.62612	0.36055	0.14909	-0.1236	-0.13902	-0.02509	0.13924	0.39541	0.27331	0.10884	0.03061	-0.07234	-0.02863	-0.02023		-0.24396	-0.18665	-0.05222	-0.0007	-0.14459	-0.08988	0.07582	0.20443	0.22842	0.68992	0.17892	0.01092	-0.27608	0.18292	-0.85508	-0.63008	-0.56708	-0.44008	-0.50108	-0.28908	0.00692	0.19692	-0.10008	0.32692	0.20792	-0.24008	-0.14208	0.06092	-0.17508	-0.09208	-0.17608	-0.10308	0.12592	-0.07108	-0.17008	0.18192	
Ssb1	Ssb1 - 	1	-0.07939	0.60661	0.73831	1.28141	0.72081	0.19691	-0.40009	-0.62539	-0.71949	-0.43839	0.18411	0.55811	0.63451	0.31461	0.06691	-0.38669	-0.26742	0.18278	0.62798	1.10088	0.94238	0.46338	0.03098	-0.34082	-0.46392	-0.90102	-0.41262	-0.02432	-0.51362	0.65968	0.36398																	-0.4583	0.1613			1.016	0.4318	0.0536	-0.5783	-0.6696			0.0435					-0.8796	-0.19349	-0.40199	0.28321	0.72431	0.47251	-0.0237	-0.60219	-0.48319	-0.47909	-0.25179	-0.0336	0.2416	0.74551	0.91751	0.81611	-0.29462	-0.02974	0.33932	0.72637	1.09574	1.23769	0.65606	0.12107	-0.09672	-0.14678	-0.31402	-0.50627	-0.62946	-0.70046	-0.71202	-0.56546	-0.30243	-2e-05	0.31441	0.4983	0.67322	0.94464	0.83764	0.47196	0.11701	-0.36358	-0.22709	0.16785	0.76653	1.12989	1.02624	0.78845	0.3681	0.00983	-0.27854	-0.57142	-0.82034	-0.75729	-0.56642	-0.52135	-0.43052	-0.06545	0.18281	0.37039	0.70963	0.78628	0.60576	0.53426	0.68126	-0.10874	-0.07874	-0.42774	-0.24574	-0.86974	-0.25374	-0.58574	-0.03674	-0.04974	0.23826	0.28026	0.45526	0.43126	0.50926	0.07426	0.11926	-0.60574	-0.14974	-0.75574	-0.25274	-0.53474	-0.03574	-0.41774	0.06926	
SPAC13G6_10c	SPAC13G6_10c - 	1	-0.23723	-0.51033	-1.00803	-1.17113	-0.73763	-0.26023	0.19047	0.42747	0.66577	0.55237	0.34947	-0.01943	-0.24853	-0.12813	0.02837	0.27307	-0.20666	-0.38516	-0.79966	-0.99546	-1.00566	-0.70656	-0.02406	0.27464	0.54074	0.89264	0.88164	0.54374	0.02684	-0.20766	-0.08566	0.16963	-0.04107	-0.37307	-0.53278	-0.25148	0.02873	0.14382	0.19362	0.26333	0.23302	0.17012	0.03213	-0.16717	-0.33317	-0.30267	-0.13388	0.13814	0.01864	-0.25776	-0.41626	-0.36346	-0.16496	0.08104	0.32914	0.28654	0.29094	0.18544	0.28644	-0.08786	-0.32136	-0.31626	-0.29516	0.13945	-0.09115	0.01045	-0.08825	-0.21405	-0.22245	0.01255	0.02815	0.28195	0.18215	0.14855	0.11225	0.06555	-0.13215	-0.20585	-0.31485	-0.25202	-0.97398	-1.44929	-1.8902	-1.92586	-1.46252	-0.75326	-0.28446	0.06076	0.50394	0.73478	0.83573	0.926	1.01073	1.06833	1.06741	1.03556	0.87879	0.5308	0.08216	-0.43203	-0.87331	-1.15762	-1.21267	-1.01879	0.49622	0.6873	0.34701	-0.1992	-0.60577	-0.85881	-0.87147	-0.62912	-0.33809	-0.04635	0.21332	0.38648	0.4435	0.53466	0.46065	0.36425	0.23538	0.01329	-0.26252	-0.52336	-0.60165	0.60002	0.43802	0.35602	0.55102	0.64702	0.67402	0.83802	1.06202	1.05202	0.78102	0.76602	0.32202	0.27502	-0.23898	0.02702	-0.35298	-0.48898	-0.51498	-0.14298	-0.36798	-0.02998	-0.02798	0.31202	0.07702	0.30602	-0.06698	0.01502	
SPBC2A9_07c	SPBC2A9_07c - 	1	-1.26431	-0.52001	0.40739	1.40639	1.03419	0.53949	-0.38061	-1.01341	-1.14681	-1.10771	-0.18991	0.76139	1.16349	1.08459	0.86009	0.30519	-0.62232	-0.88402	-0.29802	0.50778	0.81378	0.62078	-0.00582	-0.77272	-0.55152	-0.49512	-0.98342	-0.27072	0.92578	0.93998	0.81998	-0.38828	-0.28777	0.73122	0.96923	0.60742	-0.24288	-0.38458		-0.29248	-0.47218	-0.65937	-0.46838	0.22592	0.62333	0.27142	0.38422	-0.65971	0.04619			1.22439	0.80879	0.08679	-0.67491	-0.67651			-0.15501					-1.0735	-0.2433	-0.227	0.3048	0.7792	0.7233	0.1894	-0.2794	-0.5571	-0.5515	-0.36	-0.1464	0.1635	0.5309	0.7829	0.7682	0.04344	0.0822	0.14751	0.22063	0.32029	0.36499	0.18966	0.0728	0.03749	-0.04256	-0.10652	-0.14599	-0.16745	-0.20636	-0.22961	-0.22443	-0.21271	-0.23003	-0.1697	-0.08226	0.07927	0.34852	0.36015	0.24042	0.20994	-0.2093	-0.25634	-0.08275	0.24658	0.23638	0.27675	0.38412	0.11156	-0.13773	-0.29836	-0.42221		-0.21758	-0.12117	0.08442	0.07905	0.22368	0.24071	0.15766	-0.07498	-0.11589	0.27663	0.31163	0.05663	0.36763	-0.05137	0.04163	-0.17137	-0.13237	-0.27237	-0.26537	-0.21037	0.08663	-0.01037	0.22263	0.04563	0.54663	0.16163	0.56763	0.11763	0.33063	-0.09437	-0.06837	-0.16637	-0.22437	-0.33137	-0.17637	-0.13937	
Yox1	Yox1 - 	1	-0.74643	0.64017	1.33667	1.37117	0.91917	0.32317	-0.25643	-0.75923	-1.08763	-0.45413	0.44427	1.01617	0.85937	0.75917	0.02197	-0.61663	-0.39811	-0.33731	0.68409	1.17929	1.02429	0.56819	-0.13881	-0.69391	-1.11241	-0.78291	-0.17421	0.67999	1.08599	0.79679	0.16779	-0.6409	0.364	1.4228	1.3266	0.732	-0.2594	-1.1136	-1.1788	-1.1477	-1.025	-0.9895	-0.0896	0.7659	1.2319	0.9438	0.9193	-0.46226	0.25484	0.64784	1.36314	1.09124	0.78264	-0.29886	-0.87216	-1.59056	-1.24736	-0.47266	-0.11546	0.52094	0.81284	1.05894	0.76174	-0.86468	-0.46158	-0.03928	0.63262	1.16312	0.83232	0.15892	-0.47288	-0.95208		-0.70338	-0.29278	0.01682	0.63442	0.90032	0.78782	-0.21048	-0.12289	0.25777	0.59021	0.42038	0.2108	-0.02019	-0.1162	-0.06503	0.00633	-0.07967	-0.1661	-0.13905	-0.11519	-0.07936	-0.07767	-0.11115	-0.03224	0.05789	0.03995	0.09171	0.21149	0.22923	0.23335	0.17395	-0.30555	-0.27952	-0.09845	0.46065	0.5621	0.37491	0.173	0.26037	0.28653	-0.04942	-0.40546	-0.47892	-0.30841	-0.19941	-0.02944	-0.01448	-0.01594	0.07342	0.01321	0.06128	0.13727	0.05578	0.10078	0.11478	0.00278	0.27378	-0.37922	-0.04622	-0.65522	0.19378	-0.25522	-0.01822	-0.29122	0.16478	-0.06122	0.22478	0.02878	0.16678	0.34978	-0.14422	-0.03422	-0.02122	-0.61722	-0.31622	-0.56022		-0.22522	0.09678	
Spd1	Spd1 - 	1	-1.65809	-1.31549	-1.28869	-0.98899	0.01171	0.68911	0.93091	0.74811	0.26651	-0.07589	-0.56319	-0.89959	-0.46189	0.32531	0.82441	0.97491	-1.05222	-1.70492	-1.53072	-1.41522	-0.59302	0.24508	0.81668	0.75778	0.55678	0.78548	0.41558	0.00748	-0.04862	-0.49482	0.50278																	-0.9988	-0.9465	-0.8987	-0.429	0.0286	0.7054	0.7996	0.7933	0.6557	0.2362	-0.2343	-0.6189	-0.8048	-0.846	-0.4099	0.2501	-0.17282	-0.09012	-0.43762	-0.50842	-0.50562	-0.08772	0.43478	0.60778	0.37788	-0.09832	-0.28252	-0.48012	-0.51582	-0.50432	-0.35842	0.07528	-0.46264	-0.74323	-1.0689	-1.25574	-1.1904	-0.9425	-0.4234	0.09055	0.48659	0.79411	0.99003	1.08394	1.0856	1.00717	0.75239	0.32447	-0.04925	-0.3858	-0.7331	-0.99138	-1.2489	-1.30206	-0.93153	-0.3925	0.06875	-1.11063	-1.41352	-1.38921	-1.40777	-1.16518	-0.56643	0.11199	0.80959	1.25529	1.34108	1.37635	1.27151	0.86605	0.28883	-0.34341	-0.69579	-0.87871	-1.03901	-1.04349	-0.85124	-0.59499	0.52836	1.19686	0.81586	1.00086	0.78986	0.83286	0.44386	0.32186	0.25486	-0.23714	-0.34114	-0.75714	-0.34214	-0.00214	-0.07514	-0.55814	-0.10614	-0.20614	-0.22214	0.43486	0.20286	0.40186	0.18386	0.03786	-0.05314	-0.36314	-0.32014	
Myp2	Myp2 - 	1	-0.09787	1.09653	1.40913	0.75963	-0.01747	-0.64967	-1.05697	-1.09797	-0.74187	0.08093	0.93053	1.20573	0.79573	0.57823	-0.23727	-0.94237	0.30378	0.55508	1.03128	1.00418	-0.04282	-0.54672	-0.70722	-0.77272	-0.47602	-0.60782	-0.12332	0.64848	0.15758	0.79398	0.01968	0.20338	0.97638	1.26488	0.97827	-0.10522	-1.01332	-0.93642	-0.95832	-0.39512	-0.26962	0.14728	0.68328	1.01737	1.09937	0.76378	-0.13332	-0.02705	0.49005	1.08325	1.00655	0.58014	-0.27065	-0.92825	-1.14975	-0.86935	-0.47295	0.02055	0.27024	0.81745	1.03675	0.84515	0.27065																	0.15427	0.10116	0.2503	0.47874	0.63056	0.67208	0.40269	0.11209	-0.05589	-0.1791	-0.42679	-0.68205	-0.78577	-0.78297	-0.58466	-0.29534	0.02133	0.44603	0.86657	1.02189	1.12765	1.01736	0.56171	0.1169	-0.20458	0.05816	0.13704	0.26217	0.54196	0.76909	0.59711	0.29567	-0.03697	-0.2952	-0.35683	-0.36262	-0.41314	-0.55943	-0.47672	-0.22174	0.05529	0.23396	0.43538	0.64745	0.70229	0.44894	-0.02088	0.08012	0.28912	-0.06588	0.96412	-0.15188	-0.29888	-0.03188	-0.11188	0.10812	0.21312	0.40012	0.36912	0.19912	0.19612	0.32512	0.24312	0.16612	0.02712	-0.33188	-0.40388	-0.48688	-0.59588	0.13512	-0.15988	-0.01488	-0.10588	
Rho4	Rho4 - 	1	-0.48189	0.58661	1.02561	1.03341	0.43171	-0.14929	-0.57559	-0.93979	-0.67829	-0.23559	0.43401	0.89381	0.73731	0.39881	-0.07389	-0.42189	-0.02456	0.04554	0.59974	0.83424	0.55514	0.22694	-0.51996	-0.90246	-0.94456	-0.76866	-0.21236	0.63324	0.78914	0.69504	0.26304																	0.01218	0.38257			0.54288	0.12568	-0.36373	-0.51372	-0.28493			0.09908					-0.66228	-0.19028	-0.01648	0.67102	-0.02468	-0.02468	-0.34768	-0.36488			-0.02468	-0.02468		0.68552	-0.02468	0.97072	0.26406	0.4438	0.74739	1.01795	1.17196	1.00107	0.67521	0.48651	0.27756	-0.0234	-0.4424	-0.87031	-1.18131	-1.34697	-1.24461	-0.88137	-0.40363	-0.00938	0.39654	0.75874	0.94493	1.01035	0.99219	0.8594	0.61771	0.07734	0.25252	0.59945	1.05759	1.5596	1.55116	1.06821	0.24307	-0.53192	-0.92847	-1.14103	-1.29798	-1.23742	-0.78738	-0.31519	0.01888	0.38072	0.74278	0.95483	0.96129	0.87172	0.13949	0.20699	-0.16801	-0.13001	-0.37801	-0.14701	-0.36801	-0.40401	-0.27801	-0.13901	-0.07801	0.53899	0.15199	0.33399	0.21199	0.38099	0.27199	0.38199	-0.14801	-0.19701	-0.37801	-0.42101	-0.45801	-0.02901	-0.25801	0.07499	-0.00801	
SPCC1322_10	SPCC1322_10 - 	1	-0.97812	-0.31052	0.47448	1.15728	0.93118	0.50238	-0.13812	-0.47032	-0.68762	-0.58202	-0.13732	0.55528	0.85978	0.49098	0.54688	0.05978																-0.28193	0.04997	1.01757	1.32467	1.04737	0.10117	-0.66083	-0.96123	-1.05613	-0.71503	-0.58793	-0.01213	0.50597	0.92127	1.11867	0.70627	-0.37522	0.01309	0.48579	0.77148	1.11668	0.47728	0.08399	-0.53091	-0.79601	-0.89651	-0.64122	-0.47811	0.24599	0.86078	0.96598	0.73418	-0.48643	-0.23183	-0.00953	0.34717	0.65667	0.53387	0.15357	-0.02023	-0.32653	-0.45873	-0.35463	0.00247	0.19187	0.41397	0.64097	0.64717	-0.88516	-0.86649	-0.53718	-0.15479	0.51521	0.97893	0.89119	0.72257	0.6195	0.65131	0.53663	0.32897	0.0286	-0.29018	-0.43712	-0.6519	-0.8701	-0.82353	-0.54597	-0.13498	0.26492	0.59371	0.82044	0.92341	1.01855	-0.06305	0.4015	0.53596	0.66845	0.95197	1.08488	0.95232	0.4825	-0.09356	-0.51149	-0.71489	-0.86184	-0.91787	-0.68397	-0.50444	-0.34735	-0.04979	0.25256	0.49944	0.69091	0.68394	1.03115	0.89115	0.69115	0.30115	0.19115	-0.10885	-0.22885	-0.48885	-0.57885	-0.65885	-0.52885	-0.54885	-0.27885	-0.32885	0.01115	-0.18885	0.18115	0.20115	0.32115	0.15115	-0.12885	-0.10885	-0.35885	-0.43885	-0.38885	-0.12885	-0.11885	
SPCC553_10	SPCC553_10 - 	1				-1.08632	-0.87702	-0.44062	-0.21242	0.12898	0.25308	0.36788	0.26908	-0.06062	-0.13032	-0.04092	0.10098	0.36778	0.52031	0.17731	-0.55259	-0.80229	-0.18119	-0.60329	-0.37449	-0.06169	0.09041	0.41271	0.47751	0.29991	0.26421	-0.11449	0.18441	-0.02368	-0.31718	-0.45328	-0.66988	-0.31858	0.19112	0.10602	0.31002	0.30592	0.27252	0.24482	0.08892	-0.25298	-0.35208	-0.15668	-0.00038	0.37076	0.21696	0.00226	-0.18984	-0.26754	0.08516	0.22046	0.42436	0.27466	0.20476	-0.01194	0.00506	-0.21494	-0.51784	-0.49924	-0.36674	-0.08891	-0.10131	-0.41911	0.03699	-0.04191	-0.4893	-0.00251	0.14719	-0.01631	0.02759	0.3885	0.2399	0.19759	0.03499	-0.07901	-0.61311	0.76961	-0.08751	-0.94742	-1.55782	-1.79769	-1.54121	-0.98221	-0.49604	0.05012	0.32118	0.47882	0.59068	0.65135	0.76242	0.84396	0.78818	0.7063	0.57098	0.38989	0.21231	-0.11613	-0.48223	-0.75251	-0.79752	-0.62542	0.33591	-0.15337	-0.64835	-1.15082	-1.23332	-0.99249	-0.61646	-0.09137	0.33178	0.62083	0.74573	0.6861	0.53222	0.52774	0.349	0.16012	0.05939	-0.11218	-0.36441	-0.63807	-0.75745	-0.42048	-0.11548	0.24452	0.48452	0.73452	0.85452	0.94452	0.99452	1.02452	0.83452	0.76452	0.46452	0.14452	-0.10548	0.23452	-0.15548	-0.18548	-0.06548	-0.21548	-0.15548	-0.08548	0.00452	0.20452	0.26452	0.17452	0.03452	0.05452	
SPCC1322_04	SPCC1322_04 - 	1	0.51153	0.19413	0.30343	0.28373	0.30913	-0.01627	-0.32177	-0.65197	-0.86447	-0.45197	-0.08547	0.34443	0.41973	0.45453	0.33763	0.09803	1.10474	0.69064	0.79924	0.72844	0.43994	0.41894	-0.06846	-0.64066	-1.19686	-0.91586	-0.66826	-0.13906	0.15424	0.35354	0.18884																	-0.10012	0.28328	0.53297	0.44317	0.56508	-0.05662	-0.30413	-0.66743	-0.68573	-0.48733	-0.07382	0.21978	0.44777	0.50428	0.61147	0.25308	-0.89985	-0.78565	-0.30475	0.10195	0.30365	0.09955	-0.09045	-0.28555	-0.36845	-0.06235	0.07605	0.25475	0.26245	0.84355	0.66585	0.48345	0.5701	0.55469	0.58849	0.63865	0.75773	0.89578	0.89173	0.73379	0.50792	0.19916	-0.12466	-0.48488	-0.83389	-1.14387	-1.28009	-1.19726	-0.85586	-0.42973	-0.05814	0.33443	0.70254	0.98897	1.07553	1.01294	0.86379	-0.09173	-0.0533	0.28724	0.76698	1.34291	1.63039	1.2561	0.50923	-0.45214	-1.16184	-1.42399	-1.45839	-1.20825	-0.54235	0.10254	0.44145	0.60753	0.69461	0.77711	0.72042	0.52057	-1.57779	-1.09279	-0.89279	-0.69279	-0.63279	-0.49279	-0.30279	-0.39279	-0.24279	-0.28279	0.07721	0.17721	0.47721	0.60721	0.82721	0.73721	0.77721	0.79721	0.57721	0.20721	0.10721	0.09721	0.05721	-0.09279	-0.10279	0.11721	0.07721	
Sap1	Sap1 - 	1	-0.38096	-0.78836	-0.66066	-0.26476	-0.26426	-0.49316	-0.26296	-0.23046	-0.09036	-0.03646	-0.07376	0.09224	0.35004	0.61954	0.96804	0.80774	0.07844	-0.44796	-0.86776	-0.64196	-0.78496	-0.53066	-0.71766	-0.47676	0.13794	-0.10846	0.16494	-0.06546	-0.45456	0.68034	0.93584	-0.41785	-0.35355	-0.06995	0.54185	0.69225	0.80505	0.33945	-0.17215	-0.54525	-0.69395	-0.68595	-0.51055	-0.13655	0.19075	0.60465	0.59245	-0.57522	-0.40232			0.41518	0.60717	0.42267	0.17918	-0.16562			-0.48102					-0.73291	-0.80222	-0.33671	-0.02512	0.28518	0.45078	0.57908	0.26178	-0.08111	-0.25992	-0.31282	-0.40081	-0.18921	0.01358	0.25679	0.54118	0.37829	-0.21469	-0.47346	-0.3126	-0.2105	-0.23813	-0.00508	0.12238	-0.00522	-0.09176	0.02036	0.18206	0.20811	0.18426	0.27036	0.28779	0.25755	0.16758	0.0073	-0.13186	-0.26252	-0.32101	-0.25967	-0.07176	0.1603	-0.83787	-0.83893	-0.81744	-0.57039	-0.07049	0.5383	1.16983	1.5555	1.59341	1.26823	0.67604	-0.06317	-0.68673	-0.95889	-1.15813	-1.15256	-0.92215	-0.60199	-0.21832	0.17226	0.44996	0.2416	0.3316	0.3116	0.2116	0.3016	0.2416	0.2816	0.2416	0.1116	0.1016	0.1216	0.4516	0.2016	0.0916	0.1816	0.1886	0.0416	0.1516	0.0116	0.3216	-0.0784	-0.1384	-0.1084	-0.0584	-0.1084	0.0716	-0.3784	
Meu29	Meu29 - 	1	-0.1529		0.8401	0.4849	-0.0426	-0.1877	-0.2757	-0.2371	-0.3142	0.1151	0.5469	0.6961	0.464	0.2271	-0.2501	-0.3528	0.00413	-0.20707	0.33223	0.44763	-0.00247	-0.33547	-0.51577	-0.42007	-0.33027	0.00653	0.10963	0.44483	0.95143	0.44033	0.06463	0.14197	0.18367	0.35507	0.30347	0.12407	-0.22753	-0.14483	-0.25343	-0.16153	-0.12853	-0.18313	0.06757	0.12457	0.36707	0.24137	-0.04503	-0.00345	0.06124	0.28764	0.55694	0.40175	0.20244	-0.26785	-0.30376	-0.36446	-0.25216	-0.13306	0.19315	0.17794	0.23655	0.34564	0.04574	-0.07958	0.16911	0.24222	0.45151	0.64601	0.30991	0.03132	-0.18288	-0.26119	-0.21218	-0.16138	0.00332	-0.03828	0.15582	0.31492	0.05642	-0.22691	-0.09092	0.13516	0.29793	0.38242	0.34621	0.22611	0.05305	-0.06216	-0.13611	-0.25282	-0.24631	-0.20558	-0.20921	-0.2076	-0.17899	-0.03105	0.19575	0.37458	0.42361	0.43977	0.48493	0.47361	0.27746	0.0242	0.03409	0.21139	0.41065	0.69124	0.66274	0.49268	0.22048	-0.16388	-0.35278	-0.31639	-0.41267	-0.53573	-0.436	-0.23705	-0.09815	0.02053	0.20216	0.2309	0.25512	0.26031	0.17187	-0.53911	-0.53361	-0.07961	-0.06161	-0.21261	-0.45961	-0.29961	-0.10261	0.26539	0.55239	0.28739	0.57439	0.26239	0.28639	0.30539	0.40439	0.16539	0.26639	-0.26061	-0.32761	-0.45261	-0.55661	-0.33461	-0.26361	-0.26361	-0.08861	0.10039	
SPAC2E1P5_03	SPAC2E1P5_03 - 	1	-0.75577	-0.57407	0.40003	0.56993	0.88483	0.44113	0.14093	0.04553	-0.18437	-0.44487	-0.30587	0.24183	0.54423	0.41453	0.26913	-0.24367	-1.09547	-0.99767	-0.69047	0.07703	0.44623	0.40393	0.38143	0.13913	0.03593	-0.00047	-0.22277	-0.07967	0.40813	0.41833	0.49993	-0.30994	0.07126	0.52116	0.90596	0.66476	0.02266	-0.40434	-0.48284	-0.26334	-0.39024	-0.27604	-0.19174	0.28636	0.57786	0.54496	0.34136	0.00628	0.05718	0.16738	0.38378	0.63828	0.34578	0.06758	-0.33302	-0.38392	-0.29382	-0.41722	-0.18002	0.00338	0.23638	0.50178	0.39418	-0.52383	-0.37993	-0.29743	0.01257	0.35337	0.33197	0.25207	-0.22663	-0.44393	-0.44643	-0.22553	0.07467	0.09577	0.41867	0.60097	0.53297	-0.82939	-0.7217	-0.51536	-0.25493	0.14406	0.38874	0.244	0.16083	0.35002	0.63466	0.71958	0.63201	0.39159	0.13427	-0.11092	-0.31375	-0.45568	-0.47605	-0.4442	-0.35116	-0.1051	0.09782	0.19656	0.30565	0.37218	-0.13717	-0.09356	0.04249	0.10687	0.22533	0.47425	0.63887	0.50443	0.33846	0.04707	-0.17061	-0.32872	-0.40415	-0.49782	-0.4741	-0.36682	-0.16097	-0.02562	0.11311	0.30964	0.44177	0.49049	0.71099	0.05999	0.57499	0.06999	0.13699	0.12999	-0.31001	0.02799	-0.31501	0.12299	-0.21001	0.11299	-0.09501	0.10499	-0.11101	0.32499	0.08399	0.18799	0.11499	0.17999	-0.44701	0.06899	-0.56101	0.03199	-0.45101	0.06899	
Rad21	Rad21 - 	1	-0.1199	0.7159	1.1562	1.0039	0.3316	-0.1307	-0.5135	-0.6415	-0.5611	-0.0899	0.6402	0.8159	0.6343	0.2397	-0.2295	-0.7969	-0.34781	-0.05711	0.76889	1.07419	0.46549	-0.08801	-0.58481	-0.73751	-0.73831	-0.54451	0.07309	0.83259	0.68059	0.75689	0.13169	-0.20217	0.62803	0.97313	0.93263	0.69603	-0.31797	-0.44747	-0.95777	-0.53097	-0.37507	-0.11507	0.29663	0.74923	0.89383	0.71413	0.30453	-0.11842	0.45597			0.77408	0.41418	-0.35813	-0.62882	-0.62122			0.08238					-0.56319	-0.63419	-0.16869	0.37521	0.71961	0.54111	-0.02619	-0.37729	-0.52969	-0.12819	0.12971		0.27061	0.33531	0.66871	0.40311	-0.01346	0.11562	0.37742	0.68585	0.92782	0.88997	0.49197	0.11694	-0.10107	-0.23225	-0.4349	-0.66569	-0.78498	-0.76312	-0.57016	-0.31891	-0.05565	0.22402	0.48244	0.70628	0.81825	0.75959	0.53219	0.27429	0.12648	-0.12318	-0.0868	0.21064	0.62837	1.04622	1.00063	0.67411	0.28244	-0.19904	-0.53656	-0.70214	-0.78976	-0.74195	-0.46745	-0.15967	-0.00829	0.04799	0.24245	0.49507	0.59734	0.49999	0.69718	0.82768	0.80768	0.34668	0.42768	0.18368	0.25068	0.28868	-0.06232	0.30168	0.13668	0.53468	0.10268	-0.16432	-0.28832	0.11168	0.03768	-0.14832	0.02268	-0.32832	-0.34332	0.12168	-0.25432	-0.17532	-0.22132	0.02868	-0.05832	
SPBC29A10_08	SPBC29A10_08 - 	1	0.04304	-0.23696	-0.69406	-1.11246	-0.52126	-0.08966	0.27524	0.31864	0.38964	0.40714	0.06274	-0.34416	-0.55016	-0.32216	0.13524	0.39514	0.62963	0.32333	-0.31447	-0.92137	-0.75627	-0.30087	0.22023	0.42133	0.55133	0.54273	0.38743	-0.00387	-0.45777	-0.55747	-0.25687	-0.36443	-0.64693	-0.69443	-0.58443	-0.07233	0.34017	0.26377	0.28987	0.08607	0.04757	0.06147	0.00247	-0.33673	-0.21693	0.05547	0.27397	-0.22731	-0.56621			-0.38481	0.07909	0.36899	0.47229	0.33799			-0.08001					0.02815	-0.13295	0.09835	0.06275	0.03235	0.04395	-0.01285	0.10855	0.13335	0.09945	0.01565	-0.14755	-0.10275	-0.09345	-0.01385	-0.21165	0.06651	-0.43976	-0.89994	-1.10031	-1.0377	-0.76867	-0.25638	-0.0666	0.08926	0.33465	0.40444	0.34498	0.33008	0.4011	0.5211	0.53089	0.47274	0.36098	0.15423	-0.07177	-0.23992	-0.39532	-0.63694	-0.55816	-0.24593	0.18709	0.04648	-0.21491	-0.59062	-0.66556	-0.35562	-0.19047	-0.02793	0.11422	0.25401	0.29904	0.24183	0.14442	0.15998	0.13896	0.1387	0.04686	-0.12095	-0.19143	-0.29694	-0.4377	-0.49687	-0.17987	-0.22387	0.14013	0.16313	0.52313	0.66113	0.67913	0.69913	0.54913	0.26313	0.20413	-0.14287	-0.03487	0.01713	-0.23287	-0.16587	-0.35687	-0.17387	0.29413	0.17713	0.22013	0.38413	0.17013	0.26913	0.17413	0.22213	
Klp8	Klp8 - 	1	-0.52779	0.37841	0.84641	0.99301	0.64261	0.08911	-0.39039	-0.76999	-0.96479	-0.54819	0.25641	0.86051	1.01961	0.76311	0.19331	-0.26919	-0.08522	-0.32892	0.26848	0.81998	0.76998	0.26408	-0.11682	-0.42382	-0.80452	-0.90852	-0.38102	0.44868	0.68238	0.89418	0.52018	-0.13804	0.56826	1.30015	1.16005	0.34746	-0.66324	-0.67094	-0.69084	-0.75434	-0.31255	-0.18334	0.29896	0.77116	1.09776	0.83166	0.19836	-0.70151	-0.09241	0.6256	0.89449	1.03069	0.16559	-0.24671	-0.86291	-0.91291	-0.74681	-0.48081	-0.03631	0.46899	0.83739	1.0266	0.74299	-0.76617	-0.17207	0.10963	0.70203	0.98372	0.69312	0.26833	-0.48837	-0.58017	-0.51438	-0.45958	-0.02037	0.22293	0.58092	0.75373	0.62903	-0.03296	-0.02244	0.07581	0.23416	0.47177	0.6158	0.30571	0.02943	0.00674	0.08317	0.0017	-0.13998	-0.27457	-0.41167	-0.46606	-0.40162	-0.3323	-0.17367	0.03775	0.19868	0.58541	0.93574	0.6976	0.3219	0.06246	-0.07339	0.01752	0.15608	0.55412	1.1214	0.86239	0.50807	0.27123	-0.02646	-0.39593	-0.63606	-0.74172	-0.75476	-0.51531	-0.30429	-0.18508	0.01549	0.21601	0.43666	0.60645	0.61681	0.0844	0.1104	0.2494	0.2534	-0.0116	0.0314	-0.0246	-0.4186	0.0734	-0.1536	0.0164	0.1754	0.0854	0.1394	0.0434	0.1054	0.1664	0.0254	0.0174	-0.3776	-0.0666	-0.4096	-0.1726	-0.0806	-0.0696	-0.1616	-0.0196	
SPBC29A3_01	SPBC29A3_01 - 	1	-0.23366	-0.35366	-0.88186	-0.89926	-0.36876	-0.00986	0.34384	0.39504	0.44524	0.28484	-0.13716	-0.26916	-0.34556	-0.17506	0.28554	0.53764	0.19049	-0.68621	-0.71981	-0.90101	-0.89351	-0.26201	0.28419	0.28989	0.50369	0.53189	0.37369	0.21069	-0.14691	-0.20931	-0.02131	-0.02398	-0.17858	-0.36328	-0.12318	0.13453	0.36612	0.29082	0.22152	0.22053	-0.00228	-0.09948	-0.20988	-0.29488	-0.23887	-0.06518	0.02382	-0.18165	-0.20605			-0.22525	-0.12515	0.24435	0.37485	0.37275			-0.25385					0.18948	0.06338	0.06198	-0.16322	-0.02592	-0.02202	0.11608	0.12598	0.21608	0.13458	-0.03222	-0.16742	-0.18792	-0.47832	-0.35562	-0.06192	0.08095	-0.25618	-0.61019	-0.8019	-0.94579	-0.90141	-0.31132	0.115	0.23637	0.32548	0.42036	0.47908	0.51927	0.50019	0.42737	0.33054	0.22127	0.06644	-0.09665	-0.27298	-0.51459	-0.59354	-0.41375	-0.19287	-0.07646	0.07131	0.02805	-0.10339	-0.36025	-0.5277	-0.5285	-0.5204	-0.24944	0.05772	0.31118	0.44808	0.45245	0.41536	0.34981	0.15666	-0.04465	-0.16289	-0.33674	-0.41452	-0.39939	-0.39526	-0.10563	0.29787	0.38087	0.50987	0.40787	0.51687	0.59287	0.67387	0.72687	0.42587	0.38987	0.14887	0.09087	-0.03613	-0.07213	-0.10913	-0.18913	0.12287	0.03387	-0.17313	0.12987	0.04287	0.10587	0.18287	0.07087	-0.16913	-0.20413	
Sid2	Sid2 - 	1	-0.60294	0.18676	0.64636	0.47046	0.16316	-0.09404	-0.48534	-0.58374	-0.41024	-0.21524	0.47766	0.73826	0.76076	0.39806	0.04926	-0.50254	0.47719	0.40079	0.51139	0.70459	0.23759	-0.25201	-0.59421	-0.71221	-0.42661	-0.48051	-0.17791	0.34769	0.26929	0.67579	0.22899																	0.14169	0.30718	0.53189	0.46709	0.34568	-0.37692	-0.36581	-0.34112	-0.31032	-0.19431	-0.17931	0.21679	0.30028	0.49389	0.40408	0.04869	-0.35502	-0.44132	0.11378	0.34158	0.54068	0.25858	-0.18072	-0.41712	-0.32402	0.05678	0.08648	0.18778	0.24438	0.30508	0.53938	0.29698	0.13101	0.26342	0.4218	0.57408	0.66097	0.69573	0.63346	0.37462	0.00766	-0.25431	-0.42124	-0.54942	-0.6545	-0.66801	-0.71035	-0.62749	-0.24819	0.22651	0.5405	0.7308	0.8121	0.79018	0.83916	0.88224	0.6223	0.26757	0.44644	0.5989	0.80121	1.15873		0.53066	-0.09801	-0.60779	-0.64806	-0.66958	-0.85428	-0.72451	-0.36371	-0.10044	0.11203	0.29451	0.5121		0.73772	0.49723	-0.35017	-0.28617	0.10483	0.07483	-0.39017	-0.20417	-0.09617	-0.00917	0.05183	0.06283	0.32183	0.41483	0.80483	0.23183	0.33283	0.47283	0.16083	0.18983	-0.03717	-0.33817	-0.19317	-0.45417	-0.22817	-0.17417	-0.16817	-0.22617	0.11983	
Par2	Par2 - 	1	-0.32005	-0.04115	0.61535	0.58735	0.40615	-0.03155	-0.22725	-0.44725	-0.52075	-0.41235	0.12915	0.42905	0.59105	0.35005	-0.04215	-0.23185	-0.07519	-0.08979	0.20291	0.40171	0.63881	0.22651	-0.00839	-0.42759	-0.58949	-0.39509	-0.29249	0.14521	0.39821	0.43581	0.16561	-0.02963	0.23977	0.50947	0.37106	-0.20303	-0.08923	-0.26673	-0.62823	-0.16693	-0.08563	-0.11573	0.19067	0.31467	0.47907	0.39007	0.04467	5e-05	0.04685			0.30395	0.29205	-0.26415	-0.38165	-0.17305			0.17595					-0.24828	-0.16988	0.02772	-0.00708	0.32582	0.28102	-0.07718	-0.24378	-0.16388	-0.15028	-0.12368	0.15962	0.07282	0.34642	0.38082	0.24732	0.01442	0.08641	0.23716	0.36886	0.48291	0.54495	0.51015	0.39551	0.2108	-0.04642	-0.26122	-0.39088	-0.4614	-0.50066	-0.58013	-0.52599	-0.31717	-0.069	0.21908	0.46726	0.57076	0.57633	0.596	0.47685	0.20478	-0.0039	-0.0466	0.05805	0.31042	0.63411	0.70626	0.49566	0.17957	-0.2121	-0.44088	-0.49091	-0.62901	-0.49887	-0.14269	0.01447	0.08725	0.11794	0.21934	0.36475	0.35928	0.24181	0.14742	0.33342	0.13942	0.30942	0.21842	0.24242	-0.04058	-0.12158	-0.01858	0.06842	0.00342	0.15442	-0.10758	0.41242	0.20742	0.39142	0.07142	0.26542	-0.03258	0.31242	-0.13358	-0.04058	-0.17058	-0.21658	-0.16358	-0.22458	-0.17258	
SPBC1271_08c	SPBC1271_08c - 	1	-1.24792			-1.92862	-1.22682	-0.65922	-0.03792	0.22478	-0.11642	-0.17362	-0.43792	-0.33792	0.16088	0.67378	0.95228	1.10338	0.15823	-1.13427	-1.89847	-1.74037	-0.10197	0.09763	0.11993	0.35813	0.12103	0.07993	-0.01787	-0.21827	0.30593	0.66963	0.66713	-0.60448	-0.23569	-0.03739	0.16261	0.49352	0.74311	0.48592	0.10861	-0.07899	-0.04059	-0.13489	-0.26079	-0.42128	-0.42899	-0.28448	0.20851	-1.25732	-1.17362	-0.84212	-0.85752	-0.41012	0.25508	0.17918	-0.07062	0.00128	0.18238	0.25188	-0.10832	-0.04722	-0.09162	0.14478	0.55938	-0.26573	-0.32193	-0.73953	-1.07503	-0.84992	-0.42223	0.49378	0.85007	0.98128	0.41777	-0.08833	-0.56352	-0.37043	-0.31883	-0.15933	0.12077	-0.65731	-1.71114	-2.08925	-1.76259	-1.21147	-0.58347	0.31952	1.01087	1.28706	1.30434	1.12204	0.83781	0.57364	0.35494	0.23689	0.12087	-0.02046	-0.21521	-0.39782	-0.40512	-0.37403	-0.33052	-0.18287	0.02073	0.23428	0.38149	0.18576	-0.00183	-0.44168	-0.56577	-0.20435	-0.02955	-0.08274	-0.01249	0.25715	0.14371	-0.22232	-0.35699	-0.12268	0.06158	0.00169	-0.07131		-0.33402		-0.48473	0.18729	1.18279	1.62279	1.75679	1.83979	1.83579	1.30579	1.04879	0.63379	0.69479	0.25079	0.37879	-0.09721	0.50779	0.16779	0.26879	0.30979	-0.05521	-0.17621	0.45279	0.04579	-0.15621	-0.31921	-0.75521	-0.73121	-0.77021	-0.71321	
Ctp1	Ctp1 - 	1	-0.35803	0.08687	0.41967	0.10577	0.10097	-0.15143	-0.26993	-0.30363	-0.42143	0.06597	0.47757	0.74597	0.61867	0.51517	-0.03973	-0.15103	-0.15219	-0.32609	-0.22679	-0.16459	-0.05159	-0.19549	-0.29139	-0.31349	-0.31239	0.00811	0.43201	0.69291	0.58901	0.48091	0.24581	0.10114	0.55573	0.74343	0.71023	0.46664	-0.08336	-0.28277	-0.43756	-0.41656	-0.57987	-0.37156	0.02344	0.47244	0.56593	0.30443	0.25734	0.20141	0.36751	0.58811	0.61471	0.64191	0.2897	-0.15979	-0.5138	-0.6987	-0.4571	-0.4312	-0.13129	0.13571	0.29731	0.39991	0.3655	-0.46189	0.31761	0.06471	0.35271	0.52861	0.47371	0.14061	-0.18949	-0.34639	-0.48129	-0.24169	-0.10949	0.19381	0.14861	0.38371	0.28731	0.0386	0.05271	0.13417	0.23165	0.25722	0.16563	0.04984	-0.01745	-0.07752	-0.09211	-0.10107	-0.14146	-0.21388	-0.2429	-0.18963	-0.08802	0.0094	0.08154	0.21539	0.25033	0.16357	0.1556	0.24216	0.25367	0.13031	-0.19459	-0.1475	-0.06942	0.26126	0.28898	0.09516	0.13423	0.23085	0.46812	0.38398	0.01033	-0.27709	-0.34007	-0.46094	-0.46033	-0.32071	0.03132	0.34132	0.28708	0.24539	0.19784	0.03298	0.19398	0.17898	0.27298	0.32998	0.19098	0.01798	-0.08102	0.08098	0.25498	0.07098	0.24098	0.10798	0.45398	0.07098	0.34598	0.03298	0.01798	-0.23002	0.03198	-0.27702	-0.29402	-0.43902	-0.23302	-0.08702	-0.08302	-0.14902	
Vht1	Vht1 - 	1	-0.7448	-0.3817	-0.066	0.2552	0.4727	0.5793	0.528	0.5696	0.4421	-0.0013	-0.3323	-0.4672	-0.5661	-0.5302	-0.0546	-0.0365	-1.62759	-1.58159	-1.26229	-0.84269	-0.09519	0.50791	1.07861	1.26521	1.14331	0.92991	0.64751	0.28931	-0.29579	0.11061	0.13751	-1.60553	-1.31153	-1.04113	-0.43993	0.00117	0.22047	0.16997	0.15597	0.37477	0.45657	0.34857	0.23957	0.12987	0.16467	0.33287	0.28907	-1.85229	-1.64579	-1.3409	-1.0176	-0.7681	-0.1328	0.153	0.4329	0.45121	0.67031	0.64521	0.63121	0.438	0.28341	0.37231	0.37271	-0.7473	-1.2246	-1.4458	-1.4358	-1.1567	-0.5979	-0.0179	0.1677	0.6134	0.6158	0.4833	0.2176	0.1175	0.3012	0.5533	0.5371	-0.89959	-1.28484	-1.02825	-0.70784	-0.3373	0.03125	0.36298	0.57966	0.69193	0.73368	0.58135	0.34517	0.19164	0.12049	0.12697	0.10746	0.07316	0.0063	-0.11185	-0.18154	-0.22454	-0.23531	-0.22189	-0.17175	-0.09614	0.82778	-0.06541	-0.28112	-0.68632	-0.64342	-0.29001	-0.02412	0.2807	0.49155	0.46483	0.22113	-0.20975	-0.41577	-0.17216	0.00499	0.08199	0.16097	0.09971	0.06503	0.04354	0.04783	1.20494	1.15994	0.93494	0.94094	0.53794	0.38394	0.08094	0.00994	-0.02406	-0.42806	-0.50406	-0.63506	-0.80606	-0.77006	-0.63106	-0.51306	-0.58106	-0.57906	-0.29506	-0.30806	0.00894	0.14294	0.06494	0.14494	0.23394	0.29394	0.04194	
Mob1	Mob1 - 	1	0.24746	0.42516	0.88556	0.37606	0.47516	0.07006	-0.31064	-0.39724	-0.54164	-0.42624	-0.07304	0.22746	0.34426	0.23836	-0.03084	-0.50824	-0.42184	-0.01754	0.50636	0.70926	0.69116	0.44766	0.10996	-0.20104	-0.27814	-0.54164	-0.28154	-0.08344	-0.18314	0.30786	0.10876	0.17856	0.47986	0.62216	0.53256	-0.12584	-0.52574	-0.38684	-0.44294	-0.51864	-0.00714	-0.08494	0.30366	0.47546	0.50136	0.14346	-0.09884	-0.23763	-0.16193	0.32097	0.18747	0.22557	-0.23514	-0.07793	-0.21093	-0.22663	0.06037	0.07296	0.07356	0.22397	0.53037	0.38927	0.09097	-0.32469	-0.36539	-0.01659	0.27961	0.38811	0.21711	-0.26869	-0.14939	-0.30469	-0.13399		0.06541	0.24401	0.31091	0.36061	0.21931	-0.10053	-0.0302	0.10705	0.1933	0.31818	0.37436	0.24358	0.13684	0.14265	0.11241	-0.02578	-0.17292	-0.29919	-0.37707	-0.37811	-0.25036	-0.11095	-0.01209	0.07963	0.17938	0.28659	0.37148	0.25709	0.1041	0.05899	0.21023	0.19853	0.21861	0.23505	0.34561	0.33861	0.04783	-0.13024	-0.27011	-0.24646	-0.23827	-0.34528	-0.30606	-0.0235	0.09293	0.05386	0.07842	0.13144	0.21341	0.2305	0.19218	0.10787	-0.02113	-0.14113	-0.08113	-0.84813	-0.19113	-0.57713	-0.11113	-0.23013	-0.17113	-0.20313	0.20887	-0.30313	0.27887	-0.13813	0.26887	-0.12213	-0.01113	-0.27713	-0.12113	-0.20913	0.18887	-0.20513	-0.06113	-0.13313	0.01887	0.02387	
Psy1	Psy1 - 	1	0.04509	0.73569	0.69469	0.53689	-0.02931	-0.43621	-0.23821	-0.21871	-0.23071	-0.08741	0.41509	0.43969	0.23639	-0.19171	-0.24361	-0.25781	-0.56069	0.17921	0.75241	0.59021	0.04631	-0.17509	-0.43089	-0.51809	-0.38389	-0.10289	0.21171	0.54901	0.38061	0.25811	-0.00829	-0.01119	0.27861	0.47101	0.52441	0.09391	-0.16819	-0.35369	-0.37219	-0.32319	-0.30619	-0.03889	0.18321	0.21031	0.35791	0.16931	0.00801	0.00937	-0.07333	0.38807	0.35747	0.20077	-0.23133	-0.18433	-0.16783	-0.19643	-0.23723	-0.34513	-0.01283	0.24247	0.41407	0.36287	0.06687	-0.12087	-0.50676	0.20173	0.40294	0.33844	0.10443	-0.18446	-0.29996	-0.21697	-0.36996	-0.05787	0.05133	0.25373	0.40003	0.31964	0.11293	-0.04799	0.00174	0.09943	0.16256	0.26314	0.32595	0.09079	-0.09593	-0.12522	-0.13298	-0.14973	-0.16779	-0.20965	-0.19492	-0.07932	0.00155	0.02104	0.14485	0.29038	0.3826	0.41588	0.36142	0.10329	-0.1249	-0.13342	-0.12138	0.06973	0.32608	0.65944	0.74955	0.43149	0.02719	-0.29058	-0.39722	-0.34313	-0.25421	-0.19653	-0.18705	-0.14472	-0.11446	-0.04325	0.1024	0.1952	0.26779	0.39021	0.37691	0.6919	0.5959	0.1549	-0.1741	-0.4711	-0.2641	-0.2861	-0.0541	0.0969	0.2659	0.1999	0.4259	0.1169	0.4259	0.1849	0.3059	0.0569	-0.1741	-0.1361	-0.4241	-0.3071	-0.0441	-0.0971	-0.2441	-0.0451	-0.0741	0.0509	
Psm3	Psm3 - 	1	-0.34124	0.29576	0.85866	0.93786	0.41906	-0.04854	-0.25254	-0.48064	-0.51274	-0.19404	0.24586	0.65686	0.58176	0.19746	-0.00284	-0.32664	-0.11219	0.20731	0.63471	1.05471	0.18701	-0.07269	-0.29219	-0.12109	-0.10589	-0.71699	-0.08479	0.24981	-0.12889	0.59191	0.02241																	-0.59784	-0.21114	0.73056	0.70906	0.45866	-0.01234	-0.04704	-0.39404	-0.41534	-0.56154	-0.19104	-0.21654	0.33826	0.55086	0.59906	0.49286	-0.37302	-0.32022	-0.09302	0.14488	0.55798	0.32358	-0.07192	-0.34342	-0.46112	-0.22502	0.11848	-0.17452	0.22308	0.58298	0.58458	0.38268	0.04346	0.23269	0.39583	0.61274	0.66908	0.50006	0.14899	-0.09626	-0.19542	-0.25521	-0.34003	-0.35012	-0.29487	-0.29196	-0.33775	-0.29704	-0.15829	0.14923	0.36162	0.25945	0.31593	0.51997	0.35769	0.0662	-0.02437	-0.18921	-0.04145	0.20385	0.57441	0.64521	0.65929	0.51811	0.14977	0.0183	-0.12251	-0.39054	-0.6161	-0.64594	-0.3658	-0.29855	-0.34196	-0.11313	0.25491	0.32976	0.4591	0.42019	0.16925	0.17625	0.23125	0.22525	-0.28475	-0.13875	-0.27075	-0.25975	-0.08375	-0.02675	0.03725	0.22725	0.16625	0.65025	0.12125	0.29025	0.05325	0.07825	-0.22875	-0.49475	-0.29875	-0.38475	-0.35075	-0.37375	-0.09575	-0.28175	0.04125	
SPBC28F2_11	SPBC28F2_11 - 	1	-0.49093	-0.33323	0.04037	0.45647	0.43247	0.28727	0.13307	-0.07483	-0.27003	-0.29663	-0.21723	-0.07583	0.15037	0.31297	0.34127	0.17117	-0.69502	-0.63842	-0.40772	-0.07312	0.22938	0.21218	0.18128	0.01898	-0.09782	0.00518	-0.14752	0.01368	0.37568	0.11818	0.37798	-0.33612	-0.16022	0.11448	0.55028	0.47868	0.28018	-0.17012	-0.37072	-0.26792	-0.34812	-0.30262	-0.14792	0.01668	0.25798	0.46648	0.37038	-0.164	-0.1013	0.0283	0.1106	0.38541	0.4094	0.0419	-0.1426	-0.1845	-0.2712	-0.3772	-0.2547	-0.0589	0.131	0.3398	0.3685	-0.40689	-0.34599	-0.29629	-0.13669	-0.07169	0.19361	0.23681	0.00131	-0.14779	-0.36629	-0.07199	-0.08319	0.15941	0.13291	0.30351	0.43091	-0.48589	-0.18746	0.06321	0.23826	0.44111	0.58445	0.53072	0.39055	0.19399	0.07519	-0.0062	-0.13486	-0.21564	-0.22781	-0.2439	-0.30517	-0.28382	-0.18818	-0.06748	0.05625	0.11794	0.07787	0.06378	0.19503	0.29535	-0.36357	-0.32996	0.03779	0.38465	0.16522	0.1577	0.38844	0.24038	0.3005	0.55024	0.33901	-0.18463	-0.2814	-0.3513	-0.49247	-0.49808	-0.19353	-0.19715	-0.1417	0.12918	0.36982	0.57357	0.58707	0.30407	0.38207	0.16107	0.15507	-0.00393	-0.02293	-0.10093	-0.16993	-0.16293	0.04607	-0.10893	0.09007	0.17307	0.47007	0.07507	0.11607	0.20807	0.13207	0.04707	0.21207	-0.10593	-0.19493	-0.25693	-0.13893	-0.38793	
Imp2	Imp2 - 	1	0.03675	0.62515	0.90645	0.68345	0.49835			-0.47045	-0.71115	-0.41285	0.23355	0.53245	0.40865	-0.01555	0.01455	-0.28785	0.22774	0.79444	0.87664	0.90484	0.60854	0.23304	-0.23786	-0.31996	-0.33426	-0.70996	-0.78416	-0.19486	-0.55406	0.54554	0.40704																	0.06188	0.43088	0.58788	0.68858	0.45438	-0.05012	-0.45122	-0.78352	-0.77952	-0.61592	-0.13452	0.19108	0.37098	0.76598	0.59878	0.21488	-0.43838		-0.17768	0.46422	0.62672	0.25812	-0.26758	-0.72018	-0.43758	-0.03928	0.11022	-0.01548	0.32182	0.48462	0.69852	0.37472	0.22738	0.33846	0.37541	0.30784	0.32117	0.37589	0.2533	0.05879	-0.07564	-0.13328	-0.19531	-0.30153	-0.33472	-0.2996	-0.31585	-0.3182	-0.22149	-0.10165	-0.03677	0.04038	0.16028	0.29241	0.26813	0.18583	0.15183	-0.16891	0.21936	0.30082	0.25341	0.37884	0.29452	0.19279	0.04444	-0.10542	-0.22325	-0.26073	-0.24017	-0.22197	-0.13284	-0.08318	-0.03206	0.02119	0.09856	0.05548	0.07924	0.1612	-0.24128	0.05622	-0.42578	-0.29078	-0.68678	-0.43278	-0.41378	-0.29778	-0.37678	-0.16978	-0.08078	0.09122	0.74622	0.47222	0.43422	0.59322	0.06922	0.38422	0.09722	-0.19278	-0.20378	-0.11978	-0.23678	-0.17678	-0.02578	-0.08478	0.10122	
SPBC365_16	SPBC365_16 - 	1	-0.05384	-0.33254	-0.71354	-0.78644	-0.25114	0.35756	0.22936	0.35726	0.36276	-0.16634	-0.12044	-0.00194	0.17536	0.08416	0.17336	-0.00294	-0.11089	-0.35659	-0.96369	-0.68379	-0.24079	-0.06569	-0.03079	0.08871	0.19371	0.17131	0.13711	0.04781	-0.01359	0.12981	0.32301	-0.35603	-0.37703	-0.20893	0.12217	0.31348	0.40477	0.22247	0.07737	0.21367	-0.20503	-0.14702	-0.34922	-0.38613	-0.27842	0.09567	0.25867	-0.37034	-0.41924	-0.38284	-0.33924	-0.00584	0.14336	0.25246	0.36686	0.35446	0.18956	0.01566	-0.16314	-0.24194	-0.28004	-0.10934	0.12786	0.12091	0.15541	0.09681	-0.16279	-0.15639	0.00291	0.24221	0.28301	0.34871	0.08811	-0.16579	-0.31479	-0.34359	-0.27719	-0.09939	0.06371	-0.06912	-0.58542	-0.85116	-0.95685	-0.82198	-0.4353	0.08268	0.37263	0.4683	0.513	0.49772	0.41821	0.33432	0.25204	0.20837	0.16339	0.13306	0.01954	-0.18402	-0.35381	-0.45795	-0.43011	-0.30474	-0.21	-0.07516	0.2787	-0.00987	-0.06301	-0.38474	-0.60901	-0.51425	-0.34647	-0.13187	0.04989	0.23217	0.25448	0.11199	0.10406	0.28328	0.30689	0.24391	0.17041	-0.03661	-0.25294	-0.3777	-0.38619	0.24956	0.28656	0.39856	0.56656	0.38456	0.63356	0.57356	0.62456	0.60356	0.39156	0.29056	0.04556	0.00456	-0.08344	0.01656	-0.05344	0.00456	-0.06044	0.09656	-0.14244	0.13456	0.08856	0.17356	-0.04944	0.04256	-0.11744	-0.15344	
Hsk1	Hsk1 - 	1	0.49525	0.79545	0.76995	0.85255	0.15865	-0.02635	-0.20765	-0.32245	-0.27425	-0.17585	0.10455	0.45335	0.35265	0.01535	-0.39225	-0.56405	-0.34115	0.39915	0.54715	0.69405	0.19205	-0.07615	-0.31175	-0.10755	0.01985	-0.04605	-0.05075	0.17985	-0.14345	0.23965	-0.22855	0.2513	0.2063	0.4874	0.5063	-0.102	-0.3906	-0.3158		-0.0955	-0.317	-0.1403	0.0334	0.2444	0.2106	0.0675	-0.273	0.05462	0.09532	0.44902	0.47832	0.51322	0.00372	-0.44138			-0.53468	-0.14458	0.09492	0.08962	0.41552	0.36452	-0.03648	-0.01562		0.20418	0.27958	0.55278	0.22008	0.02118	-0.35512	-0.32452	-0.17662	-0.38252	-0.11862	0.00488	0.35538	0.24548	0.17848	-0.0551	0.20195	0.44761	0.49051	0.44771	0.39068	0.21534	-0.09718	-0.34172	-0.37131	-0.26274	-0.22215	-0.23136	-0.22143	-0.19625	-0.10863	-0.1078	-0.11105	-0.00637	0.14436	0.37298	0.49051	0.35245	0.19268	0.01074	-0.20238	-0.06238	0.30425	0.45793	0.32035	0.20473	0.03447	-0.15531	-0.07869	-0.0855	-0.1896	-0.16643	0.03016	-0.11451	-0.17918	-0.11706	0.00415	0.0747	0.03754	0.13349	0.07971	0.35313	-0.39187	-0.37487	-0.27387	-0.25887	-0.33987	-0.12087	-0.14987	-0.13387	0.07813	0.26113	0.28413	-0.03087	0.10913	0.12613	-0.02387	-0.19987	0.15013	-0.14187	-0.35587	-0.32987	-0.41187	-0.28687	-0.45087	-0.02687	0.16713	0.05013	
SPAC17H9_18c	SPAC17H9_18c - 	1	-0.2078	1.4858	2.0212	1.6487	0.7634	-0.3766	-0.9298	-1.1326	-0.9434	0.0361		1.3791	0.901	0.374	-0.2394	-0.7329	-1.37893	0.30347	1.65387	1.66207	1.25557	0.02647	-0.74723	-1.56573	-1.31923	-0.44713	0.72397	1.44817	1.58557	0.70807	-0.07253	-0.03718	0.55962	1.00192	1.11272	0.36752	-0.35088	-0.49648		-0.45378	-0.51918	-0.47908	0.26562	0.79042	1.02162	0.79802	0.26012	-0.42326	0.34164	1.10724	1.33934	1.01964	0.57664	-0.71526	-1.57446	-1.56436	-0.97346	-0.71436	0.05234	0.75034	1.18144	1.44114	0.86394	-1.95325	-1.11975	-0.13665	0.86665	1.27535	0.87775	0.04995	-0.90955	-1.14925	-0.79725	-0.44795	0.05355	0.58925	1.16465	1.36495	1.21625	0.0926	-0.1617	-0.20239	0.00583			0.13324	-0.00065	-0.07639	-0.03429	-0.09761	-0.20329	-0.20924		-0.07265	-0.0428	0.13845	0.21073	0.18722		0.00895		-0.30179		0.10142																						0.70624	0.33874	-0.05526	-0.56526	-0.44926	-1.08526	-0.50826	-1.18326	-0.47826	-0.33926	-0.14626	0.42974	0.49574	0.55174	0.06174	0.08274	0.22774	-0.25426	-0.23026	-0.61026	-0.50126	-1.27126	-0.64826	-0.49326	0.32874	-0.12426	0.66174	
Dfp1	Dfp1 - 	1	-0.57795	0.30495	0.79725	0.72435	0.28275	-0.01885	-0.22115	-0.27605	-0.50565	-0.11165	0.40045	0.49935		0.14645	-0.05715	-0.14715	-0.41113	0.02267	0.22237	0.66697	0.23917	-0.05513	-0.14623	-0.36833	-0.33713	-0.40503	-0.06133	0.30857	0.24527	0.46907	0.25307	-0.10128	0.26581	0.39531	0.47682	0.11152	-0.26379	-0.22358	-0.22078	-0.23179	-0.11298	-0.01518	0.14921	0.22102	0.38631	0.48201	0.00102	-0.0959	0.2306			0.3076	0.1605	-0.141	-0.3775	-0.1916			0.1073					-0.30563										-0.02823			0.10997	0.32407	0.06167	-0.19588	0.11221	0.47957	0.82514	1.03227	0.93275	0.42382	0.01805	-0.19552	-0.34721	-0.53551	-0.62005	-0.61577	-0.58892	-0.52634	-0.37542	-0.12789	0.17088	0.45819	0.68788	0.91675	0.93893	0.57393	0.21873	-0.03006	-0.04122	-0.06058	0.07159	0.52955	0.77647	0.59552	0.35894	0.03362	-0.14633	-0.25848	-0.36197	-0.47359	-0.3921	-0.29336	-0.17645	-0.07885	0.09802	0.23976	0.32241	0.40993	0.38203	0.52493	0.58243	0.12943	0.15243	-0.01657	-0.48757	-0.12157	-0.44657	-0.03857	-0.01657	0.02843	0.13343	0.08443	0.36543	0.45143	0.28443	0.25243	-0.04857	-0.23557	-0.04957	-0.31057	-0.24657	-0.58257	-0.50657	-0.00957	-0.21057	0.03343	
SPCC11E10_09c	SPCC11E10_09c - 	1	0.30739		0.75299			0.23159	-0.30351		-0.57781	-0.24731	0.17109	0.36759	0.72069	0.45139	-0.27901	-0.26161	0.41609	0.56599	0.86759	0.87739	0.25469	0.36319	-0.09451	-0.23061	-0.34541	-0.50891	-0.37061	-0.39021	-0.08481	-0.13421	-0.07381	0.40276	0.51786	0.35326	0.51566			-0.41964		0.04406	-0.04694	-0.12494	0.20696	0.14836	0.23106		-0.94224	0.08539	0.07239		0.05939	-0.14251					-0.27071	0.33449	0.16459	0.39419	0.29019	0.33199	-0.15471	-0.34358	-0.13248	0.11122	0.34392	0.39842	0.10802	-0.30998	-0.34258	-0.10918	-0.15038	0.11442	0.37212	0.34902	0.41432	0.17572	-0.07918	-0.00597	0.2178	0.35203	0.22478	0.12547	0.09821	0.00667	-0.0549	-0.09405	-0.14434	-0.14816	-0.09377	-0.07095	-0.05333	-0.06876	-0.08857	-0.11022	-0.12215	-0.13072	-0.13116	-0.01744	0.13856	0.27517	0.27201	0.16634	0.14749	0.17079	0.28832	0.287	0.56309	0.56928	0.15921	-0.05974	-0.20581	-0.5057	-0.57827		-0.50197	-0.32566	0.05772	0.22078	0.19345	0.32109	0.517	0.28839	-0.01977	-0.08745	-0.40895	-0.09395	-0.24595	0.19005	0.01805	-0.09695	-0.18795	-0.25195	-0.17595	0.01705	0.12105	-0.07095	-0.10495	-0.01195	0.09705	0.05605	-0.14495	0.01205	0.00305	-0.04895	0.21405	-0.06395	-0.00695	-0.16795	0.21305	-0.02495	
SPAPB15E9_01c	SPAPB15E9_01c - 	1	-0.23233	-0.57993	-1.05793	-1.55183	-0.86843	-0.06703	0.36887	0.56587	0.61167	0.45287	0.09267	-0.27763	-0.33913	-0.23953	0.40137	0.48567																0.15666	-0.20234	-0.48724	-0.55204	-0.03194	0.25206	0.21346	0.19936	0.16066	0.01996	0.15026	0.02296	-0.23734	-0.35434	-0.09974	0.03546	-0.07661	-0.22281	-0.06201	-0.42911	-0.21671	-0.32941	0.21289	0.59829	0.55009	0.24439	0.00209	0.09099	-0.21181	-0.27961	-0.42081	-0.19601							-0.1176					0.1176					0.45697	-1.21816	-2.00921	-2.43067	-2.60028	-2.32622	-1.52331	-0.63812	0.15309	0.89184	1.39662	1.56563	1.56229	1.48741	1.41061	1.24212	0.93283	0.51294	0.0435	-0.44274	-0.90503	-1.19994	-1.27773	-1.09938	-0.69216	0.48334	0.44802	-0.00503	-0.6287	-0.83825	-0.84567	-0.6906	-0.22101	0.22117	0.464	0.43391	0.06416	0.00462	0.34914	0.38841	0.30902	0.14206	-0.0015	-0.16276	-0.52525	-0.78371	-0.29857	0.10593	0.95293	1.48993	0.48293	1.26893	1.02793	2.03893	1.36393	1.48193	0.81393	0.82593	-0.34007	0.36693	-0.14407	0.15393	-0.21907	-0.31107	-0.54807	0.02493	0.13693	0.29993	0.16193	-0.08307	-0.01607	0.26193	-0.43407	
SPAC24H6_01c	SPAC24H6_01c - 	1	0.35484	0.50404	0.73344	-0.12626	-0.13956	-0.14636	-0.11906	-0.23426	-0.28516	-0.07986	0.18184	0.17794	0.23034	0.03324	-0.18446	-0.17716	0.43635	0.67845	0.69845	0.56365	0.26715	0.06945	-0.06035	-0.29335	-0.33865	-0.51335	-0.32605	-0.11675	-0.67235	0.13685	-0.05655	0.18274	0.33684	0.40054	0.22984	-0.10826	-0.30826	-0.18796	-0.28986	-0.06436	0.08104	0.16464	0.22024	0.34224	0.33364	-0.29216	-0.13836	-0.02516	0.13525	0.23915	0.31224	0.21295	-0.28746	-0.12026	-0.34545	-0.14405	0.20884	-0.00426	0.22255	0.17884	0.25975	0.03124	-0.05106	-0.37554	-0.63194	0.05516	0.25526	0.38716	0.03636	-0.22074	-0.29194	-0.11694	0.11346	0.25016	0.04156	0.21766	0.32096	0.20946	0.15926	0.17788	0.34257	0.40805	0.42492	0.399	0.2954	0.24271	0.17618	0.02332	-0.16729	-0.40535	-0.55453	-0.53431	-0.44457	-0.31648	-0.20335	-0.05471	0.12396	0.26485	0.32538	0.33575	0.37915	0.36957	0.21707	0.12631	0.37406	0.54129	0.4875	0.39042	0.41929	0.2243	-0.06303	-0.22049	-0.41755	-0.49943	-0.46382	-0.34453	-0.25279	-0.07786	0.03043	0.16516	0.21985	0.27263	0.32884	0.29241	0.2336	-0.84509	-0.91159	-0.81859	-0.73359	-0.75059	-0.62159	-0.53059	-0.49259	-0.15959	-0.18159	0.07441	0.17641	0.12841	0.49441	0.19441	0.27541	0.32941	0.17641	0.20941	-0.17659	0.16041	0.00741	0.00041	0.08441	0.10441	0.21441	0.16841	
SPBC17G9_06c	SPBC17G9_06c - 	1	-0.53691	-0.63561	-0.22931	0.22629	0.21659	0.07879	0.01979	-0.05531	-0.12681	-0.14371	-0.14961	-0.06661	0.17669	0.28439	0.34979	0.42679	-0.32684	-0.49494	-0.19464	-0.04564	0.31706	0.17926	-0.00464	-0.02164	-0.25744	-0.12994	-0.13224	-0.03644	0.26986	0.09576	0.32636	-0.25814	-0.08504	0.27636	0.50996	0.52196	0.25306	-0.07644	-0.91224	-0.27584	-0.45144	-0.23444	-0.04834	0.13846	0.45046	0.57356	0.51686	-0.28195	-0.12725	0.07735	0.10895	0.52306	0.49526	0.17145	-0.28655	-0.39485	-0.49755	-0.48124	-0.30234	-0.07865	0.28785	0.62076	0.57135	-0.91626	-0.61956	-0.33226	-0.08056	0.20794	0.27284	0.33454	0.06464	-0.07596	-0.27186	-0.26756	0.09644	0.10944	0.25364	0.39394	0.50514	-0.06061	-0.45513	-0.49165	-0.40992	-0.19576	0.15171	0.47922	0.58955	0.54456	0.4508	0.35512	0.20736	-0.0057	-0.18532	-0.28994	-0.33606	-0.30684	-0.31459	-0.32911	-0.23588	-0.11243	0.01417	0.17665	0.24611	0.2502	-0.24162	-0.21001	-0.06507	0.03131	0.29768	0.61189	0.74983	0.73569	0.62238	0.3494	0.01741	-0.43973	-0.76997	-0.77155	-0.74146	-0.61571	-0.30875	-0.04042	0.23069	0.44858	0.52611	0.04151	0.32601	0.09101	0.30401	0.26901	0.15301	0.06801	-0.05399	0.01201	-0.15299	-0.07599	-0.03799		0.10401	0.21601	0.16601	0.15001	0.32801	0.07101	0.37401	0.11901	0.08801	0.16601	-0.06799	-0.06499	-0.11099	-0.16999	
SPBC2A9_13	SPBC2A9_13 - 	1	-0.39635		0.80305	1.15005	0.98005	0.22145	-0.04205	-0.36765	-0.58715	-0.50445	0.41465				0.13555	-0.26985	-0.14821	-0.21951	0.21699	0.42269	0.35639	-0.05471	-0.22271	-0.27991	-0.46731	-0.13531	0.02939	0.29629	0.52629	0.12209	0.06169	0.17919	0.20109	0.83539	0.63199		-0.43001	-0.18351		-0.41141	0.06529	-0.54621	-0.04541	0.29909	0.55389	0.07849	-0.22001	0.00745	0.10505			0.55645	0.35875	-0.20885	-0.37005	-0.45725			0.00845					-0.45502	-0.29792	-0.55062	-0.03892	0.52818	0.01518	0.14258	-0.20042				0.01518	0.01518	0.03758	0.32448	0.50578	0.13234	0.25233	0.31671	0.28663	0.229	0.10686	-0.0319	-0.08093	-0.13862	-0.1707	-0.14142	-0.14815	-0.15835	-0.13208	-0.10045	-0.10172	-0.10288	-0.0547	0.03844	0.11523	0.17839	0.21359	0.22305	0.2124	0.0468	0.00711	-0.01221	0.00249	0.0368	0.03552	-0.03013	0.05935	0.11509	0.11387	-0.02703	-0.04911		0.07342	-0.08734	-0.0327		0.01918		0.05598			0.54792	-0.22808	0.48992	-0.85308	0.28292	-1.15208	0.16592	-1.62108	0.48092	-1.14208	0.49892	-0.70708	0.27192	-0.14608	0.65092	0.03392	0.48792	-0.10708	0.25192	0.14592	0.47592	-0.77308	0.36892	-1.02808	0.47092	-0.68708	0.38092	
SPAC869_02c	SPAC869_02c - 	1	-0.22483	0.16557	0.33617	0.65807	0.74827	0.87337	0.94707	0.77887	0.47627	0.12187	-0.27823	-0.59563	-0.70543	-0.53413	-0.34103	-0.42733	-1.90081	-0.72121	-0.32791	-0.29931	0.15379	0.21619	0.58459	0.53699	0.50679	0.59239	0.31659	0.16849	0.05939	-0.16801	0.03349	-0.21859	-0.13629	-0.04639	0.18561	0.40431	0.49461	0.36281	-0.00299	0.03911	-0.24809	-0.34279	-0.44559	-0.40709	-0.27979	0.08031	0.19801	-0.46897	-0.50077	-0.14657	-0.18337	0.15513	0.41993	0.31013	0.27193	0.10103	0.02523	-0.13257	-0.30197	-0.22637	-0.10607	0.18953	0.27433	-0.12797	-0.31857	-0.27587	-0.21167	-0.07747	0.28663	0.49813	0.39003	0.26573	-0.00347	-0.11397	-0.16707	-0.20387	-0.19317	-0.03227	0.19393	-1.5868	-1.26536	-0.93044	-0.53789	-0.19346	-0.07931	-0.01815	0.24244	0.45796	0.58434	0.65208	0.74921	0.70461	0.61261	0.50791	0.33666	0.09167	-0.04597	-0.07397	-0.11947	-0.16355	-0.2697	-0.32304	-0.20464	-0.01431	-0.33248	-0.3209	-0.13677	0.13157	0.29596	0.49083	0.64945	0.57467	0.36681	-0.00533	-0.32005	-0.54336	-0.50351	-0.41702	-0.14715	0.08048	0.27008	0.34497	0.33629	0.2455	0.13914	2.3998	1.9673	1.2723	0.5573	0.5263	0.1173	-0.0487	-0.5027	-0.4607	-0.7727	-0.7607	-0.9227	-0.8427	-0.9227	-0.7357	-0.7927	-0.5287	-0.8527	-0.5257	-0.4027	-0.1967	-0.3827	0.0813	-0.0827	0.0333	-0.2327	-0.1887	
SPAC29B12_08	SPAC29B12_08 - 	1	0.61834	0.13814	0.29944	-0.63876	0.27424	0.56964	0.58604	0.28394	0.03014	-0.24686	-0.32786	-0.39116	-0.30796	-0.05686	-0.03666	-0.27606	0.40623	0.76463	0.25473	0.50913	0.56433	0.72823	0.67873	0.51943	0.26333	-0.38547	-0.71177	-1.23637	-1.60307	-0.29977	-0.38797	-0.34763	-0.45583	-0.41683	-0.30213	0.20067	0.36527	0.26597	0.30197	0.23017	0.13467	0.01497	-0.15913	-0.38273	-0.34223	-0.07913	0.10467	-0.24384	-0.26624	-0.14234	-0.13694	-0.08164	-0.11794	0.32886	0.50085	0.35355	0.08835	-0.10114	-0.32684	-0.33544	-0.30085	-0.12374	-0.03634	-0.31303	-0.99463	-0.47504	-0.61723	-0.21333	0.06527	-0.00633	0.05217	0.34837	0.45667	0.29617	-0.12563	0.01617	-0.16063	0.20827	0.16607	-0.09231	0.13291	-0.07507	-0.23396	-0.21286	-0.02361	0.34733	0.75799	0.86364	0.70735	0.59129	0.31682	-0.06785	-0.34549	-0.46746	-0.53228	-0.57463	-0.60799	-0.60616	-0.54988	-0.46383	-0.37944	-0.14755	0.139	0.36136	-0.20163	-0.33783	-0.29713	-0.3449	-0.37608	-0.40037	-0.21744	0.11494	0.28198	0.3988	0.46524	0.41733	0.34703	0.22279	0.01288	-0.06494	-0.12301	-0.24577	-0.38419	-0.38974	-0.27272	-0.06324	-0.72374	-0.72974	-0.66574	-0.99274	-0.82674	-0.47874	-0.37974	-0.30374	-0.60674	-0.50474	-0.59274	-0.36774	0.17126	-0.06474	-0.03474	0.11326	0.15126	0.30126	0.38226	0.61626	0.46426	0.33126	0.23526	0.18926	0.13326	0.16826	
SPCC1494_07	SPCC1494_07 - 	1	0.16613	-0.09047	-0.35557	-0.74897	-0.39637	-0.01697	0.32103	0.45333	0.45503	0.28593	-0.04687	-0.10967	-0.15957	-0.44677	-0.05247	0.04183	0.2956	0.3433	-0.5684	-0.4956	-0.5877	-0.4941	-0.1621	0.3333	0.8597	0.3204	0.0491	0.0209	-0.8397	0.0176	-0.2527	0.03125	-0.04005	-0.23615	-0.33895	-0.28225	0.07825	0.27165	0.24805	0.27575	0.16325	0.10705	0.05915	-0.02365	-0.18445	-0.04255	-0.20805	0.02732	-0.09128	0.15332	-0.31108	-0.20908	-0.19218	0.07632	0.14712	0.27092	0.23332	0.25032	-0.00858	-0.18418	-0.17358	-0.35728	-0.09478	-0.17		-0.1456	-0.1085	-0.135	0.0337	-0.5491	-0.4122	-0.0022	0.4667	0.5272	0.0267	-0.0885	0.1295	0.0778	0.0438	0.33093	0.13053	-0.14584	-0.45657	-0.75557	-0.71254	-0.2908	-0.11946	-0.10354	-0.09943	-0.07068	0.01858	0.19686	0.38656	0.48301	0.4583	0.41122	0.31167	0.18304	-0.0177	-0.28553	-0.49187	-0.47711	-0.37804	-0.28453	0.16841	0.04709	-0.04717	-0.29031	-0.31819	-0.19255	-0.19833	-0.16947	-0.16166	-0.02438	0.20894	0.29122	0.24777	0.27058	0.17368	0.07343	-0.08318	-0.16769	-0.13726	-0.13226	-0.20652	0.30909	0.20059	0.44059	0.63359	1.51459	0.49559	0.33359	0.67959	0.48659	0.53959	0.46559	0.36759	0.30159	-0.18741	-0.08541	0.08659	-0.23941	-0.37941	0.06659	-0.23541	-0.00041	0.15959	-0.06841	0.45759	0.00659	-0.08941	-0.11741	
SPAC16E8_08	SPAC16E8_08 - 	1	-0.66843	-0.11403	-0.49693	-0.63153	-0.36563	0.00987	0.21097	0.15367	0.23937	0.19997	-0.00963	0.04387	-0.02033	-0.04703	0.07357	0.32587	0.41717	-1.32063	-0.51253	-0.49193	-0.36703	-0.15203	0.02197	0.55437	0.29757	0.35697	0.25547	0.09357	-0.18623	-0.26123	0.08997	0.16929	0.27639	0.16588	-0.48501	-0.49452	-0.03161	0.28779	0.37299	0.27689	0.27319	0.31598	0.13788	0.12589	-0.06432	-0.81311	-0.59511	-0.14096	-0.18206	-0.11746	-0.13326	-0.33556	-0.06086	0.04124	0.34694	0.41804	0.25904	0.07914	0.09304	0.25934	-0.09556	-0.40066	-0.20496	0.23471		0.20631	-0.08199	-0.05919	-0.05919	0.11101	0.32131	0.06761	0.01271	-0.26679		-0.09759	-0.02799	-0.41369	-0.27999	0.14507	-0.14048	-0.38519	-0.48772	-0.59732	-0.60583	-0.27706	-0.04717	0.02539	0.09714	0.23528	0.35486	0.47108	0.50697	0.41116	0.31756	0.19826	0.01517	-0.12481	-0.19861	-0.35573	-0.57518	-0.54748	-0.35973	-0.19303	0.2763	0.2321	-0.00397	-0.22808	-0.34604	-0.40969	-0.44381	-0.24223	-0.04859	0.06562	0.14003		0.3286	0.27947	0.12245		-0.07378	-0.20342	-0.31223	-0.41094		-0.345	0.44	0.859	0.98		0.728	0.389	0.826	0.245	0.602	-0.25	0.055	-0.267	-0.175	-0.523	-0.03	-0.005	-0.372	-0.196	0.04	0.037	0.164	0.029	0.176	-0.073	0.078	-0.197	
SPAC14C4_12c	SPAC14C4_12c - 	1	0.32261	0.23401	0.03181	-0.87619	-0.61149	-0.35459	0.12671	0.42841	0.37931	0.14241	0.22891	0.05301	-0.33009	-0.33749	-0.06829	-0.05159	0.17481	-0.22299	-0.35379	-0.65879	-0.73509	-0.67879	-0.20959	0.21031	0.54121	0.59821	0.62251	0.38581	0.09651	-0.44309	-0.18279	0.24072	0.24202	0.09062	-0.23858	-0.47388	-0.15388	0.10832	0.15842	0.22352	0.22302	0.20332	0.24842	0.01572	-0.16578	-0.58508	-0.27338	0.05329	0.05959	-0.00251	-0.11161	-0.33211	-0.20111	0.00999	0.13159	0.21009	0.28839	0.28919	0.23849	0.15159	-0.12031	-0.37361	-0.32081	0.13019	0.02718	0.34268	0.06769	-0.20771	-0.22181	-0.04301	0.02428	0.14249	0.17519	0.10818	0.11349	0.00079	-0.04041	-0.24472	-0.31801	0.25372	0.1419	-0.03546	-0.18492	-0.40692	-0.65124	-0.41188	-0.22643	-0.20891	-0.12362	-0.03845	0.08412	0.23234	0.28051	0.33699	0.38687	0.37159	0.25035	0.17908	0.01329	-0.26255	-0.40135	-0.30716	-0.30863	-0.3823	0.54221	0.50753	0.27974	0.08253	-0.1184	-0.45086	-0.73261	-0.64135	-0.38469	-0.11846	-0.03397	0.06362	0.24816	0.38666	0.32671	0.27718	0.26603	0.18611	0.08823	-0.11216	-0.27051	-0.20823	-0.33323	-0.24223	0.05677	0.08077	0.09677	0.17777	0.45677	0.30777	0.35677	0.20477	0.02677	0.14677	-0.49323	-0.22923	-0.20323	-0.45123	-0.16323	-0.15123	-0.15323	-0.07123	0.09677	0.05477	0.42677	0.07477	0.09677	0.00477	
SPAC1687_19c	SPAC1687_19c - 	1	0.54555	0.63755	0.61865	0.66975	0.18685	-0.14495	-0.15445	-0.31205	-0.24305	0.00455	0.04915	0.15765	0.03445	0.00095	-0.34525	-0.35085	0.22248	0.26478	0.55478	0.45078	0.39788	0.02948	-0.07552	-0.27722	-0.26562	-0.22482	-0.08532	-0.03522	0.12368	0.13018	-0.07872	0.20596	0.29166	0.45016	0.40276	0.03316	-0.26184	-0.23574	-0.33344	-0.02964	-0.03304	-0.03124	0.18216	0.33346	0.37416	0.29646	0.00376	-0.0075	0.2777	0.2494	0.5532	0.1654	0.0548	-0.4	-0.2815	-0.2411	-0.28269	-0.1497	0.1644	0.28351	0.2313	0.3597	0.034	0.06058	-0.17442	0.20028	0.31888	0.38848	0.16828	-0.07152	-0.25382	-0.19492	-0.03332	0.02388	0.03678	0.07508	0.36768	0.22888	0.02388	0.23439	0.38594	0.73388	1.0032	1.15956	1.24494	1.06244	0.65876	0.19666	-0.20944	-0.53074	-0.85337	-1.10458	-1.20841	-1.24098	-1.01337	-0.56057	-0.15125	0.25403	0.67017	1.03927	1.24449	1.10033	0.76464	0.45039	-0.17729	-0.03105	0.33295	0.69772	1.21241	1.50587	1.25818	0.67086	-0.01283	-0.49244	-0.79375	-1.12672	-1.16972	-0.94139	-0.73777	-0.41985	0.04929	0.43632	0.84495	1.05575	1.04757	-0.14771	-0.22871	-0.34571	-0.11471	-0.33971	-0.08971	-0.38471	-0.03471	-0.14471	0.01429	-0.13071	0.23829	-0.11171	0.55229	-0.11171	0.46929	-0.08371	0.27629	-0.05871	-0.08071	-0.12971	-0.04671	-0.02571	-0.09971	-0.03071	0.11529	0.00129	
SPCC330_07c	SPCC330_07c - 	1	0.22687	-0.09293	-0.66953	-0.69473	-0.46983	-0.32013	-0.25993	-0.25623	-0.15423	0.06437	0.02727	-0.29243	0.03587	0.06237	0.24397	0.35337	0.52342	-0.23338	-0.66828	-0.85458	-0.61028	-0.65388	-0.29468	0.12272	0.46242	0.00532	0.16082	-0.15628	-0.93718	0.16362	0.47672	-0.37093	-0.44493	-0.47833	-0.36493	-0.36683	-0.11343	0.23207	0.10877	0.34457	0.43317	0.21737	0.22617	0.08147	-0.13952	-0.02993	0.15007	-0.33702	-0.16962	-0.10152	-0.08242	0.06578	-0.15862	0.20818	0.23618	0.25638	0.20728	0.14898	-0.10162	-0.04692	-0.06442	-0.30132	-0.10342	-0.40586	-0.12867	-0.02157	-0.46027	-0.32057	-0.30787	-0.15026	0.17813	0.11123	0.28683	0.22994	0.21373	0.20444	-0.00966	-0.05137	0.11494	0.14387	-0.37125	-0.69391	-0.83817	-0.64961	-0.21707	0.35711	0.46528	0.35426	0.27124	0.04771	-0.0821	-0.12324	-0.17812	-0.0504	0.14882	0.34038	0.38342	0.3072	0.08703	-0.28204	-0.43695	-0.3335	-0.12319	0.05791	-0.03752	-0.09833	-0.20518	-0.35894	-0.44042	-0.39859	-0.22853	-0.01459	0.12588	0.21478	0.22096	0.24029	0.26564	0.40664	0.2947	0.12676	0.04359	-0.10161	-0.24366	-0.31917	-0.31538	0.05889	0.13739	-0.03461	0.41139	-0.01261	0.28139	-0.08261	0.49339	0.14039	0.46539	0.16339	0.22539	-0.23461	0.27839	-0.22061	0.07839	-0.18861	0.09539	-0.07461	0.27739	0.15639	0.21339	0.10039	0.17839	-0.03761	0.10939	-0.02661	
SPCC1281_06c	SPCC1281_06c - 	1	-0.13465	0.08735	0.28035	0.52945	0.56565	0.67875	0.53615	0.43065	0.24965	-0.04595	-0.19585	-0.50135	-0.41985	-0.58845	-0.25635	-0.13695	-0.13257	0.03853	0.16153	0.59503	0.75713	0.87343	1.17733	1.05773	0.74323	0.15383	-0.07107	-0.34657	-1.42667	-0.65227	-0.55707	-0.22225	-0.28984	-0.46814	-0.33554	-0.09374	0.15146	0.17875	0.02346	0.26785	0.13255	0.11296	0.04976	-0.06184	-0.04675	0.07106	0.19456	-0.3998	-0.4724	-0.3998	-0.291	-0.2853	-0.1604	0.1581	0.3294	0.264	0.1715	0.3181	0.054	0.1225	-0.1616	0.0444	0.0745	-0.07468	-0.24948	-0.26378	-0.43888	-0.43478	-0.31558	0.02072	0.01122	-0.05368	-0.02108	0.04122	0.05342	0.10032	0.11382	0.14812	0.19882	-0.83659	-0.71487	-0.48047	-0.29948	-0.1158	0.1462	0.39584	0.53422	0.53902	0.51464	0.49922	0.38769	0.25363	0.13908	0.03947	-0.08682	-0.1644	-0.27732	-0.4285	-0.51886	-0.62248	-0.64946	-0.4817	-0.23846	-0.10619	0.02387	-0.56325	-0.67565	-0.76444	-0.53572	-0.13392	0.29428	0.69147	0.79017	0.6103	0.29788	-0.06635	-0.22844	-0.1075	-0.05642	-0.01809	-0.01926	0.03339	0.12861	0.13334	0.09094	0.05327	0.20327	-0.22673	-0.32673	-0.38673	-0.66673	-0.78673	-0.64673	-0.76673	-0.45673	-0.71673	-0.79673	-0.77673	-0.95673	-0.67673	-0.44673	-0.38673	-0.10673	0.03327	0.15327	-0.10673	0.40327	0.26327	0.40327	0.32327	0.72327	0.35327	
SPAP7G5_06	SPAP7G5_06 - 	1	-0.43992	-0.20382	-0.33452	-0.43672	-0.24072	0.30178	0.62838	0.72698	0.59398	0.34948	0.00878	-0.19182	-0.30202	-0.20812	0.03688	0.06388	0.52475	0.22775	0.19465	0.12395	0.21365	0.23475	0.45975	0.30295	0.10065	-0.24375	-0.38915	-0.55005	-0.93845	-0.30675	0.28475	0.65247	0.40667	-0.20303	-0.31653	0.05087	0.26817	0.41557	0.29897	0.34187	0.12407	-0.07933	-0.37513	-0.61853	-0.73703	-0.46443	-0.21583	-0.30084	-0.36753	-0.35203	-0.60833	-0.45433	-0.17783	0.20867	0.39347	0.44147	0.49017	0.12767	0.02587	-0.28903	-0.16173	-0.17573	0.00297	0.44339	0.01689	0.29719	0.01009	-0.08621	0.20969		0.28359	0.01149	-0.07411	-0.00311	-0.33091	-0.35851		-0.36001	-0.27431	-0.47667	-0.28848	-0.13836	-0.14837	-0.20668	-0.24355	-0.2503	-0.04898	0.24614	0.48832	0.57956	0.5348	0.3796	0.24881	0.07155	-0.11574	-0.20824	-0.28242	-0.39441	-0.45863	-0.41073	-0.30314	-0.18972	-0.04835	0.03619	0.00478	-0.1237	-0.29893	-0.26151	-0.20282	-0.12526	-0.08379	0.01635	0.11577	0.23458	0.30069	0.28902	0.1978	0.07496	-0.11973	-0.17918	-0.14374	-0.15381	-0.25609	-0.29031	-0.08954	0.03026	-0.11724	-0.33524	-0.22124	-0.32724	-0.27424	-0.23124	-0.24124	-0.33524	-0.62424	-0.63824	-0.76324	-0.55224	-0.86024	-0.47424	-0.62824	-0.21624	-0.20124	-0.20624	-0.01124	0.20276	0.13076	0.27876	0.41476	0.19576	0.11076	0.05076	
SPBC146_06c	SPBC146_06c - 	1	1.10314	0.77884	0.16044	0.12214	-0.01836	0.05714	-0.00846	0.04514	0.08064	0.22294	-0.07596	-0.15196	-0.48406	-0.52186	-0.65506	-0.63026	0.05178	1.05308	0.52618	0.31728	-0.10052	0.01138	-0.25142	0.08308	0.39468	0.33798	0.01098	-0.23422	-0.86482	-0.26682	-0.62422	0.30812	0.26282	-0.01408	-0.83978			0.11022	0.19352	0.20022	0.40442	-0.02858	-0.01358	0.05032	-0.43788			0.56617	0.42707	0.30797	0.28887	-0.07623	-0.20913	-0.20043	-0.01483	0.08677	0.02897	0.18057	0.31777	0.12007	-0.13363	-0.13633	-0.66103	0.59669		0.71519	0.44199	-0.45541		-0.36191	-0.32071	0.09259	0.35409	0.46649		0.06079		-0.27711	-0.47901	0.12473	0.15996	0.15125	0.0595	-0.0592	-0.07593	-0.05156	-0.07077	-0.09846	-0.06108	-0.01234	-0.05447	-0.08936	-0.04084	0.00471	0.04101	0.04564	0.06487	0.03204	0.0193	0.07389	0.02676	-0.07474	-0.1401	-0.18805	0.38608	0.36174	0.25726	0.09192	0.00324	0.09464	0.01038	-0.11565	-0.30753	-0.31529	-0.23979	-0.26754	-0.18907	0.01597	0.13708	0.17469	0.26481	0.31579	0.2986	0.11493	0.03851	0.41688	-0.41762	-0.84962	-0.59163	-0.83662	-0.32562	-0.45063	-0.10162	-0.09562	0.23438	0.11438	0.21838	0.46238	-0.01962	0.10838	0.10938	0.01538	0.01038	-0.29362	-0.11962	0.06837	0.18637	0.04238	0.45038	0.19538	0.22137	0.19037	
SPAC9E9_04	SPAC9E9_04 - 	1	-0.96555	-0.71885	-0.65535	-0.47925	-0.08395	0.16735	0.26575	0.42365	0.18995	-0.03235	-0.04505	-0.10555	-0.02835	0.13055	0.40735	0.46435	-0.67216	-0.80376	-0.36476	-0.67156	-0.28266	-0.14956	0.04514	-0.06686	-0.06146	0.39384	0.34804	0.31544	0.50174	-0.00206	0.32884	-0.36204	-0.38384	-0.24384	-0.11044	0.21336	0.44266	0.24286	0.09596	-0.24734	-0.13854	-0.11264	-0.07354	-0.23854	-0.17754	0.02226	0.13706	-0.09927	-0.09797	-0.15087	0.01233	0.11842	0.49273	0.20622	0.08732	-0.07477	-0.21647	-0.19048	-0.10608	-0.29378	-0.28898	-0.05547	0.09903	-0.31818	-0.04718	-0.27708	-0.27598	-0.21648	-0.08288	0.10602	0.26042	0.28562	0.01452	-0.12758	0.07172	-0.03458	-0.19838	-0.23698	-0.09338	-0.46345	-0.92079	-0.99195	-0.88922	-0.66923	-0.39689	0.00114	0.34011	0.55338	0.68986	0.68645	0.59785	0.44208	0.32521	0.27351	0.09265	-0.0763	-0.14582	-0.18496	-0.17138	-0.20456	-0.21558	-0.16774	-0.03172	0.11337	-0.32454	-0.58752	-0.63517	-0.56648	-0.27933	0.09049	0.38162	0.64264	0.67348	0.50145	0.26174	0.05453	-0.17097	-0.21557	-0.24532	-0.23457	-0.16279	-0.09867	0.01526	0.05906	0.02119	0.32222	0.54622	0.54622	0.51622	0.81922	0.44722	0.42722	0.32722	0.22422	0.03422	0.07622	0.03822	-0.02778	-0.06678	0.02422	0.16622	-0.01978	-0.00878	-0.00778	0.21922	-0.00878	-0.02278	-0.00878	-0.01678	-0.13578	-0.11378	-0.24578	
SPAC589_09	SPAC589_09 - 	1	0.06145	0.53505	1.27605	0.71835	0.92515	0.55345	0.16805	-0.13875	-0.37975	-0.31545	-0.05975	-0.09535	-0.19825	0.04335	-0.63955	-1.13025	-0.24936	0.20594	0.80124	1.01054	1.25554	1.19114	1.04624	0.53444	0.00574	-0.11696	-0.42216	-0.43236	-0.37706	-0.60426	-0.63086	-0.14016	0.02474	0.26504	-0.03886	-0.35966	-0.44196	-0.16066	-0.11626	0.03124	0.17235	0.24974	0.43784	0.59095	0.44374	0.22974	-0.02076	-0.04138	-0.18988	0.04592	-0.06298	0.02562	-0.02008	-0.13348	-0.04418	-0.03638	0.22692	0.04502	0.27202	0.32182	0.29782	0.04942	-0.01988	-0.40354	-0.30374	-0.29934	-0.18864	-0.10314	-0.08764	-0.08074	-0.29525	-0.21934	-0.15324	0.34655	0.19166	0.17586	0.42606	0.28895	0.18166	-0.15955	0.04839	0.28945	0.45521	0.50664	0.54926	0.29813	0.11537	0.0298	-0.05928	-0.11701	-0.2067	-0.35402	-0.4057	-0.32595	-0.19515	-0.12237	-0.09205	-0.07004	0.00433	0.04918	-0.06776	-0.13005	-0.07455	0.03572	0.03014	0.05861	0.08426	0.12426	0.1871	0.16808	0.14942	0.07584	0.00105	-0.06208	-0.1436	-0.14756	-0.22187	-0.23539	-0.06696	0.12428	0.14018	0.0971	0.04613	0.20492	0.2643	-0.33816	-0.30866	-0.75266	-0.95066	-1.20166	-1.22766	-1.04366	-1.10966	-1.13066	-1.12066	-0.84566	-0.68066	-0.48066	-0.19266	-0.02766	0.47234	0.20334	0.34534	0.23934	0.18234	0.10434	0.42634	0.22734	0.48234	0.33934	0.55234	0.25534	
Isp7	Isp7 - 	1	-1.81532	-0.52352	-1.42842	-0.47242	0.06128	0.59488	0.50408	0.19078	0.25218	0.38018	0.33938	0.26748	0.23228	0.13258	0.53478	0.38958	0.02748	-0.97212	-0.01902	-0.27582	-0.19252	0.44858	0.01368	-0.24362	-0.25292	-0.86832	-0.74012	-0.13862	-0.73312	0.90178	1.02548	0.12224	0.28104	0.04924	0.02964	0.47714	0.39714	0.14044	0.13184	-0.18916	-0.15876	0.00714	-0.27976	-0.41366	-0.36246	-0.17646	-0.06396	-0.35931	-0.3466	-0.15571	-0.45681	-0.04361	-0.15551	0.32069	0.4346	0.34079	0.20099	-0.22361	-0.08161	-0.32611	-0.02371	0.00689	0.1169	-0.11016	-0.60906	-0.02636	-0.05646	0.18734	0.35164	0.27294	0.09954	0.24824	0.15224	0.07314	-0.07916	-0.11996	-0.21486	0.04774	0.13074	-0.20285	-0.64783	-0.90646	-0.60014	-0.26705	0.14462	0.68824	0.96633	0.99438	0.95757	0.69585	0.24863	-0.19169	-0.48161	-0.65578	-0.66224	-0.53078	-0.36988	-0.14559	0.10709	0.32098	0.51437	0.66702	0.75813	0.69056	0.11084	-0.00076	-0.08954	-0.18137	-0.18042	-0.09224	0.09816	0.26388	0.16929	0.24255	0.10796	-0.18468	-0.24894	-0.09123	-0.10237	-0.19558	-0.14666		-0.24524	-0.16812	-0.03257	1.17389	1.44239	1.02839	0.46339	0.34839	0.65839	0.24839	0.17839	-0.10161	-0.35161	-0.44161	-0.23661	0.04839	0.00639	0.13839	0.44539	0.30839	0.52239	0.21839	0.14339	0.14839	0.10839	0.00839	-0.18161	-0.35161	-0.47061	-0.44161	
Cdc4	Cdc4 - 	1	-0.27431	0.17919	0.25959	0.23689	0.35709	0.12369	-0.07281	-0.33151	-0.23811	-0.20781	-0.02421	0.21659	0.21319	0.37439	0.08369	-0.20331	-0.12617	0.01663	0.21143	0.29263	0.38323	0.24233	0.03493	-0.38597	-0.56587	-0.38427	-0.06457	0.06203	0.58573	0.19833	0.17373	0.02278	0.18168	0.34668	0.40228	0.30358	-0.11282	-0.27352	-0.46752	-0.29902	-0.27192	-0.14332	0.00768	0.11198	0.35938	0.33858	0.14078	0.06294	0.15534	0.20884	0.31074	0.28164	-0.02256	-0.17296	-0.31526	-0.30456	-0.09516	-0.10516	0.02304	0.04884	0.23384	0.42134	0.14484	-0.241	-0.0117	0.0778	0.1708	0.1785	0.1922	0.0985	-0.1005	-0.0975	-0.2382	-0.2118	-0.0498	-0.0069	0.6606	0.1049	0.103	-0.00146	-0.10107	-0.04163	0.08908	0.29477	0.48353	0.57135	0.59266	0.55964	0.37557	0.11403	-0.07194	-0.28067	-0.54742	-0.73849	-0.6832	-0.45363	-0.28618	-0.13928	0.03117	0.19751	0.37566	0.48357	0.49665	0.50403	-0.08932	0.05084	0.15914	0.34988	0.58141	0.62509	0.48248	0.27767	0.01812	-0.19608	-0.4195	-0.62786	-0.60053	-0.36491	-0.22043	-0.09557	0.10557	0.25854	0.36384	0.39069	0.34396	-0.21621	-0.10521	-0.10721	0.02479	-0.13321	-0.04521	-0.30121	-0.16821	-0.05921	-0.17421	-0.12721	-0.01421	-0.06821	0.31079	0.26979	0.30779	0.26479	0.28979	0.03479	0.01379	-0.09021	0.01179	-0.05821	-0.20721	-0.20621	-0.23121	-0.18421	
Mug100	Mug100 - 	1	0.90581		0.23571	-0.23169	-0.43689	-0.29029	0.03461	0.14961	0.13341	0.04871		0.12031	-0.31129	-0.16669	-0.56159	-0.19079	0.2489	0.5308	0.6003	0.1331	-0.0241	0.036	-0.1851	-0.0226	-0.003	0.1516	0.0661	-0.0819	-0.4337	-0.4373	-0.5006	0.36895	0.21735	0.18325	-0.07855		-0.47315	-0.11765		0.28985	0.29175	0.08605	0.02545	0.03555	-0.18515	-0.34145		0.21233	0.24153					-0.28627			0.00363	0.03213	0.06853	0.16473	-0.22037			0.54267		0.23107	0.08277	-0.25433	-0.10273	-0.09903	0.05087	0.14117	0.26697	0.29197	0.17187	0.15237	0.11287	-0.32683	-0.51743	0.36053	0.38397	0.3197	0.27907	0.18654	-0.04726	-0.24277	-0.28339	-0.27874	-0.26485	-0.23658	-0.20299	-0.13627	-0.03997	0.07107	0.14589	0.17159	0.13555		0.05684	-0.0733	-0.26835	-0.26012	-0.13244	-0.08867	0.32503	0.36225	0.329	0.15855	0.04899	-0.0509	-0.00648	-0.23318	-0.49963	-0.25899	-0.1612			0.01647	0.14541		0.36602		0.35782		-0.00921	0.1936	-0.1494	-0.5244	-0.4144	-0.6284	-0.4174	-0.2414	0.0156	-0.0224	0.0066	-0.0424	0.0706	-0.0684	0.2746	-0.2044	0.3636	-0.1464	0.5216	0.1546	0.0046	0.2536	0.4206	0.3636	0.4116	0.1796	0.3246	0.2566	
Csx2	Csx2 - 	1	-0.56739	-0.21429	0.15481	0.40061	0.49261	0.30311	-0.00749	-0.06469	-0.29679	-0.49569	-0.37259	0.09431	0.33971	0.23671	0.13221	0.19861	-0.25011	-0.11701	-0.48071	0.24719	0.26219	0.32149	0.31759	0.15889	0.16759	-0.61941	-0.48631	-0.32611	-0.65371	0.67869	0.39409	-0.17874	-0.13984	0.15106	0.40606	0.29176	0.13856	-0.07124	-0.19434	-0.13044	-0.32304	-0.24294	-0.04714	0.13266	0.32406	0.39146	0.29586	-0.33105	-0.13705	0.15695	0.23015	0.31004	-0.01336	0.12735	-0.07676	-0.03726	-0.33206	-0.22265	-0.26165	-0.00576	0.22104	0.22194	0.32115	-0.17954	-0.41084	0.02916	-0.00774	0.24406	0.38016	-0.02834	-0.01174	-0.23134	-0.09574	-0.11364	0.02786	-0.12134	0.29296	0.48646	0.43346	-0.47994	-0.52289	-0.37542	-0.13972	0.16124	0.3644	0.24491	0.16928	0.22922	0.30521	0.27431	0.20214	0.10663	-0.01296	-0.12024	-0.20454	-0.28034	-0.2061	-0.11011	0.015	0.31026	0.47792	0.3685	0.23063	0.09079	-0.26236	-0.28987	-0.23472	-0.00782	0.22299	0.39397	0.49462	0.34504	0.15526	-0.02645	-0.16635		-0.23772	-0.18285	-0.04393	-0.06171	-0.1096	-0.06555	0.00362	0.05166		0.17266	0.20316	0.31916	0.28616	0.21416	0.42516	0.17216	0.08716	-0.04984	-0.13684	0.07716	-0.19184	0.09416	-0.24884	0.11916	0.05416	0.18916	0.18516	-0.03284	-0.30484	0.14716	-0.24884	-0.03784	-0.05284	-0.11384	-0.32484	0.04816	
Cdm1	Cdm1 - 	1	-1.69451		0.96539	1.39079	1.05929	0.62589	0.28279	-0.35641	-0.84211	-0.95541	-0.17831	1.09529	1.37359	1.05559	0.29279	-0.15251	-1.7615			1.2909	0.7108	0.6727	0.1541	-0.7113	-0.9166	-1.2174		0.1094	0.5024	1.2642	0.8139	-0.21833	0.00837	0.69377	1.03307	0.41087	-0.25453	-0.36833		-0.50363	-0.70143	-0.55743	-0.08723	0.56727	0.65187	0.48677	0.50067	-0.69027	-0.12837	0.62283	1.39823	0.90553	0.56413	-0.52457	-0.82317		-1.52717	-1.03187	-0.37987	0.34353	1.15463	1.33613	0.91943	-1.31737	-0.71667	-0.93937	0.14813	0.66803	0.22563	-0.35657	-0.60867		-0.09317	0.04893	-0.16767	0.22033	1.02103	1.10243	1.02603	-0.46448	-0.32647	-0.03278	0.30248	0.66087	0.94136	0.77265	0.46006	0.19723	0.07919	0.01819	-0.10513	-0.28944			-0.88209	-0.75936	-0.64323		0.17879	0.86886	1.23365	0.94651	0.4439	0.07921	-0.39278	-0.32706	-0.11616	0.23639	0.58151	0.74149	1.01476	1.00719	0.61531	-0.11921	-0.63904		-0.9626	-0.64471	-0.33668	-0.16832	-0.00769	0.1508	0.20675	0.35367	0.61077	-0.05235	-0.15735	0.26165	0.01565	1.25265	-0.23435	0.02665	-0.34335	-0.09335	-0.28935	0.02365	-0.37735	0.04965	-0.52135	-0.00735	-0.15135	0.20665	-0.31335	0.34265	-0.14735	0.10265	-0.44335	0.02665	-0.08335	0.11665	0.04265	-0.14435	
SPCC663_09c	SPCC663_09c - 	1	0.82658	0.65858	0.65788	0.40848	0.30328	0.12978	-0.02712	-0.22072	-0.28842	-0.38932	-0.21762	-0.33822	-0.20472	-0.18482	-0.33832	-0.44842	0.79984	0.77564	0.92644	0.83354	0.78574	0.54694	0.58684	0.03824	0.08954	-0.10556	-0.48146	-0.61836	-0.60076	-0.74716	-0.26476	0.35732	0.31892	0.24851	0.19481	-0.00598	-0.31179	-0.29328	-0.38918	-0.16089	0.13522	0.31922	0.39552	0.38691	0.14091	0.08262	-0.12449	0.06579	0.13649	0.39049	0.28299	0.04589	-0.05891	-0.16721	-0.24081	-0.34111	0.04809	0.21119	0.30469	0.04129	0.16949	0.19879	-0.06561	0.07386	0.02376	0.16526	0.06706	0.17666	-0.02774	-0.13554	-0.14354	-0.12024	-0.13784	-0.09794	0.13606	0.18756	0.01296	0.06096	0.32466	0.1789	0.56633	0.66159	0.59372	0.54982	0.43766	0.00606	-0.34195	-0.40506	-0.32468	-0.23197	-0.14537	-0.13234	-0.19259	-0.2455	-0.1455	-0.04276	-0.08725	-0.12022	-0.13719	-0.27911	-0.33347	-0.14581	0.00266	-0.00241	0.4059	0.34106	0.23368	0.19437	0.28426	0.27372	0.18033	-0.06769	-0.32804	-0.517	-0.5954	-0.6044	-0.36957	0.00057	0.37996	0.5566	0.5621	0.40459	0.25413	0.11962	-0.14276	-1.57764	-1.42014	-1.20914	-1.30614	-1.12314	-1.12114	-0.81214	-0.99014	-0.73514	-0.71714	-0.62714	-0.43014	-0.48014	-0.12014	-0.16814	-0.03114	-0.01914	0.03386	0.00586	0.72786	0.12886	0.53386	0.43486	0.36286	0.42086	0.48886	0.28686	
SPBC8E4_03	SPBC8E4_03 - 	1	-0.96324	-0.98324	-0.96214	-1.01174	-0.46894	-0.23524	0.16636	0.36106	0.45386	0.46716	0.29016	0.30466	0.34806	0.33916	0.46646	0.23606	-0.54549	-0.69799	-0.48779	-0.42619	-0.20049	0.00931	0.10771	0.10271	-0.06769	0.21701	0.13881	0.09251	0.23141	0.15371	0.30171	-0.57232	-0.14461	-0.05561	0.31079	0.46439	0.44429	0.28068	0.10919	0.12728	0.06809	0.04989	-0.16321	-0.32651	-0.33812	-0.24892	-0.12421	-1.20878	-0.99338	-0.63868	-0.65479	-0.30698	-0.16258	0.12192	0.16552	0.21302	0.33492	0.29302	0.20522	-0.00048	0.02922	0.14992	0.26912	-0.51458	-0.36318	-0.28068	-0.53108	-0.40308	-0.07278	0.49982	0.55172	0.54672	0.41102	0.13492	-0.17288	-0.29328	-0.38858	-0.23078	0.03252	-0.41569	-0.51476	-0.47811	-0.3744	-0.31398	-0.22901	-0.0227	0.14013	0.24446	0.3468	0.36241	0.3443	0.28118	0.21228	0.13708	0.05071	-0.00508	-0.0197	-0.00393	-0.0288	-0.12977	-0.16748	-0.13558	-0.09482	-0.03866	0.19813	-0.25868	-0.37932	-0.34611	-0.32378	-0.1389	0.1417	0.31899	0.27765	0.17355	0.06702	-0.15763	-0.20709	-0.02045	-0.01234	-0.00639	-0.01771	0.03524	0.10965	0.06695	0.01176	0.79821	0.92221	0.53421	0.71921	0.68821	0.56121	0.35121	0.30321	0.47121	0.08521	0.17221	-0.32179	-0.12479	-0.27579	0.15521	-0.08579	-0.00279	-0.03379	-0.13379	-0.17979	0.11021	0.01321	0.16921	-0.13479	-0.07779	-0.45479	-0.07079	
SPBC14F5_13c	SPBC14F5_13c - 	1	-0.3704	-0.6447	-0.5082	-0.2826	-0.3663	-0.1864	0.043	0.1016	0.4189	0.4571	0.0654	0.0684	0.0462	-0.0749	0.4138	0.3335	-0.36365	-0.59255	-0.49335	-0.68265	-0.60995	-0.49855	-0.23985	-0.14495	0.11715	0.48535	0.42515	0.33915	0.23925	0.18725	0.27595	-0.29135	-0.40814	-0.46815	-0.32055	-0.05605	0.11615	0.18405	0.22996	0.06615	-0.01785	0.02365	-0.03995	-0.20274	-0.04915	0.05925	0.13845	-0.09651	-0.11281	-0.26202	-0.18541	-0.09782	-0.00981	0.20029	0.14539	0.18869	-0.02411	-0.01751	-0.12251	-0.12261	-0.10281	-0.14641	0.01149	-0.23472	-0.35002	-0.28722	-0.37162	-0.29272	-0.25672	-0.03292	-0.08362	0.08888	0.14708	0.13048	0.04698	0.00828	0.18498	0.13438	0.08078	0.44709	-0.12396	-0.45523	-0.68392	-0.82184	-0.68158	-0.15704	0.13122	0.10395	0.02789	0.09653	0.15805	0.13999	0.15114	0.2823	0.33966	0.32466	0.23688	0.15316	0.09835	-0.03176	-0.22481	-0.32162	-0.24716	-0.11249	-0.07846	-0.15343	-0.33625	-0.47512	-0.44025	-0.30127	-0.154	0.05745	0.21587	0.3115	0.38894	0.33273	0.22048	0.24985	0.09554	-0.04173	-0.17887	-0.26239	-0.24346	-0.25732	-0.27172	0.56648	0.66148	0.48648	0.67048	0.63548	0.78448	0.64848	0.87948	0.74948	0.69348	0.62948	0.56448	0.31148	0.34248	0.31448	0.26448	0.06548	0.18548	-0.14952	-0.17152	-0.03352	-0.08052	-0.06352	0.07648	-0.02052	-0.15552	-0.23452	
SPBC1773_17c	SPBC1773_17c - 	1	-0.7571	-0.3028	-1.0796	-0.6399	-0.4445	-0.1671	0.2247	0.2682	0.1273	0.0933	-0.0126	-0.0868	0.1918	0.2049	0.438	0.5154	-0.63501	-0.89481	-0.65511	-0.73071	-0.08081	0.03319	0.34089	0.17399	0.03769	0.13839	-0.08461	-0.19061	0.09059	0.09089	0.62469	-0.20475	0.29105	0.28575	0.38575	0.44375	0.44305	0.22955	0.15465	0.17655	0.02365	-0.08615	-0.23955	-0.45765	-0.48875	-0.43095	-0.19415	-0.67843	-0.60583	-0.46513	-0.52323	-0.37623	-0.17013	-0.06653	0.08637	0.22337	0.22827	0.22857	0.06907	0.09517	-0.13213	0.14677	0.21567	0.08229	-0.03491	-0.16312	-0.30431	-0.29761	0.09829	0.64699	0.65308	0.57479	0.21619	-0.09291	-0.33691	-0.38151	-0.23982	-0.25692	-0.01951	-0.63218	-0.4253	-0.34096	-0.25777	-0.00158	0.15258	-0.03254	-0.04952	0.16477	0.36391	0.40454	0.39774	0.45798	0.52551	0.32602	-0.06067	-0.32337	-0.37154	-0.42378	-0.48326	-0.44201	-0.21759	0.00936	0.08045	0.15069	-0.03591	-0.04365	-0.01638	-0.15945	-0.29419	-0.21901	-0.068	0.0864	0.14864	0.16829	0.14122	0.06322	0.215	0.07365	-0.08066	-0.05597	0.0032	-0.10776	-0.22957	-0.263	-0.14317	0.56782	0.64732	0.61032	0.78732	0.45032	0.60632	0.42632	0.20432	0.26732	-0.14268	0.01432	-0.25168	-0.17668	-0.34468	-0.06868	-0.13968	0.20832	-0.03868	0.33832	-0.07568	0.24132	-0.17268	0.19532	-0.27168	-0.08068	-0.51568	-0.26968	
Sro1	Sro1 - 	1	0.71183	-0.62527	-1.74617	-1.69887	-0.76977	-0.22607	0.10273	0.19833	0.11103	0.05173	0.06263	0.08193	0.11403	0.39683	0.58323	0.59763	1.88617	0.48197	-0.98033	-1.49963	-1.17433	-0.99703	-0.79673	-0.65503	-0.52093	-0.33893	-0.26993	-0.14873	0.10667	0.60847	1.00427	-0.35739		-0.13629	0.03801	0.15181	0.19991	0.09601	0.12191	0.05461	0.06541	0.11821	0.03811	-0.15629	-0.05769	-0.09699	-0.04409	0.15494	-0.02796	-0.00156	-0.19926	-0.10146	-0.03156	-0.02436	0.09134	0.17554	0.16884	0.05434	-0.15766	-0.16046	-0.26646	-0.29016	-0.07466	0.0459	0.3206	0.1344	-0.41291	-0.49231	-0.2189	0.0515	0.4633	0.5982	0.2047	-0.185	-0.0313	-0.23651	-0.28771	-0.2971	-0.0762	0.62793	-0.25123	-0.88534	-1.1286	-1.02502	-0.63995	0.20103	0.65128	0.68689	0.63391	0.59581	0.39265	0.12163	-0.0884	-0.08754	-0.11618	-0.16247	-0.27753	-0.40826	-0.36157	-0.31478	-0.26714	-0.10442	0.11586	0.28093	-0.11131	0.14376	0.2741	0.18905	0.04527	-0.15183	-0.34259	-0.3934	-0.40662	-0.25422	0.0055	0.14922	0.18497	0.28219	0.28292	0.27672	0.21792	0.04202	-0.08768	-0.25853	-0.39844	-1.74058	-1.53058	-0.39058	0.17942	0.69942	1.17942	1.39942	1.56942	1.23942	1.23942	1.04942	1.25942	0.90942	0.59942	0.53942	0.34942	0.19942	0.32942	0.16942	0.21942	0.03942	-0.30058	-0.19058	-0.29058	-0.10058	-0.08058	-0.28058	
Gpd2	Gpd2 - 	1	0.05557	-0.19713	-0.53653	-0.24863	-0.40393	-0.47153	-0.06933	0.02757	0.25297	0.08407	0.14437	-0.04993	-0.07563	-0.01103	0.20097	0.27497	-0.34313	-0.75173	-0.65303	-0.78353	-0.33743	-0.38863	-0.18703	-0.12473	0.13767	0.45137	0.56037	0.42357	0.30297	0.11427	0.31167	-0.25138	-0.27289	-0.27369	-0.20778	-0.08269	0.31061	0.13912	0.11941	0.21331	0.11412	0.15551	0.05611	-0.11428	-0.22319	-0.11729	-0.02209	-0.14822	-0.21972	-0.32112	-0.27172	-0.17652	0.14508	0.04158	0.18528	0.10708	0.13038	0.21008	0.19858	-0.13982	-0.29692	-0.01542	-0.07632	-0.0372	-0.0948	-0.3153	-0.4938	-0.2862	-0.3506	0.12459	0.2167	0.2199	0.1414	0.1481	0.0645	-0.1251	-0.14531	0.0153	0.082	0.18393	-0.3148	-0.44222	-0.60396	-0.70148	-0.46921	-0.05439	0.16644	0.20003	0.16306	0.08959	0.02417	0.03479	0.11693	0.23659	0.29332	0.35009	0.33416	0.19451	0.06616	-0.07642	-0.18289	-0.27738	-0.27882	-0.17397	0.40048	0.05042	-0.14676	-0.54249	-0.71372	-0.63167	-0.44466	-0.14906	0.08299	0.26405	0.29937	0.21519	0.18013	0.32464	0.23457	0.18373	0.13007	-0.03811	-0.11588	-0.22174	-0.36542	1.04355	0.94805	1.10905	0.67605	0.97605	0.91905	0.64505	0.84005	0.60905	0.38805	0.57905	0.22305	0.54305	0.00605	0.36605	-0.07795	-0.00495	-0.03495	-0.05995	-0.14595	-0.03695	-0.10095	-0.08395	-0.12095	0.05205	-0.31195	-0.07695	
Amt1	Amt1 - 	1	-1.91967	-0.14647	-0.65747	-0.54117	0.16403	0.53913	0.67463	0.39573	0.22703	0.13983	0.13633	0.13173	0.03963	0.00783	0.32293	0.09463	-0.40828	-0.88058	-0.30978	-0.15538	-0.09178	0.39502	0.52862	0.13612	0.16342	-0.38198	-0.43628	-0.36858	-1.24708	0.56722	0.64762	0.58183	0.43303	0.06243	0.05373	0.31553	0.25973	0.27323	0.14913	0.13053	-0.04887	-0.13407	-0.37887	-0.56957	-0.54077	-0.31147	-0.13787	-0.19843	-0.15363	-0.30673	-0.44183	-0.49323	-0.12683	0.02707	0.15127	0.18177	0.36097	0.10977	-0.02863	-0.11683	-0.12663	0.07507	0.06587	0.01716	-0.36474	-0.05514	-0.12824	0.06536	0.23546	0.26646	0.15656	0.08736	0.06616	-0.07414	-0.28584	-0.20184	-0.21424	-0.19534	-0.07704	-0.59325	-0.63464	-0.50187	-0.41557	-0.24113	-0.04015	0.11356	0.28665	0.49997	0.71906	0.71822	0.4978	0.19245	0.00618	-0.09675	-0.25363	-0.36709	-0.3578	-0.26801	-0.10967	0.0201	0.16633	0.29641	0.38515	0.45272	0.07914	-0.17064	-0.25544	-0.35877	-0.34896	-0.09728	0.07238	0.1585	0.13486	0.10595	0.19311	0.22084	0.08913	0.05514	0.00549	-0.03728	-0.09721	-0.21574	-0.28733	-0.27763	-0.15466	1.14371	1.12871	1.16871	0.52871	0.50871	0.27871	0.35871	0.11871	0.03871	-0.44129	-0.31129	-0.27129	-0.26129	-0.57129	0.04871	-0.19129	0.11871	0.14871	0.33871	0.19871	-0.00129	-0.15129	-0.11129	-0.16129	-0.12129	-0.14129	-0.36129	
Chr2	Chr2 - 	1	-0.64591		-1.13121	-0.53291	0.13959	0.30759	0.57559	0.11949	-0.07261	-0.40621	-0.39151	-0.43591	0.09889	0.34929	0.47799	0.60889	-0.13951	-0.77971	-1.30951	-1.00551	-0.29931	0.40059	0.64829	0.75349	0.50339	0.28119	0.05609	-0.29601	-0.50951	0.06269	0.38449	-0.1839	-0.3888	-0.3167	-0.2314	-0.0743	0.4513	0.2859	-0.0036	0.0465	-0.0607	-0.117	-0.1876	-0.0904	-0.16801	0.098	0.292	-0.04361	-0.09961	0.04279	-0.20071	-0.09711	0.2678	0.3062	0.1797	0.04759	-0.15851	-0.16521	-0.10901	-0.34971	-0.17241	-0.11591	0.1634	0.08948	-0.29482	-0.11832	-0.14482	-0.20732	0.14118	0.18098	0.18318	0.03608	0.09498	0.01058	-0.10432	-0.27942	-0.25182		0.13838	-0.37034	-0.42228	-0.44899	-0.54024	-0.49368	-0.32277	-0.10147	0.10017	0.2951	0.49368	0.6015	0.60147	0.49064	0.31257	0.10984	-0.05733	-0.19873	-0.28707	-0.36011	-0.40286	-0.35709	-0.26054	-0.18133	-0.09863	0.00267	-0.22354	-0.1924	-0.21147	-0.26657	-0.12642	-0.00125	0.02209	0.21524	0.32779	0.22138	0.10345	0.06461	0.05084	0.08887	-0.00622	-0.12826	-0.20607	-0.20565	-0.19408	-0.1531	-0.10255	-0.68785	-0.50285	0.13715	0.21915	0.33615	0.39515	0.47115	0.40215	0.19315	-0.27085	-0.01285	-0.23085	-0.08585	-0.23585	-0.03985	-0.01885	0.11215	-0.24085	0.33815	0.10515	0.30815	0.15115	0.18215	0.13315	0.00815	-0.14785	-0.04685	
Arg5	Arg5 - 	1	-0.48161	-0.32971	-0.44801	-0.33961	-0.31381	-0.31141	-0.06231	0.15649	0.15549	0.29839	0.06309	-0.12521	-0.12581	0.11589	0.32159	0.36949	-0.48115	-0.52585	-0.44895	-0.51745	-0.31525	-0.32215	-0.14735	-0.07375	0.05165	0.22755	0.21525	0.23255	0.16745	0.26885	0.43805	-0.19291	-0.28211	-0.17901	0.05799	0.17449	0.41249	0.37449	0.25759	0.20769	0.00879	-0.09941	-0.18541	-0.27641	-0.33961	-0.17741	0.04949	-0.4527	-0.6082	-0.5663	-0.4429	-0.3833	0.0661	0.0687	0.2572	0.1828	0.2024	0.2154	0.0844	-0.0832	-0.191	0.0406	0.1152	-0.00292	-0.15652	-0.20762	-0.33272	-0.36222	-0.23352	0.14948	0.22458	0.35108	0.32338	0.11648	-0.07592	-0.24452	-0.22332	-0.16962	-0.07762	0.05173	-0.39342	-0.50834	-0.49936	-0.37515	-0.22361	-0.04182	0.10416	0.20843	0.25457	0.18962	0.08735	0.02471	0.01383	0.0682	0.12364	0.20275	0.2088	0.09711	-0.02324	-0.10473	-0.14813	-0.18986	-0.14582	-0.06145	0.26975	-0.19476	-0.42331	-0.71122	-0.73974	-0.6131	-0.3943	-0.04876	0.22885	0.43783	0.52252	0.38882	0.24816	0.33604	0.1467	-0.03987	-0.07371	-0.182	-0.25783	-0.33473	-0.33508	0.80471	0.66971	0.90971	0.48971	0.83971	0.61971	0.75971	0.75971	0.70971	0.27971	0.61971	0.25971	0.35971	-0.30029	0.36971	-0.10029	0.06971	0.05971	0.18971	-0.05029	-0.07029	-0.36029	-0.16029	-0.18029	-0.08029	-0.07029	-0.26029	
SPCC1795_10c	SPCC1795_10c - 	1	-0.38778	0.06352	0.01722	0.32522	0.49182	0.16752	-0.02588	-0.18078	-0.16528	-0.38028	-0.14368	0.12792	0.33882	0.20062	0.18982	0.00962	-1.02831	-0.50791	0.12059	0.20799	0.59549	0.45209	0.30549	-0.18211	-0.25031	-0.11851	-0.18281	-0.08851	0.37989	0.22409	0.32809	-0.32729	0.04561	0.23071	0.33521	0.17521	-0.05849	-0.13069	-0.14569	-0.20379	-0.03869	-0.24999	-0.05989	0.20991	0.43391	0.43941	0.19921	-0.30251	0.00109	0.16349	0.29679	0.37969	0.34559	-0.05701	-0.22501	-0.36111	-0.31021	-0.24181	0.06129	-0.03491	0.24199	0.32289	0.25889	-0.3203	-0.3706	-0.1729	0.0062	0.2103	0.2463	0.093	-0.0228	-0.2784	-0.1554	-0.0118	0.0153	0.097	0.0106	0.312	0.3462	-0.1043	-0.11122	-0.08341	0.0424	0.24657	0.43244	0.49521	0.45243	0.39127	0.31801	0.15519	-0.12705	-0.35102	-0.44955	-0.41763	-0.39925	-0.35859	-0.28484	-0.1178	0.04765	0.17532	0.32208	0.34416	0.26615	0.21394	-0.13689	-0.13452	0.03582	0.23688	0.42823	0.53235	0.67894	0.56836	0.14162	-0.18909	-0.32002	-0.34809	-0.4647	-0.46846	-0.49785	-0.28572	-0.09293	0.05351	0.36658	0.47646	0.5265	0.60807	0.50257	0.09957	0.01457	0.00257	-0.37543	-0.29043	-0.35043	-0.17743	-0.32943	-0.15343	-0.34543	-0.01843	-0.04843	-0.20043	0.02657	0.15857	0.19157	-0.03043	0.36857	-0.03043	-0.21843	-0.05143	-0.33343	0.01057	-0.00543	-0.02743	
Tas3	Tas3 - 	1	0.43959	0.78129	0.38959	0.26449			-0.56241	-0.53741	-0.37521	-0.17321	0.15479	0.35079	0.24669	0.25429	-0.20831	-0.40141	0.29645	0.77825	0.88255	0.69665	0.29305	-0.23555	-0.10395	-0.15765	-0.08555	-0.63545	-0.18155	-0.25115	-0.45855	0.11335	0.00495	-0.08577	0.53923	0.60733	0.14133		-0.36087	-0.16237	-0.32387	0.20823	0.11973	0.20913	0.42043	0.37043	0.19773	-0.28117	-1.05247	0.06348	0.14538		-0.01572	-0.14002		-0.20032	-0.09562	-0.27152	-0.14272	-0.12132	0.04658	0.53718	0.23068	0.02038	-0.00672	0.26765	0.39865	0.07755	0.19295	0.03255	-0.35795	-0.13855	-0.10005	-0.20775	-0.35795	0.05835	0.10805	0.36285	0.18115	0.27005	-0.06655	0.00017	0.05833	0.1157	0.15138	0.17629	0.23545	0.10964	-0.07483	-0.17783	-0.19718	-0.18761	-0.16966	-0.13549	-0.12025	-0.03377	0.01627	0.01708	0.17691	0.35191	0.30688	0.26952	0.2123	-0.00366	-0.14844	-0.13283	0.05079	0.03994	0.01244	0.06847	0.02051	-0.0072	-0.04449	-0.077	-0.15786	-0.12341	-0.11566	-0.08641	0.07864	0.16201	0.09379	0.06178	0.01098	0.03056	0.06496	0.0006	-0.09434	-0.12099	-0.06049	-0.20849	-0.04049	-0.37449	-0.26849	-0.26949	-0.15649	0.05951	0.28651	0.04751	0.55551	-0.09049	0.92051	-0.06249	0.43751	-0.07349	0.38751	-0.25249	0.60351	0.04451	0.12951	-0.25949	-0.10149	0.23251	0.19251	-0.17749	
Plr1	Plr1 - 	1	0.96712	0.87092	0.58882	0.24312	0.15242	-0.05568	-0.23248	-0.08578	-0.25798	-0.24148	-0.28858	-0.37428	-0.48268	-0.54878	-0.32538	-0.17128	1.11421	0.88711	1.01071	0.57351	0.54421	0.23771	-0.05539	-0.31979	-0.49189	-0.29909	-0.26769	-0.40369	-0.30919	-0.59049	-0.45839	0.37111	0.32432	0.23412	0.03062	0.12882	-0.00908	-0.08578	-0.08498	-0.06238	0.10422	0.26172	0.28132	0.20872	0.08032	-0.11918	-0.30859	0.44991	0.44641	0.41241	0.30891	0.04581	0.08121	-0.11679	-0.14169	-0.20339	-0.12459	0.01431	0.08331	0.09361	0.01291	0.03861	-0.22989	0.36272	0.31533	0.39032	0.31272	0.29412	0.13952	0.04682	0.08622	0.14282	-0.00038	-0.11328	0.01982	0.02782	-0.21848	-0.22248	-0.32508	0.85464	0.68873	0.44868	0.2534	0.20536	0.27024	0.3023	0.15372	0.0489	-0.13459	-0.24262	-0.30767	-0.32154	-0.36499	-0.51618	-0.56012	-0.36018	-0.16222	-0.16026	-0.21421	-0.1294	0.06159	0.15511	0.13345	0.08365	0.40832	-0.00632	-0.06357	-0.05278	0.06572	0.28018	0.21542	0.06345	-0.41608	-0.75402	-0.91686	-0.87057	-0.52599	0.21151	0.82232	1.0701	1.01653	0.70367	0.36788	-0.08338	-0.47262	-1.72904	-1.43604	-1.31104	-1.10904	-1.02904	-0.89104	-0.65404	-0.52904	-0.63904	-0.36704	-0.16804	0.02296	-0.15404	0.11896	0.24196	0.67196	0.39696	0.59596	0.19596	0.59396	0.41196	0.60496	0.53896	0.67896	0.12896	0.61496	0.40396	
SPBC3B8_06	SPBC3B8_06 - 	1	-0.47151	-0.56061	-0.20821	-0.19981	-0.27271	-0.25251	0.00329	0.32519	0.42829	0.37659	0.08529	0.00709	-0.07151	-0.19891	0.01569	-0.01311	0.29771	-1.16489	-0.93109	-0.57929	-0.45509	-0.50349	-0.36649	0.07051	0.22731	0.49301	0.50631	0.51081	0.42701	0.11251	0.15361	0.06718	0.02188	-0.10292	0.01458	-0.23693	-0.05322	0.26278	0.14818	0.09478	0.11508	0.10867	-0.00772	-0.16632	-0.18062	-0.21052	0.03698	-0.10102	-0.10513	-0.16133	-0.23132	-0.25123	-0.18243	0.08328	0.12547	0.14167	0.15648	0.24128	0.12287	-0.13572	-0.16553	-0.02523	-0.10093	-0.00838	-0.00378	-0.22357	-0.28528	-0.13888	-0.05918	0.06442	0.13003	0.26952	0.10353	0.03922	-0.03318	0.02322	-0.05107	-0.15208	-0.11168	-0.03482	-0.65023	-0.77363	-0.77087	-0.66192	-0.53749	-0.33294	-0.23198	-0.11633	0.08549	0.20312	0.23092	0.28781	0.39392	0.5404	0.57027	0.53914	0.45596	0.31428	0.1612	-0.05256	-0.29714	-0.49392	-0.54362	-0.51082	0.09297	0.10281	-0.20933	-0.42429	-0.43199	-0.4896	-0.40086	-0.05462	0.23526	0.353	0.32661	0.27691	0.22332	0.25515	0.24599	0.1337	-0.09359	-0.12618	-0.16457	-0.28683	-0.38019	-0.26439	0.23611	0.65311	1.02011	0.67711	0.39011	0.46811	0.31211	0.41711	0.65311	0.23011	0.34211	0.19311	0.00211	0.18511	-0.13189	-0.07189	0.22611	-0.22889	0.29111	-0.12789	-0.06089	-0.65889	0.04511	0.18211	0.15011	-0.00289	
SPAC22A12_06c	SPAC22A12_06c - 	1	1.09218	1.58078	1.20958	1.28008	0.79728	0.46928	-0.06412	-0.28522	-0.42962	-0.42352	-0.32552	-0.40822	-0.47292	-0.59962	-0.61202	-0.64362	-0.57277	0.27683	0.70143	0.88553	0.91293	0.60743	0.26923	0.01143	-0.37247	-0.32567	-0.34427	-0.24687	-0.19447	-0.06017	-0.02967	0.42514	0.31644	0.36664	0.28674	0.01204	-0.43526	-0.48306	-0.18996	-0.21366	-0.02896	0.12604	0.10824	0.19294	0.19434	0.13014	-0.14326	0.04049	-0.05131			-0.08571	-0.21791	-0.10081	-0.14391	0.07889			0.48029					0.51857	0.24997	0.37787	0.26167	0.20027	0.18507	-0.15553	-0.46163	-0.32813	-0.18563	-0.16783	-0.06153	-0.04453	-0.05173	0.13417	0.06187	-0.11141	0.20375	0.53109	0.79518	0.91569	0.77491	0.20211	-0.1298	-0.11344	-0.06427	-0.21939	-0.45269	-0.61723	-0.64513	-0.48581	-0.28155	-0.14103	0.04372	0.22216	0.35314	0.55195	0.63491	0.43149	0.20578	0.04716	0.41046	0.58489	0.51062	0.45171	0.5274	0.28181	-0.03897	-0.31587	-0.55995	-0.61292	-0.55366	-0.40998	-0.2498	0.00244	0.21801	0.38029	0.35808	0.31193	0.35814	0.33369	0.23936	1.08388	-0.04112	-0.21512	-0.71812	0.76888	-1.01312	-0.97712	-1.10512	-0.80312	-1.07612	-0.51312	-0.48712	-0.17212	-0.10812	0.15088	0.02288	0.16388	-0.03312	0.29288	0.22288	-0.08712	-0.18812	-0.12012	0.05788	0.08688	0.33388	0.11088	
Asn1	Asn1 - 	1	-0.45866	-0.36716	-0.52396	-0.30706	-0.31926	-0.17996	-0.03776	0.09064	0.04944	0.15724	-0.11506	-0.03216	0.09284	0.18884	0.43694	0.50004	-0.53689	-0.77469	-0.68779	-0.60429	-0.28699	-0.22859	-0.06449	0.02261	-0.00669	-0.00249	0.01871	0.10851	0.06511	0.55771	0.65711	-0.64609	-0.44948	-0.23428	0.21251	0.38311	0.37232	0.31302	0.08771	-0.01168	-0.16898	-0.13729	-0.19389	-0.18759	-0.08709	0.09471	0.33142	-0.56643	-0.65093	-0.35263	-0.11173	-0.20873	0.02477	0.05207	0.06747	0.03047	0.13987	0.02017	-0.16183	0.01227	-0.06483	0.35497	0.23267	-0.27379	-0.42649	-0.39409	-0.3358	-0.1587	-0.003	0.2801	0.2427	0.2667	0.1374	0.0061	-0.15599	-0.17759	-0.0554	-0.0195	0.1627	-0.1177	-0.39809	-0.63155	-0.56533	-0.39692	-0.21019	0.04663	0.27062	0.44711	0.58957	0.54184	0.36035	0.16089	0.05175	0.02604	-0.08069	-0.15012	-0.15511	-0.16334	-0.10994	-0.02846	0.08528	0.18419	0.26306	0.31032	0.24747	-0.13949	-0.29597	-0.54274	-0.57051	-0.43367	-0.20902	0.0353	0.1941	0.30291	0.34579	0.26945	0.17307	0.21181	0.11577	-0.02273	-0.08915	-0.19004	-0.28855	-0.31254	-0.28809	0.77144	0.57644	1.00644	0.78644	1.64644	0.84644	0.69644	0.58644	0.41644	0.00644	0.36644	0.13644	0.14644	-0.18356	0.17644	-0.14356	0.15644	-0.09356	0.19644	0.10644	-0.09356	-0.05356	-0.20356	-0.31356	-0.31356	-0.25356	-0.25356	
SPAC631_02	SPAC631_02 - 	1	0.12635	0.03985	0.37955	-0.07705	0.22275	0.02595	-0.64285	-0.50195	-0.34545	-0.27095	-0.22675	0.29685	0.56975	0.65205	0.27895	-0.36595	0.09003	0.42203	0.08073	0.49153	0.52163	-0.11917	-0.40567	-0.70167	-0.55077	-0.67867	-0.52277	-0.28297	0.07263	0.71033	0.61543																	-0.39907	-0.39146	0.04513	0.28903	0.65724	0.35263	0.37354	-0.09867	-0.07217	-0.49807	-0.37266	-0.23727	-0.10807	0.17683	0.44304	0.50134	-0.35763	-0.44023	-0.04093	0.05157	0.13386	0.25777	0.31506	-0.08163	-0.17774	-0.43463	-0.51674	-0.14823	0.06837	0.13366	0.43537	0.54156	0.32407	0.28771	0.23483	0.14733	0.06674	0.00667	0.18577	0.37353	0.27233	0.00476	-0.09858	-0.15173	-0.35596	-0.57243	-0.51034	-0.26013	-0.10534	-0.11339	-0.04056	0.12559	0.25164	0.37256	0.46406	0.35408	0.15678	-0.29036	-0.36273	-0.27586	-0.06887	0.30217	0.59716	0.75083	0.74306	0.46167	0.06508	-0.13523	-0.20826	-0.35319	-0.50583	-0.55836	-0.40112	-0.23784	-0.05895	0.11768	0.30672	0.47526	-0.46265	0.26685	-0.15215	-0.22815	-0.00715	0.06985	0.16285	0.29585	0.04185	0.21385	0.33885	0.24085	0.42185	0.38985	0.23585	0.34885	0.37385	0.18785	0.00485	-0.14215	0.08885	0.02885	-0.09215	-0.25415	0.08585	-0.52515	0.27885	
Pmk1	Pmk1 - 	1	0.25021	0.47711	0.49421	0.69601	0.32111	-0.02269	-0.31729	-0.31989	-0.33939	-0.26039	-0.08569	0.11081	0.16461	0.02591	-0.09459	-0.14139	-0.446	-0.1358	0.4755	0.6318	0.3797	0.1931	-0.1381	-0.3841	-0.3491	-0.3829	-0.276	0.1806	0.3576	0.3075	0.161	0.03469	0.22829	0.41159	0.37749	0.19329	-0.01541	-0.18001	-0.12401	-0.18921	-0.13571	-0.12451	-0.01401	0.17069	0.27309	0.28569	-0.02181	-0.01141	0.13019	0.22519	0.33809	0.22539	-0.00841	-0.08821	-0.09001	-0.07711	-0.13961	-0.10441	-0.04731	0.11889	0.17139	0.27729	0.03649	0.06699	0.11819	0.26149	0.12229	0.38769	0.16169	0.03789	0.00039	-0.07971	-0.13861	-0.2111	-0.07491	-0.08441	-0.02591	0.02529	0.0934	0.13873	0.29913	0.46954	0.53545	0.5331	0.55961	0.51976	0.35663	0.13989	-0.12165	-0.3122	-0.40645	-0.49809	-0.60257	-0.55779	-0.43236	-0.27857	-0.15195	0.01676	0.24026	0.38369	0.43825	0.40337	0.2812	0.18015	0.04179	0.20295	0.19994	0.2698	0.40084	0.33212	0.13087	-0.04851	-0.18984	-0.10841	-0.09678	-0.1757	-0.20053	-0.14343	-0.30802	-0.37837	-0.23311	-0.00914	0.18264	0.31068	0.33567	0.20072	0.23922	-0.10978	-0.09878	-0.23078	-0.38678	-0.19978	-0.37378	-0.13978	-0.18278	-0.00678	0.07522	-0.02078	0.28622	0.22422	0.35722	0.20822	0.22922	0.20722	-0.02578	-0.10978	-0.09778	-0.09878	-0.28578	-0.03678	-0.12978	-0.02178	
Rds1	Rds1 - 	1	-1.38678	-1.11668	-0.88178	-0.89398	-0.50148	-0.40598	-0.07258	-0.00548	-0.08588	-0.06488	-0.39348	-0.53428	-0.44028	-0.13428	0.68862	1.23302	-0.69141	-0.86231	-1.33241	-0.87951	-0.79511	0.10119	0.94529	0.98499	1.02919	0.27629	-0.03991	-0.78401	-0.34091	-0.81621	-0.05251	-0.47681	-0.63561	-0.9424	-0.93441	-0.4382	0.11029	0.20859	0.63999	0.41699	0.29129	0.25909	0.07019	-0.21501	-0.39331	-0.15651	0.06529	-0.46808	-0.56948	-0.53898	-0.69368	-0.63638	0.05262	0.29682	0.52902	0.44322	0.48002	0.39432	0.22372	-0.18468	-0.47268	-0.50238	-0.21688	0.60134	0.45774	0.40104	0.23194	-0.41366	-0.85846	-1.10136	-0.85966	-0.37396	-0.14966	-0.06606	0.18154	0.01144	0.01964	0.03814	0.26395	-0.25473	-0.73349	-0.91446	-0.99211	-0.52644	-0.03149	0.21409	0.35467	0.33686	0.18486	0.11373	0.13469	0.16273	0.13201	0.21489	0.28846	0.2336	0.05658	-0.11696	-0.2342	-0.50339	-0.72226	-0.71316	-0.58783	-0.45515	0.24165	0.16911	0.00359	-0.27717	-0.30972	-0.07487	0.14031	0.14354	0.18582	0.20072	0.17973	0.06573	-0.09504	-0.20164	-0.31301	-0.12519	0.0385	0.03165	0.17848		0.29317	0.35615	0.44615	0.77615	0.57615	0.13615	0.36615	0.10615	0.32615	-0.19385	-0.28385	-0.26385	-0.28385	-0.17385	-0.83385	-0.34385	-0.22385	-0.09385	0.13615	0.23615	0.21615	0.13615	-0.22385	0.01615	0.21615	0.04615	0.12615	-0.03385	
SPBC839_02	SPBC839_02 - 	1	-0.02624	0.28226	0.21856	0.62796	0.51566	0.00376	-0.17754	-0.34604	-0.54034	-0.36144	-0.21524	0.16186	0.38636	0.23086	0.08176	-0.09204	-0.32907	-0.03707	-0.12517	0.36823	0.58513	0.60873	0.31513	-0.02857	-0.09347	-0.63077	-0.66467	-0.52007	-0.33677	0.62623	0.42323	-0.16663	0.15397	0.41407	0.55627	0.15147	-0.12433	0.00647	-0.38863	0.11957	-0.01873	-0.09633	0.05727	0.21007	0.24497	0.21807	0.10717	-0.32951	-0.07951	0.07919	0.32279	0.34799	0.07729	0.06739	-0.08931	-0.11931	-0.27591	-0.31871	-0.20951	0.10749	0.18859	0.45269	0.16019	-0.33551	-0.60421	-0.25411	0.08599	0.20819	0.18139	0.16509	-0.33971	-0.19201	-0.02161	0.60839	-0.03561	0.01939	0.09679	0.18129	0.17099	-0.11257	-0.1288	-0.07859	0.05939	0.3293	0.57141	0.62876	0.63548	0.57829	0.43542	0.25956	-0.05632	-0.4148	-0.65527	-0.71772	-0.65283	-0.53926	-0.46034	-0.31652	-0.00175	0.38923	0.622	0.58878	0.47619	0.38251	0.16975	0.12081	-0.06017	-0.0518	0.10718	0.13587	0.12695	0.13817	0.07376	0.05093	-0.0068	-0.14184	-0.23972	-0.18229	-0.1126	-0.13016	-0.18531	-0.06321	0.10598	0.15628	0.14287	0.46057	0.25207	0.34707	0.11407	0.05407	-0.00093	0.11407	-0.38393	-0.30993	-0.44093	-0.24093	-0.35293	-0.01993	-0.11393	-0.12293	0.03207	0.51607	0.03807	0.26707	-0.13593	0.11007	-0.18293	-0.05593	-0.10193	-0.08393	0.01107	-0.14593	
SPCC965_14c	SPCC965_14c - 	1	0.36477	0.40507	0.48547	0.64567	0.50487	0.34237	0.27877	0.12347	-0.13563	-0.39063	-0.22783	-0.17173	-0.16403	-0.07523	-0.15123	-0.41273	0.43915	0.25155	0.53605	0.35425	0.70765	0.37755	0.22775	-0.00725	-0.30265	0.01355	-0.03555	-0.27875	0.21165	-0.36295	-0.55785	0.4851	0.6766	0.7502	0.6975	0.4478	0.2301	-0.2542	-0.8689	-0.6321	-0.3711	-0.1053	0.1966	0.3756	0.4237	0.3836	0.1511	0.23769	0.31959	0.19089	0.29479	0.42429	0.15909	0.18839	-0.33732	-0.49771	-0.17961	0.01839	0.04629	-0.14961	0.26109	0.58848	0.36019	0.03608	0.49788	0.44008	0.35938	0.53168	0.52967	0.40358	0.09248	-0.16152	-0.47243	-0.43722	-0.24302	-0.15152	0.02478	-0.12392	-0.11692	-0.50575	-0.03318	0.1946	0.17819	0.26743	0.4074	0.38957	0.22639	0.01442	-0.06386	-0.06947	0.03505	0.07991	0.00664	-0.00955	-0.10275	-0.19519	-0.21888	-0.16514	-0.21982	-0.3011	-0.26111	-0.09907	0.0458	0.16186	0.31719	0.1481	0.11752	-0.00694	-0.07762	-0.08429	0.15863	0.32442	0.18173	0.05277	-0.22967	-0.23	-0.25725	-0.16542	-0.1455	-0.17536	-0.06852	0.0185		0.12248	0.34036	-0.88125	-0.37125	-0.90125	-0.48425	-0.81825	-0.40325	-0.98525	-0.50225	-0.61325	-0.23025	-0.50425	-0.20225	-0.38825	-0.06225	0.02075	-0.10425	0.14675	0.18175	-0.10325	0.31375	0.13375	0.08575	0.29175	0.07875	0.22075	0.24975	0.20775	
Ibp1	Ibp1 - 	1	-0.28948	-0.03908	-0.42768	-0.37518	-0.84028	-0.58428	-0.04738	0.32722	0.43202	0.57492	0.42072	0.20612	-0.02058	-0.24228	-0.17528	-0.00918	-0.15636	-0.39506	-0.10406	-0.44146	-0.74436	-0.95106	-0.81756	-0.21366	0.18924	0.70154	0.80844	0.84134	0.60214	-0.05826	-0.04256	0.31489	0.31009	0.0391	-0.4639	-0.36461	-0.0672	0.09549	0.2547	0.11779	0.28629	0.14019	-0.0022	0.07239	-0.19691	-0.55101	-0.11481	0.23691	-0.0319	-0.094	-0.34949	-0.15839	-0.2667	-0.0497	0.12741	0.26591	0.2023	0.39641	0.09611	-0.0311	-0.2651	-0.1479	-0.16289	0.26712	0.57802	0.17452	-0.04108	-0.17228	-0.14818	-0.02278	0.06772	0.11692	0.05882	0.17452	0.08172	0.05832	-0.12988	-0.23748	-0.42918	0.24455	0.06899	-0.0606	-0.20832	-0.38432	-0.44154	-0.14422	-0.05225	-0.1565	-0.1931	-0.08629	0.00693	0.01588	0.02415	0.20215	0.32172	0.36298	0.35829	0.26216	0.16272	0.01727	-0.20093	-0.33087	-0.32488	-0.22227	0.23217	0.28772	0.26629	0.12472	-0.16173	-0.37604	-0.44127	-0.42221	-0.36835	-0.20624	0.08226	0.32131	0.31044	0.25373	0.16123	0.1533	0.02011	-0.08196	-0.09725	-0.19227	-0.19567	0.35378	0.32878	-0.12922	-0.03622	-0.18322	0.19278	-0.17522	-0.01722	-0.26122	0.20378	-0.20122	0.12578	-0.21422	-0.03922	-0.18322	-0.26822	-0.12522	0.06678	-0.30522	0.21178	-0.13222	0.06478	-0.39422	0.17978		0.11178	-0.04122	
Rep2	Rep2 - 	1	0.15305	-0.10855	0.49285	0.65135	0.04835	-0.04415	0.05505	-0.04425	-0.02325	-0.03675	0.14015	0.07395	0.06365	0.14225	-0.21065	-0.26395	-0.17267	-0.01277	-0.00597	0.10773	0.07543	0.13783	-0.04687	-0.09137	-0.09977	0.26573	0.22883	0.30323	0.37703	0.01563	-0.18317	0.75149	0.74409	0.75179	0.59019	0.27909	-0.39521	-0.48281	-0.55401	-0.12591	0.18249	0.27289	0.28399	0.34109	0.36949	-0.17411	-0.17871	0.47325	0.57885	0.43545	0.53135	0.32645	0.08665	-0.38335	-0.48495	-0.53485	-0.10635	-0.12205	0.23635	0.37195	0.29995	0.09675	-0.01955	0.25381		0.35571	0.27771		-0.01119		0.41761	0.00271								-0.07296	-0.04035	0.01106	0.06153	0.14079	0.15122	0.1057	0.05863	0.05373	0.06741	0.03353	-0.09078	-0.18207	-0.16222	-0.08395	-0.05262	-0.04045	-0.00474	0.03768	0.14047	0.21299	0.17725	0.08608	0.06016	0.03323	0.2509	0.43245	0.59145	0.57872	0.59356	0.55121	0.30138	0.03511	-0.29857	-0.65894	-0.85264	-0.84195	-0.6566	-0.21199	0.14478	0.30487	0.3944	0.47504	0.46491	0.40017	0.27993	0.01088	0.23338	-0.02462	0.00138	-0.16563	-0.25062	-0.33563	-0.30063	-0.15563	-0.16062	-0.06563	-0.35362	-0.08462	-0.15662	0.18438	-0.02862	-0.11663	-0.01862	-0.26562	-0.26063	-0.14262	-0.13962	-0.10463	0.01338	-0.03462	-0.21162	-0.03962	
SPCC1450_16c	SPCC1450_16c - 	1	-0.94429	0.20971	0.80231	0.60511	0.63681	0.73491	0.65801	0.36241	0.00431	-0.57559	-0.26899	-0.40199	-0.39609	-0.20319	-0.10149	-0.17119	-0.52563	-0.21843	0.39397	0.91897	0.81347	0.63787	1.03567	0.97317	0.67957	0.16417	-0.16463	-0.36423	-0.83513	-0.69033	-0.63803	-0.55484	-0.41335	-0.29015	-0.20324	-0.00454	0.01016	0.10876	0.00726	-0.05944	0.08476	0.11416	0.17066	0.23296	0.25586	0.36175	0.31606	-0.52125	-0.53106	-0.14756	-0.07466	-0.20816	-0.01946	-0.04126	0.16594	-0.04136	-0.05196	0.11024	0.10674	0.11754	0.12204	0.16084	0.19504	-0.74285	-1.08615	-0.63655	-0.50595	-0.43405	-0.21575	-0.11205	-0.06265	0.00385	0.23435	0.23115	0.18835	0.42215	0.35755	0.37155	0.50405	-0.35442	-0.19586	0.08203	0.26051	0.27372	0.18793	0.17289	0.18089	0.1905	0.26255	0.34406	0.25368	0.07829	-0.09	-0.23635	-0.29965	-0.27266	-0.339	-0.37638	-0.45575	-0.54134	-0.46196	-0.19599	0.06492	0.17935	0.43883	0.16567	-0.01284	-0.50552	-0.465	-0.07747	0.20427	0.43101	0.4563	0.40193	0.23295	-0.13117	-0.43137	-0.33335	-0.26267	-0.18089	-0.14028	0.04594	0.26672	0.35004	0.34685	-0.34676	0.04924	-0.26376	-0.13376	-0.45076	-0.99076	-0.58176	-0.79876	-0.43776	-0.84376	-0.49276	-0.85576	-0.61176	-0.79876	-0.34476	-0.31676	0.00024	-0.12876	-0.00476	0.30224	0.22324	0.25424	0.46124	0.49924	0.38024	0.38724	0.57624	
But1	But1 - 	1	-0.18024		0.90226	0.89306	0.80556		0.36816	-0.06004	-0.30494	-0.84754	-0.34194	0.07866	0.14816	-0.06874	-0.55174	-0.33374	-0.92132	-0.41732	0.23858	0.49408	0.74258	0.43918	0.08488	-0.30482	-0.23492	-0.22102	-0.10592	-0.00172	0.32288	0.15348	0.04318	-0.30039	-0.01769	0.41791	0.29421		-0.01749	0.05101		-0.10389	-0.17009	-0.46069	-0.03309	0.35691	0.33261	-0.15089	-0.16149	-0.35553	-0.25464	0.01957	0.22057	0.23647	0.10827	0.29576	0.30486	0.15717	-0.36524	-0.27044	-0.22283	0.21077	0.19877	0.23667	0.12717	-0.66372	-0.11092		-0.03182	-0.07082	0.08968	0.10628	-0.10022	0.17068			-0.16982	-0.01082	0.23268	0.23018	0.35898	-0.16115	-0.12815	-0.0471	0.09905	0.44254	0.64655	0.15628	-0.20362	-0.16292	-0.09774	-0.07539	-0.03149	-0.02092	-0.06823	-0.14267	-0.11753	-0.06383	-0.03605	0.00106	0.06542	0.12552	0.17065	0.05523	0.00372	0.06545	0.05225	-0.23261	-0.37457	-0.10636			0.73022	0.64601	0.59778	0.22531	-0.0526		-0.26333	-0.3285	-0.38115	-0.25548	-0.00311	0.21012			0.72031	0.7385	0.5975	0.6395	0.0535	0.0485	0.2845	0.2455	0.1255	-0.2305	0.1685	0.0335	0.2285	-0.0245	0.0165	-0.6735	-0.2155	0.1495	-0.6065	0.2095	-0.3595	0.1455	-0.1595	-0.1705	-0.4435	-0.3615	-0.3305	0.2375	
SPBC24C6_10c	SPBC24C6_10c - 	1	0.09895	-0.04935	-0.42805	-0.51345	-0.46835	-0.24215	0.01125	0.22395	0.26975	0.43855	0.28795	0.05805	-0.10995	-0.21815	-0.18155	-0.03695	0.08466	-0.22344	-0.66074	-0.53994	-0.62384	-0.33874	-0.16454	0.05986	0.32706	0.54576	0.69476	0.42046	0.18836	-0.24354	-0.01484	0.37318	0.06318	0.07458	-0.40902	-0.57062	0.28988	0.05478		0.23608	0.36808	0.22968	0.18758	-0.02862	-0.25712	-0.42172	-0.48162	0.08265	0.04535		0.18575	-0.37305	0.08975	-0.05205	0.15335	-0.02175	0.28595	0.39765	0.04595	0.04555	-0.44785	-0.24445	-0.32035	0.41763	0.40423	0.10233	-0.09187	-0.03287	-0.05867	-0.10677	0.08083	0.29113	0.25443	0.00373	0.19293	-0.12937	0.03263	-0.10137	-0.57137	0.12522	0.07781	0.02454	-0.06559	-0.26692	-0.32323	-0.19361	-0.21191	-0.28966	-0.26289	-0.1714	-0.04414	0.09372	0.20975	0.29011	0.34302	0.31055	0.22418	0.13143	-0.02772	-0.19981	-0.23683	-0.1518	-0.1093	-0.13845	0.26991	0.20308	0.18126	0.07819	-0.19754	-0.39948	-0.31049	-0.15642	-0.04396	0.05552	-0.01979	-0.0494	0.01578	0.0751	0.16627	0.26958	0.23009	0.18023	0.01927	-0.14458	-0.23259	0.09827	-0.08173	0.07927	0.18727	-0.28573	0.16827	0.08227	0.31127	0.11327	0.09227	0.04427	-0.08273	-0.02473	-0.04473	-0.13773	-0.29373	-0.19873	0.05427	-0.02873	-0.09373	0.02327	0.04827	0.09427	0.36927	0.17727	0.26627	0.13327	
SPCC1494_08c	SPCC1494_08c - 	1	-0.70774	-0.96594	-0.74524	-0.60354	-0.34834	0.24506	0.47926	0.35916	0.12846	-0.23634	-0.09304	-0.06614	0.21356	0.45386	0.36106	0.26976	-0.38161	-0.80451	-0.85631	-1.07321	-0.48701	-0.12271	-0.08791	0.22629	-0.23061	0.23219	0.32129	0.35949	0.30579	0.26129	0.57639	-0.44774	-0.34803	-0.14103	-0.00123	0.00237	0.34706	0.27657	0.13876	0.03237	-0.09573	-0.11593	-0.16694	-0.09803	-0.08953	-0.04803	0.12657	-0.24642	-0.28012	-0.23232	0.01708	0.22378	0.22768	0.39258	0.30598	0.17578	0.01218	-0.35942	-0.14342	-0.13252	-0.13232	-0.21192	0.13078	-0.33075	-0.28435	-0.24185	-0.13065	-0.06265	0.08905	0.29845	0.18985	0.23995	-0.03065	-0.09085	0.02535	-0.03885	-0.22695	-0.15065	0.00905	-0.18052	-0.3264	-0.24984	-0.26209	-0.36813	-0.31033	-0.04109	0.12465	0.19968	0.2476	0.25508	0.23861	0.20737	0.18952	0.1501	0.06045	-0.00843	-0.06458	-0.15188	-0.20584	-0.18019	-0.12561	-0.11561	-0.10686	-0.05579	-0.40511	-0.47047	-0.49608	-0.44289	-0.17276	0.07271	0.32639	0.51448	0.59847	0.39314	0.22353	0.22379	0.06591	-0.20003	-0.31357	-0.33434	-0.31139	-0.2437	-0.17334	-0.07222	0.06907	0.45932	0.72782	0.46582	0.65882	0.48382	0.68582	0.55582	0.48782	0.43382	0.24182	0.07282	0.09082	-0.02018	-0.08118	0.05482	0.06782	0.00282	-0.04018	-0.05818	-0.10918	-0.00718	-0.05318	0.06882	-0.06918	-0.17618	-0.18818	-0.41318	
Mug70	Mug70 - 	1	0.50731		0.35741	0.32631	0.32891	-0.04099	-0.17649	-0.10379	-0.22399	-0.05969	0.01991	0.09921	0.18141	-0.07359	-0.16979	-0.16069	0.66155	0.50155	0.62205	0.62935	0.26165	0.21725	-0.06755	-0.29845	-0.11355	-0.61155	-0.40325	-0.15515	-0.50165	0.28305	-0.06815	0.24475	0.47044	0.41384	0.31084	-0.05915	-0.77335	-0.50286	-0.22346	-0.15335	0.05545	0.24915	0.19305	0.37855	0.31564	0.21185	-0.30396	0.04807	0.09978	0.33357	0.07417	0.06047	-0.24732	-0.28263	-0.19393	-0.30273	-0.11372	0.01587	0.24768	0.31277	0.20137	0.11737	-0.01942	0.25334	0.84063	0.23354	0.21384	0.13714	0.07763	0.02343	-0.11266	-0.27937	-0.10457	-0.01937	-0.06727	0.12594	0.20413	0.02933	0.09793	0.02958	0.01475	-0.00413	0.06484	0.12586	0.09721	0.01401	-0.04971	-0.03026	0.01625	0.0111	0.01636	-0.00806	-0.02653	-0.06566	-0.09799	-0.08009	-0.06586	-0.0383	0.05516	0.16038	0.16343	0.13469	0.15311	0.15508	0.26098	0.34769	0.46687	0.47717	0.46304	0.265	-0.00188	-0.25395	-0.45312	-0.4192	-0.38249	-0.38609	-0.16514	-0.11556	0.0034	0.19289	0.34166	0.25664	0.16374	0.20047	0.19661	-0.39057	-0.27007	-0.47507	-0.38007	-0.39507	-0.27507	-0.35707	-0.40807	-0.17007	-0.17007	-0.03407	-0.11807	-0.05907	0.13893	0.17393	0.31093	0.11193	0.19093	-0.07607	0.05593	0.06493	-0.00407	0.13093	0.01793	0.18393	0.12293	0.17193	
Rrn3	Rrn3 - 	1	0.64657	0.39727	0.07847	-0.26673	-0.17573	0.08237	0.33357	0.32057	0.26707	0.22487	-0.10633	-0.39333	-0.49573	-0.39353	-0.16913	-0.21853	-0.78538	-0.15378	0.08702	-0.25608	-0.27428	-0.17308	0.23952	0.40562	0.37342	0.44942	0.33112	-0.00408	-0.05368	-0.46288	-0.30178	-0.14599	-0.23809	-0.23158	-0.16009	-0.03919	0.26801	0.43251	0.31302	0.09291	-0.08409	-0.13219	-0.14899	-0.21859	-0.11278	-0.00429	0.00541	-0.04591	-0.09951	-0.1367	-0.29021	-0.04921	0.1798	0.3016	0.2541	0.2942	0.16479	-0.10061	-0.05401	-0.40501	-0.14761	-0.25621	-0.03371	0.23693	0.24733	0.03813	-0.20737	-0.17047	-0.22097	0.02063	0.16523	0.18603	0.09453	0.01283	0.01643	-0.17337	-0.32437	-0.24557	-0.07857	0.21853	0.09733	-0.18094	-0.47127	-0.60559	-0.56758	-0.29008	-0.10864	-0.07863	-0.02151	0.10848	0.23938	0.34084	0.38538	0.45393	0.42688	0.31258	0.16654	-0.0142	-0.19498	-0.47196	-0.84336	-1.00409	-0.73174	-0.40389	0.05289	0.24753	0.21735	-0.04217	-0.2898	-0.37025	-0.30021	-0.22932	-0.0015	0.3546	0.49594	0.39842	0.15254	-0.0616	-0.27185	-0.32467	-0.24272	-0.15996	-0.05012	-0.07208	-0.0601	0.63275	0.28275	-0.15625	-0.08025	-0.54025	-0.05525	-0.04625	0.28275	0.35575	0.34975	0.26475	0.08375	0.50975	-0.07925	-0.01325	-0.11725	-0.14725	-0.06125	-0.22325	-0.21725	0.13375	0.16175	0.19275	0.17975	0.23975	-0.07425	0.03575	
SPBPB7E8_01	SPBPB7E8_01 - 	1	-1.16554	-0.58164	-0.28224	-0.24484	0.05036	0.28686	0.36166	0.27356	0.34836	-0.03574	-0.16334	-0.25964	-0.06214	-0.02524	0.19656	0.23646																-0.19487	-0.13497	0.17843	0.47833	0.32693	0.15753	-0.29987	-0.08817	-0.26767	-0.66037	-0.10847	-0.20647	-0.15447	0.19133	0.39523	0.36183	-0.30491	-0.26721	-0.01251	0.04259	0.22639	0.20689	-0.01391	-0.14671	-0.18111	-0.22991	-0.45281	-0.24571	-0.64221	0.25109	0.16689	0.36669	-0.78691	-0.61131	-0.52871	-0.37181	0.13159	0.28769	0.39559	0.26569	0.13359	0.04349	0.05969	0.01169	-0.01141	0.23639	0.37169	0.37349	-1.23386	-2.68643	-2.11084	-1.26902	-0.44112	0.31663	1.00908	1.39872	1.56441	1.67775	1.51893	0.98252	0.32486	-0.28577	-0.66952	-0.88941	-1.02095	-1.08204	-0.90328	-0.43233	0.06567	0.48104	0.68707	0.70759	0.66701	-0.23471	-0.28199	0.11964	0.30291	0.72324	1.17713	1.3154	0.99001	0.38659	-0.11409	-0.55827	-1.0851	-1.26735	-1.01677	-0.74934	-0.48498	-0.11252	0.26147	0.47238	0.5838	0.57196	-0.45731	-0.16931	0.59469	1.02169	0.90069	0.46069	0.37269	0.05669	0.19369	0.18769	0.11969	0.39469	0.35669	0.91069	0.65069	0.93869	0.90169	0.83169	0.61069	0.80669	0.15569	-0.31031	-0.38331	-0.28131	-0.22231	-0.24831	-0.30231	
Mae1	Mae1 - 	1	-0.42074	-0.67064	-0.77134	-0.75624	-0.37794	0.02356	0.20406	0.50976	0.49566	0.31226	0.13646	-0.00524	-0.12514	-0.00944	0.29746	0.25606	0.03023	-0.55547	-0.84477	-0.73147	-0.42357	-0.36327	-0.06107	0.16653	0.21433	0.49693	0.28203	0.14573	0.00523	-0.00487	0.27463	-0.00292	-0.24512	-0.38792	-0.24022	-0.11532	0.13548	0.13808	0.23758	0.22298	0.09638	0.02958	-0.09572	-0.26872	-0.26332	-0.03792	0.10298	-0.02251	-0.26121			-0.26011	-0.02311	0.05009	0.26439	0.30919			-0.05671					0.20104	0.21854	-0.07616	-0.26866	-0.35536	-0.26776	0.11014	0.28784	0.19064	0.10624	0.06954	-0.08186	-0.11976	-0.22646	-0.19096	-0.09856	-0.1195	-0.52225	-0.63767	-0.6576	-0.49742	-0.2656	-0.05523	0.00381	0.10222	0.25484	0.31334	0.31737	0.32852	0.29101	0.26314	0.22949	0.15263	0.01843	-0.11067	-0.19253	-0.25474	-0.26291	-0.23544	-0.23232	-0.16374	0.30048	0.21029	0.01287	-0.18453	-0.1998	-0.17566	-0.13504	-0.08562	-0.04448	0.02397	0.01714	-0.06952	-0.06552	0.13574	0.14554	0.12417	0.12946	0.10202	0.02344	-0.14298	-0.20196	0.61858	0.45558	0.52858	0.75558	0.74358	0.56158	0.48058	0.93358	0.59958	0.48958	0.42258	0.17858	-0.14942	-0.36742	0.07158	-0.16142	-0.19042	-0.04642	-0.15242	-0.02742	0.05458	-0.08242	-0.00342	0.14158	-0.02542	-0.02542	-0.13142	
SPAC30D11_11	SPAC30D11_11 - 	1	-0.5245	0.1486	0.4505	0.7365	0.6462	0.4909	0.4096	0.2958	0.1128	-0.0981	-0.2947	-0.3309	-0.2338	-0.2954	-0.1195	-0.256	-0.62992	-0.10452	0.24968	0.67868	0.62058	0.90268	0.98068	1.02588	0.92848	0.18478	-0.05042	-0.63382	-1.28772	-0.39312	-0.56132	-0.3676	-0.2485	-0.0576	0.2975	0.158	0.0113	-0.0863	-0.4764	-0.1534	-0.1143	-0.0526	0.0664	0.1399	0.3797	0.4402	0.3642	-0.65917	-0.35037	-0.05966	-0.02406	-0.14466	0.11054	0.07824	0.08494	-0.05106	-0.05596	-0.08676	-0.03226	0.08524	0.11524	0.29973	0.33704	-0.47864	-0.76064	-0.38864	-0.15154	0.26596	0.32996	0.05266	-0.17024	0.00526	0.02716	0.06426	-0.07494	0.19696	0.20586	0.28476	0.49906	-0.25782	-0.11212	0.0199	0.09639	0.16399	0.10302	-0.01184	-0.05291	-0.04432	0.04752	0.16289	0.19467	0.2015	0.16144	0.09245	0.00821	-0.06882	-0.16562	-0.23284	-0.24375	-0.28587	-0.33976	-0.18532	0.07203	0.15687	0.35614	-0.19762	-0.31928	-0.50648	-0.41303	-0.05286	0.32721	0.51289	0.52209	0.53673	0.32959	-0.12304	-0.39389	-0.33467	-0.26026	-0.22216	-0.16594	-0.06832	0.11698	0.2922	0.38364	0.48269	0.24119	0.29919	-0.21981	-0.37781	-0.70881	-0.50781	-0.80381	-0.30481	-0.79881	-0.58481	-0.86181	-0.56881	-0.82081	-0.36981	-0.43481	-0.13881	-0.33281	0.05819	-0.19881	0.22819	0.01019	0.27919	0.56919		0.63019	0.16619	
SPAC3G6_05	SPAC3G6_05 - 	1	-0.37605	-0.64515	-0.53075	-0.19335	-0.00445	0.15255	0.33725	0.35125	0.15945	-0.04205	-0.26395	-0.31415	-0.05835	0.14485	0.35255	0.20155	-0.78135	-0.92455	-0.67885	-0.44915	0.50845	0.80195	1.06675	0.90185	0.55895	0.57945	0.18855	-0.05045	0.00715	-0.37225	-0.12105	-0.58702	-0.35311	-0.28571	-0.10631	0.01749	-0.02322	-0.17721	-0.19871	-1e-05	0.16919	0.39848	0.38979	0.24969	0.26628	0.18189	0.07229	-0.8661	-0.7939	-0.61781	-0.54781	-0.3158	-0.12101	-0.06421	-0.06431	0.03569	0.19519	0.38689	0.42629	0.43849	0.24209	0.31199	0.25689	-0.72539	-0.65169	-0.75419	-0.66419	-0.56039	-0.33029	0.01361	-0.01089	0.23831	0.10141	0.14081	0.16411	0.20691	0.40481	0.22481	0.27861	-0.43441	-0.77829	-0.72459	-0.55278	-0.38504	-0.08634	0.28539	0.60395	0.80252	0.83644	0.75785	0.5458	0.2836	0.05752	-0.16122	-0.34802	-0.3882	-0.42396	-0.51237	-0.41111	-0.25342	-0.10934	0.10548	0.25451	0.30093	0.15988	-0.48599	-0.64087	-0.70287	-0.52385	-0.04308	0.45547	0.77967	0.79612	0.60553	0.29559	-0.18634	-0.5993	-0.45996	-0.23183	-0.01015	0.11803	0.10704	0.17179	0.24303	0.2795	0.10187	-0.00913	0.31887	0.31787	0.20987	0.21787	0.01287	-0.18213	-0.22913	-0.80213	-0.66113	-0.68213	-0.67513	-0.73213	-0.24513	-0.27213	-0.03913	-0.15213	0.18787	0.22787	0.28287	0.39787	0.38187	0.28787	0.12987	0.07787	0.09487	
Ssn6	Ssn6 - 	1	-1.1584	-0.5111	-0.456	-0.649	-0.1835	-0.2054	0.0363	0.2972	0.558	0.3911	0.281	0.2541	0.0819	0.1383	0.1282	0.1081	0.46548	0.10858	-0.92392	-0.12522	-0.04142	0.30688	-0.08152	-0.25742	0.32298	-0.40482	-0.48492	-0.48562	-0.40272	0.53048	0.23168	-0.02285	-0.26465	-0.43745	-0.34184	0.05416	0.15396	0.26025	0.16946	0.12876	-0.00064	0.06816	-0.11974	-0.29645	-0.26384	-0.19014	0.03956	-0.1156	-0.3069	-0.17841	-0.17761	-0.10001	-0.0342	0.18029	0.3087	0.21329	0.2457	0.0802	-0.0854	-0.19631	-0.3392	-0.23801	-0.0623	-0.04722	-0.22292	-0.03012	-0.20492	-0.09352	-0.11622	-0.18372	-0.02762	0.12258	0.54088	0.18578	-0.05082	-0.05612	-0.05042		-0.07122	-0.04267	-0.21558	-0.32875	-0.30779	-0.26314	-0.20063	-0.05078	0.03669	0.06973	0.12872	0.13348	0.09964	0.08349	0.12731	0.12257	0.11645	0.17032	0.20787	0.15228	0.06876	0.03667	0.02831	-0.0046	-0.01639	-0.04347	-0.12282	-0.15148	-0.12308	-0.13629	-0.31019	-0.34975	-0.26539	-0.17796	-0.03139	0.25432	0.31218	0.19101	0.22715	0.32881	0.17684	0.07765	0.01117	-0.23647	-0.40873	-0.40026	-0.41033	0.20364	0.73114	0.85714	0.72414	0.23214	0.54614	0.54914	0.01214	0.13814	0.15614	0.14614	0.22714	-0.03086	0.21314	0.00614	0.06614	0.09614	0.06314	-0.15986	0.17214	-0.06186	-0.23186	-0.15386	-0.07186	0.17314	-0.20386	-0.05686	
SPAC27D7_11c	SPAC27D7_11c - 	1	0.92889	-0.34361	-1.95301	-2.06121	-0.83321	0.18119	0.67309	0.70169	0.47349	0.21739	-0.16961	-0.65221	-0.78551	-0.17541	0.46969	0.72219	2.35464	1.72144	0.64874	0.25904	0.53014	-0.18786	-0.17106	-0.60936	-0.23536	-0.75066	-1.18186	-1.04576	-0.99986	-0.56036	-0.07376	-0.17653	-0.74763	-0.89233	-0.81983	-0.28973	0.32927	0.54907	0.48027	0.71247	0.31267	0.48687	0.24327	-0.12483	-0.38463	-0.34313	-0.06833	0.51486	0.31296	-0.06914	-0.08474	-0.22364	0.54146	0.34196	0.42176	0.23916	0.09976	-0.11524	-0.04384	-0.25294	-0.75194	-0.43544	-0.42194	-0.46886	-0.49227	0.02994	0.07424	0.20953	0.21634	0.21114	0.18843	0.15794	0.22013	0.32044	0.01534	-0.03016	-0.27457	-0.11916	0.01684	1.08398	-0.02059	-0.85204	-1.08827	-1.0656	-0.69587	0.0479	0.56492	0.74665	0.71211	0.78608	0.69814	0.3034	-0.20368	-0.48122	-0.53337	-0.40968	-0.42397	-0.39754	-0.20952	-0.20528	-0.24765	-0.12336	0.12715	0.21932	0.00294	0.2828	-0.22999	-0.66598	-0.87609	-0.86889	-0.53367	0.05535	0.58801	0.81333	0.74173	0.28017	-0.12552	-0.17734	0.06349	0.33914	0.33737	0.35899	0.14938	-0.28826	-0.79924	-2.67908	-2.36808	-1.78808	-1.34308	-0.79208	-0.78908	-0.22108	-0.29508	-0.36808	-0.57108	-0.25908	0.00392	0.05892	0.05292	0.46592	0.47692	0.67692	0.52192	0.71192	0.64492	0.66092	0.45292	0.50592	0.57792	0.38892	0.47292	0.23692	
SPCC553_12c	SPCC553_12c - 	1	0.40816	0.71296	0.70726	0.61976	0.39526	0.03266	-0.12884	-0.19394	-0.27024	-0.27634	-0.04204	0.08746	0.09616	-0.08014	-0.21294	-0.50184	-0.85097	-0.10447	0.08953	0.39303	0.45593	0.17223	0.17303	0.14653	-0.00457	-0.07197	-0.08667	0.04483	0.06213	0.18213	-0.04307	-0.22577	0.11263	0.31484	0.35854	0.18313	-0.12087	-0.06477	-0.30836	-0.18096	-0.08737	-0.09787	0.04843	0.28533	0.43063	0.35834	0.18593	-0.23658	-0.16799	0.12191	0.05822	0.27982	0.02002	0.04592	-0.06118	-0.13528	-0.07289	-0.19179	-0.08138	0.12291	0.28802	0.41822	0.18102	-0.20649	-0.31539	-0.23959	0.04121	0.26461	0.13741	0.00481	-0.15889	-0.10609	-0.09109	0.10831	-0.06789	0.09741	0.02851	0.25591	0.22051	-0.11635	0.0321	0.12001	0.14572	0.19653	0.30021	0.37386	0.35073	0.26003	0.19213	0.11433	-0.03423	-0.22098	-0.36988	-0.41479	-0.39507	-0.32089	-0.20759	-0.07931	0.09061	0.23416	0.28789	0.22396	0.14249	0.17075	-0.07085	0.13363	0.29328	0.32106	0.42844	0.43996	0.36028	0.11235	-0.03697	-0.12005	-0.19644	-0.29987	-0.42612	-0.38937	-0.30868	-0.34206	-0.09698	0.21258	0.42856	0.47807	0.39888	0.70959	0.28709	0.10509	-0.23791	0.05409	-0.56091	-0.22291	-0.37091	-0.33191	-0.32391	-0.23891	-0.35991	-0.17591	-0.18791	-0.07691	-0.12591	-0.06591	-0.23591	0.02409	-0.15491	-0.14191	-0.28891	-0.03391	0.18209	0.10809	0.03509	-0.03891	
Mde6	Mde6 - 	1	0.41227	0.86767	0.90637	0.55817	0.27837	-0.28523	-0.27853	-0.83823		-0.70673	0.60537	1.03617		0.56087	-0.51473		0.27591	0.46321	0.98491	0.95751	0.18761	0.01511	-0.23329	-0.22889	0.05041	-0.73719		-0.31379	-0.26149	0.31131	-0.19789	-0.31522	0.72938	0.96628	0.19618	0.36018		-0.47792		-0.52492	-0.45452	-0.02192	0.12638	0.70908	0.94568	0.09168	-0.33982	0.4578	0.6978			0.9094	0.0951	-0.5314	-0.9366	-1.0814			0.3893					0.21601	0.08081	0.34161	0.50911	-0.27079		-0.93499	-0.08879			-0.27079		-0.27079	0.32441	0.36421		-0.02782	0.01407	-0.00157	-0.07745	-0.06914	-0.01956	-0.08503	-0.11947	-0.08032	-0.04942	-0.02129	0.02991	0.16163	0.26689	0.16934	0.02029	-0.06202	-0.07069	-0.14621	-0.13397	0.00479	0.08423	0.04261	-0.00261	0.01025	-0.03121	-0.05233	-0.02736	-0.27435		0.04228	0.15422	0.17396	0.21951	0.09223	0.05289	0.0738	-0.0018	-0.15076	-0.15747	-0.14919	-0.08804	0.03257	0.0225	0.08538	0.1444	0.16577	0.12577	-0.03423	-0.39423	-0.22423	-0.35423	-0.25423	-0.56423	-0.28423	-0.27423	-0.44423	-0.34423	-0.37423	-0.29423	-0.25423	-0.21423	0.05577	-0.46423	-0.16423	-0.17423	-0.10423	-0.16423	-0.01423	-0.05423	0.18577	0.13577	0.13577	
Nrd1	Nrd1 - 	1	-0.07674	0.24476	-0.01284	-0.22624	-0.44314	-0.31044	0.03276	0.05536	0.28656	0.38626	0.48456	0.31826	-0.02084	-0.21434	-0.19204	-0.27494	-0.2503	0.094	-0.065	0.0048	-0.4152	-0.2668	0.0145	0.4078	0.7254	0.292	0.6797	0.2825	-1.1517	0.1239	-0.2673	0.3987	0.31411	0.0683	-0.0794	-0.44809	-0.30529	-0.0203	-0.0015	0.1272	0.2411	0.198	0.25991	0.1624	0.0408	-0.1639	-0.3002	0.22335	0.31455	0.34845	0.26935	-0.18745	-0.37165	-0.35215	0.05825	-0.03445	0.05355	0.14985	0.32605	0.22195	-0.01465	-0.19835	-0.29695	-0.09862	-0.46732	0.07948	0.29908	0.31698	0.02388	-0.43252	-0.28582	-0.18902	0.13628	0.28498	-0.01512	0.07048	0.10708	0.03908	-0.23692	0.13033	0.02934	-0.09926	-0.13304	-0.13101	-0.15784	0.0026	0.06394	-0.02496	-0.15087	-0.19677	-0.17271	-0.11778	-0.0455	0.08477	0.19908	0.28661	0.3306	0.31915	0.25316	0.1073	-0.0969	-0.24294	-0.2788	-0.25985	0.35301	0.42362	0.33932	0.05419	-0.05342	-0.05147	-0.21525	-0.40972	-0.4742	-0.29721	-0.0955	0.03116	0.10967	0.27126	0.2375	0.16139	0.11304	0.06066	0.02836	-0.06789	-0.14837	0.41277	0.36277	0.32377	0.13877	0.58177	0.04477	0.03177	0.25577	0.27077	0.25477	0.21877	0.07877	-0.15523	-0.36023	-0.35123	-0.41823	-0.62223	-0.60923	-0.45023	-0.40523	-0.52123	-0.21423	-0.01323	0.38677	-0.04223	0.34177	-0.15023	
Ain1	Ain1 - 	1	0.99641	0.80281	0.40351	0.22431	0.11131	-0.16199	-0.36059	-0.29629	-0.24459	-0.12599	0.01121	0.20041	0.07211	-0.25339	-0.26029	-0.34859	1.27331	1.24111	1.10411	0.88061	0.36861	0.14741	-0.13949	-0.25799	-0.52019	-0.63939	-0.52379	-0.26569	-0.71299	-0.12139	-0.25689	0.12791	0.08031	-0.11729	-0.11759	0.09171	-0.34048	-0.11819	-0.25309	-0.02309	0.09491	0.09001	0.10341	0.12651	0.10011	0.19122	0.03461	0.35268	0.38738			-0.18562	-0.23822	-0.34082	-0.30822	-0.13232			0.46518					0.17997	-0.27963	0.08636	0.27256	0.02306	-0.05164	-0.21933	-0.34144	-0.20874	0.07436	0.26177	0.05386	0.12076	0.18836	0.01747	-0.24223	0.54271	0.49434	0.40351	0.33494	0.20071	0.06047	-0.15025	-0.28454	-0.29975	-0.27896	-0.23941	-0.20235	-0.14834	-0.10396	-0.14591	-0.11913	-0.05445	-0.00361	0.10626	0.242	0.27797	0.16172	0.04021	0.07835	0.06215	0.28542	0.35074	0.26022	0.39127	0.02814	-0.36207	-0.35799	-0.4093	-0.30211	-0.04051	0.06826	0.11444	0.15523	-0.0089	-0.05486	-0.00906	0.04872	0.16976	0.13117	-0.0184	-0.10291	-1.26002	-1.26152		-0.92252	-0.67652	-0.41352	0.04148	-0.05852	0.07848	0.17548	0.28648	0.37748	0.78048	0.04348	0.34248	0.20648	0.20148	0.26848	0.28048	-0.10852	0.12548	0.13948	0.03548	0.19348	0.04248	-0.11052	0.09248	
Rum1	Rum1 - 	1	-0.14286	0.51184	0.92164	0.45924	0.17734	-0.08646	-0.27366	-0.35916	-0.27036	-0.34456	0.13154	0.30594	0.29174	-0.05376	-0.07046	-0.24176	-0.06392	-0.06842	0.58758	0.75858	0.21788	-0.01402	-0.18012	-0.38652	-0.47202	-0.46842	-0.29452	0.13138	0.19968	0.20628	0.09788	0.0332	0.46791	0.55021	0.52431	0.01771	-0.26089	-0.24369	-0.30199	-0.3684	-0.26789	0.05261	0.2291	0.4927	0.60731	0.27751	-0.36589	-0.19755	-0.09135	0.30115	0.32136	0.34505	-0.10485	0.00325	-0.08065	0.02495	-0.05555	-0.02955	-0.09855	0.15175	0.22796	0.13025	0.09695	-0.12364	0.11416	0.05646	0.14756	0.21396	0.11056	0.06986	0.08686	-0.16614	0.00926	-0.14594	0.04056	0.04786	0.11316	0.25316	0.06236	-0.01261	0.0634	0.09245	0.13338	0.14854	0.07926	0.07953	0.10454	0.08326	0.09594	0.05409	-0.09416	-0.15287	-0.16562	-0.17539	-0.19745	-0.18214	-0.11312	0.01964	0.1873	0.27896	0.21357	0.12534	0.10621	0.07505	0.03658	0.12397	0.12679	0.20723	0.32217	0.21044	0.08629	0.00863	-0.12081	-0.18714	-0.2206	-0.23384	-0.18691	-0.11685	-0.03152	-0.00798	-0.00034	0.1511	0.33859	0.28458	0.17802	0.02773	0.67023	0.25023	0.14023	-0.28077	-0.28577	-0.20477	-0.28477	-0.16477	-0.32277	-0.13377	-0.31777	-0.03477	-0.15377	0.13823	0.21023	0.41323	0.02923	-0.01177	-0.19377	-0.11777	-0.20177	-0.18077	-0.17677	-0.20577	-0.38577	0.20023	
SPCC622_12c	SPCC622_12c - 	1	-0.87615	-0.46795	-0.47135	-0.11725	0.00335	0.29465	0.25655	0.23625	0.25935	0.04935	-0.02275	-0.05695	-0.09055	-0.05555	0.08215	0.27435	-0.87012	-0.69332	-0.50122	-0.13442	0.09098	0.25998	0.58688	0.55388	0.37958	0.11288	0.05928	0.09308	-0.77322	0.20808	0.23758	-0.43763	-0.21413	-0.28223	-0.04653	0.04427	0.10667	0.09877	-0.03413	0.21758	0.08067	0.00507	0.06907	0.02197	0.02057	0.02877	0.05277	-0.89817	-0.83567	-0.63607	-0.52057	-0.51777	-0.33797	-0.10667	-0.01667	0.07533	0.08273	0.31703	0.36023	0.28143	0.15543	0.40793	0.37703	-0.04299	-0.37779	-0.09079	-0.06969	-0.03029	0.02901	0.15271	0.02071	0.21511	0.16391	0.13001	-0.12689	-0.01529	-0.24639	0.00531	0.11361	-1.24499	-1.3004	-1.02392	-0.75252	-0.43654	-0.07599	0.25538	0.51967	0.70499	0.7945	0.65854	0.52192	0.36716	0.23126	0.16997	0.09736	0.0292	-0.01942	-0.08935	-0.13146	-0.08003	0.03332	0.07117	0.09997	0.15388	-0.06759	-0.1609	-0.09403	-0.28213	-0.28728	-0.17911	-0.02625	0.16448	0.2388	0.27872	0.2493	-0.00314	-0.1581	-0.05507	-0.06599	-0.01243	0.08332	0.0397	-0.02041	-0.0569	-0.11682	1.49567	1.14067	1.19067	0.86067	0.91067	0.51067	0.53067	0.20067	0.07067	-0.27933	-0.11933	-0.49933	-0.28933	-0.83933	-0.03933	-0.53933	-0.17933	-0.25933	0.11067	-0.13933	-0.08933	-0.31933	0.03067	-0.18933	-0.02933	0.01067	-0.04933	
Ste7	Ste7 - 	1	-0.45528	0.07402	-0.10118	0.07762	-0.26788	-0.43208	-0.82268	-0.59288	-0.57038	-0.28928	0.59912	0.78112	0.88002	0.60692	0.28292	-0.27028	-0.01905	-0.03445	0.30075	0.47375	-0.11955	-0.12715	-0.41605	-0.39335	-0.41975	-0.47335	-0.18175	0.51875	0.61375	0.67275	0.25985		0.07241	0.31461	0.26891		-0.06039	-0.26419		0.20301	0.03391	0.29321	0.44331	0.02011	0.03731		-0.54719	-0.36202	0.11017	0.06748	0.42188	0.12768	0.00577	-0.37992	-0.36542	-0.23472	-0.28383	0.28027	0.04887	0.32628	0.29727	0.33848	0.06927	-0.23891	-0.05701	0.08429	0.16459	0.26549	0.27099	0.20909	0.00079	0.07539	0.19209	0.08109	0.23929	0.07079	0.18779	0.06349	-0.09701	0.18714	0.27416	0.28609	0.25757	0.24739	0.23967	0.21204	0.16385	0.03351	-0.10196	-0.23032	-0.34296	-0.49392	-0.61297	-0.55848	-0.39729	-0.15301	0.22879	0.52896	0.669	0.87556	0.98659	0.73571	0.25025	-0.15529	0.08141	0.28216	0.28932	0.31887	0.37912	0.09064	-0.10508	-0.20371	-0.28752	-0.31177	-0.18363	-0.05411	-0.12924	-0.12027	0.00345	0.11528	0.1936	0.13478	0.00691	0.01329	0.12152	0.29794	0.45894	0.30394	0.23594	-0.13806	0.14994	0.22394	0.11294	0.16494	0.27994	-6e-05	0.32694	0.16394	0.35794	0.18394	0.13394	0.11594	0.08594	-0.09706	0.13594	-0.03606	-0.14706	-0.86706	-0.36406	-0.06706	-0.05006	0.12794	
SPBPJ4664_02	SPBPJ4664_02 - 	1	-0.05238		0.13632	0.35282	0.83582	0.54252	-0.18598	-0.24408	-0.78598	-0.92858	-0.80288	-0.48598	0.40762	0.64382	0.66382	0.57342																-0.18361	-0.13341	0.11459	0.5009	0.42029	0.2124	-0.14801	-0.58021	-0.24491	-0.26681	-0.1052	-0.05441	0.17839	0.4232	0.5419	0.5291	-0.37898	-0.06558		0.66782	0.90982	0.61352		-0.53938	-0.41378	-0.53588	-0.14228	-0.33688	0.07212	0.30742	0.71322	0.70692	-0.51957	-0.63287	-0.36497	-0.37867	0.22883	0.35563	0.30473	-0.15787		-0.29087	-0.37967	-0.17507	0.17363	0.32363	0.73193	0.60173	0.20806	-0.01582	-0.08189	-0.16246	-0.21274	-0.07692	0.26641	0.45397	0.46598	0.39452	0.28175	0.08022	-0.10897	-0.207	-0.26265	-0.34641	-0.34312	-0.3721	-0.37321	-0.25763	-0.09769	0.10763	0.32606	0.41467	0.51168	0.12319	0.03232	0.04116	-0.11853	0.0302	0.32384	0.5706	0.63304	0.43565	0.21037	-0.13068	-0.51498	-0.66169	-0.44998	-0.39853	-0.33331	-0.18374	-0.04548	0.08144	0.28771	0.44976	0.65866	0.22116	-0.11184	0.10216	-0.62684	0.03116	-0.56284	-0.31484	-0.47584	-0.28484	-0.65884	-0.15984	-0.53084	-0.17084	-0.36384	-0.01584	-0.09284		-0.10184	-0.09784	-0.13084	0.39316	-0.01084	0.12116	-0.06084	0.15916	0.30516	
Rhp51	Rhp51 - 	1	0.15824	0.74334	0.73894	0.50434	0.12914	-0.02046	-0.11806	-0.18456	-0.16436	-0.04896	0.21934	0.17274	0.05104	0.00624	-0.29806	-0.43846	-0.57563	-0.18683	0.38757	0.30927	-0.01023	-0.27343	-0.49063	-0.23643	-0.15083	0.19687	0.39267	0.61007	0.47297	0.27507	-0.06453		0.14369		0.47759	0.25309	-0.00501	-0.08321	-0.48741	-0.43221	-0.44151	-0.41671	-0.20491	0.06889	0.11489	0.27719	0.11579	-0.0698	0.2142			0.3091	0.3478	-0.0628	-0.149	-0.2152			-0.3743					0.02607	-0.01063	0.17536	0.32717	0.41216	0.32687	0.20167	-0.10103	-0.30163	-0.27133	-0.21763	-0.21263	-0.03394	0.11836	0.23406	0.30136	0.13074	0.2257	0.23226	0.26271	0.24405	0.12074	-0.01857	-0.12609	-0.17803	-0.22376	-0.2601	-0.2063	-0.191	-0.15837	-0.02696	0.09236	0.19174	0.26723	0.24967	0.2298	0.21389	0.13399	0.09085	0.02595	-0.12496	-0.09338	0.11659	0.23058	0.40136	0.46051	0.31053	0.12527	-0.03693	-0.16157	-0.2033	-0.15319		-0.11802	-0.15131	-0.2162	-0.22762	-0.22583	-0.13157	0.09299	0.32345	0.36133	0.00794	0.03344	0.09444	0.04944	-0.16556	-0.29656	-0.05656	-0.17656	0.19544	0.27344	0.07644	0.30944	0.02844	0.08244	0.03144	0.00744	0.02044	-0.23556	-0.23856	-0.58656	-0.19356	-0.41756	-0.19356	-0.17956	-0.10956		-0.03456	
SPCC965_06	SPCC965_06 - 	1	-0.85398	-0.21388	-0.05708	0.27752	0.53812	0.52922	0.23542	0.00072	-0.16798	-0.31448	-0.36208	-0.13978	-0.03378	0.20172	0.30452	0.20742	-0.76641	-0.45181	-0.00441	0.28489	0.68439	0.71739	0.61439	0.41819	-0.00351	-0.32981	-0.40461	-0.32141	-0.19841	-0.04981	-0.04851	0.19196	0.45567	0.31617	0.38866	0.39836	0.12056	-0.23184	-0.42514	-0.21054	-0.17244	-0.11184	-0.05824	0.08346	0.15376	0.28296	0.20966	0.46449	0.45429	0.46329	0.30899	0.45059	0.14909	-0.20741	-0.44781	-0.77341	-0.47571	-0.35951	-0.37171	0.06999	0.33169	0.52309	0.44919	-0.24905	-0.12815	0.01386	0.19606	0.33476	0.41536	0.24536	0.01956	0.03115	-0.09924	-0.07714	0.18505	0.04526	0.28396	0.10085	0.19166	-0.21451	-0.33554	-0.38189	-0.45305		-0.23675	0.07394	0.2548	0.28818	0.31831	0.44377	0.39965	0.27163	0.2122	0.04318	-0.2223	-0.30541	-0.18429	-0.05591	-0.05953	-0.19046	-0.34427	-0.24682	-0.02934	0.11718	-0.1669	-0.12222	-0.11059	-0.05779	0.04524	0.28022		0.28598	0.17221	-0.00567	-0.01697		-0.06387	-0.27428	-0.20883	-0.09885	-0.03564	0.11103	0.0723		0.10012	0.84561	0.69161	0.21861	0.18561	-0.10139	-0.18039	-0.30839	-0.45239	-0.45039	-0.46739	-0.59439	-0.45439	-0.63539	-0.14139	-0.13039	0.00761	0.03161	0.14861	0.18061	0.48161	0.12761	0.43461	0.05061	0.20661	0.06661	0.17261	-0.03039	
SPBC660_06	SPBC660_06 - 	1	-0.45737	-0.47867	-0.57587	0.12413	0.00983	0.27123	0.34373	0.37573	0.23773	-0.05807	-0.28217	-0.52787	-0.33777	-0.24597	0.26793	0.29243	-0.98749	-0.53949	-0.38019	-0.28919	-0.01099	0.43251	0.80101	0.74261	0.74521	-0.07439	-0.35349	-0.13869	-2.41629	0.21861	0.63511	-0.64656	-0.54786	-0.62306	-0.19176	0.13614	0.32244	0.26934	0.17704	0.01564	0.01344	-0.01736	0.01864	-0.05016	-0.05956	0.14294	0.20204	-0.14579	0.01261	-0.16489	-0.19569	0.11631	0.20761	0.21781	0.13791	-0.00209	-0.28949	-0.13059	-0.17619	-0.23969	-0.13108	0.04501	0.00251	-0.32873	-0.35413	-0.46903	-0.28553	-0.40293	-0.19473	0.12717	0.14627	0.00887	-0.10713	-0.01753	-0.07243	0.05057	0.10197	0.26497	0.33657	-0.67927	-0.66927	-0.72924	-0.68587	-0.50309	-0.31581	-0.22251	-0.17708	-0.0609	0.26125	0.41325	0.58811	0.80209	0.9146	0.86264	0.45071	0.02616	-0.08888	-0.19024	-0.31352	-0.38436	-0.38759	-0.34037	-0.18282	0.04911	-0.71556	-0.59454	-0.54366	-0.36124	-0.0433	0.14336	0.23789	0.39585	0.3833	0.25226	0.23061	0.35065	0.25084	0.12885	0.16597	0.15883	-0.08792	-0.26403	-0.42402	-0.49763	-0.45005	0.31399	0.38749	0.37149	0.43749	0.14349	0.33949	0.10349	0.02249	-0.18651	-0.25351	-0.14851	0.07849	-0.34751	-0.33451	-0.30151	-0.27151	-0.04651	0.17449	0.02049	-0.13651	-0.08851	0.05649	-0.06851	-0.14951	-0.17451	0.21149	-0.05751	
SPAC22G7_07c	SPAC22G7_07c - 	1	0.89496	0.93046	0.32496	0.23316	0.23226		0.02176	-0.16494	-0.37324	-0.19284	-0.20564				-0.09804	-0.32194	0.19066	0.62626	0.63346	0.57716	0.44676	0.53686	0.16616	0.06916	0.00206	-0.65954	-0.52724	-0.40944		-0.24114	-0.66934	0.60596	0.45026	0.41146	-0.04934		-0.15374	-0.11444	0.12106	0.04026	0.17996	0.12506	0.32106	0.18786	0.05776	-0.47074	-0.52414	0.61541	0.59171			-0.16239				-0.55549	-0.06269		0.10191		0.26211	-0.05229	-0.19489	0.55941		0.41581	0.38721	-0.21309	-0.21309	0.12471	0.08641	-0.21309	-0.21309	0.10851	-0.21309	-0.21309	0.03001	-0.02509	0.01741	0.20886			0.2884	0.30504	0.17307	0.01186	0.07297	0.05663	-0.17838		-0.20554	-0.23031	-0.19621	-0.14069	-0.09771	-0.05943	0.03223	0.13716	0.10649	-0.01232		0.28035	0.23115		0.18716	0.10011	0.02605	0.0624	0.2675	0.32858	0.26793	0.27033	0.13508	-0.14197	-0.45449		-0.38393	-0.37864	-0.18681	0.13961	0.29045	0.42747			0.15015	-0.13724	-0.47174	0.08626	-0.70174	0.08826	-0.46174	0.30926	-0.57174	0.22626	-0.52174	0.04526	-0.51174	0.02226	-0.30174	0.12326	-0.20174	0.38726	-0.44174	0.17626	-0.31174	0.19026	-0.08174	0.32326	-0.12174	0.26726	-0.08174	0.23826	
Pht1	Pht1 - 	1	-0.63489	-0.34779	-0.08459	0.68261	0.70131	0.53531	0.25021	-0.03179	-0.19469	-0.19769	-0.13689	0.12161	0.16091	0.26511	0.13971	-0.02399	-0.61267	-0.50847	-0.34387	-0.06007	0.18603	0.44743	0.29843	0.08333	-0.03747	0.12783	0.06673	-0.03827	0.27023	0.18663	0.24183	-0.45399	-0.13759	0.27861	0.63531	0.44451	0.34231	-0.04289	-0.24299	-0.53089	-0.52599	-0.40769	-0.35129	0.03231	0.32581	0.61901	0.63291	-0.36611	-0.21201	-0.04321	0.22059	0.47039	0.51509	0.07849	-0.06851	-0.25131	-0.31581	-0.32271	-0.30511	-0.08031	0.09559	0.48449	0.36239	-0.37181	-0.49511	-0.41661	-0.10001	0.23839	0.43269	0.43129	0.09919	-0.09481	-0.32091	-0.32661	-0.07531	-0.04711	0.23179	0.28089	0.31479	-0.26031	-0.23243	-0.17487	-0.14621	-0.07512	0.0344	0.08925	0.10025	0.07075	0.06685	0.08177	0.09559	0.06271	0.03913	0.1175	0.11349	0.03074	0.00276	-0.01432	-0.03846	-0.07201	-0.06874	-0.07908	-0.03356	0.0503	-0.00177	0.08523	0.07704	0.02801	0.10555	0.20044	0.20572	0.16082	0.08197	0.10405	-0.02156	-0.18163	-0.24346	-0.22868	-0.2136	-0.14931	-0.12828	-0.09357	0.01435	0.13423	0.21015	0.27493	0.45493		0.10593		0.09493		-0.45307		-0.46807		-0.09007		-0.34507		-0.06007		-0.07607		0.04493		0.03893		-0.25007		-0.08407		
Adh4	Adh4 - 	1	-0.25302	-0.32272	-0.32512	-0.46332	-0.22082	-0.19762	-0.02802	0.15918	0.17138	0.12238	0.05318	0.05128	0.17868	0.20208	0.26638	0.23868	-1.06904	-1.10404	-0.72934	-0.50454	0.08056	-0.00554	0.00936	0.00486	0.07556	0.40676	0.41466	0.41306	0.36616	0.40516	0.42786	-0.24893	-0.23163	-0.12103	0.10057	0.40707	0.55987	0.34806	0.23746	0.03457	-0.08884	-0.24664	-0.40043	-0.55414	-0.41524	-0.09953	0.13407	-0.35089	-0.43639	-0.51689	-0.32509	-0.22119	0.23141	0.15731	0.31921	0.36721	0.18041	0.02411	-0.08849	-0.33639	-0.35289	0.03411	0.16191	0.03368	-0.00122	-0.05422	-0.26772	-0.17431	0.02608	0.24348	0.51859	0.59298	0.22929	-0.17001	-0.31472	-0.34881	-0.41972	-0.26942	-0.04702	-0.28506	-0.33319	-0.29018	-0.19796	-0.04728	0.10319	0.22291	0.26417	0.17386	0.03299	-0.07466	-0.10651	-0.0389	0.04605	0.0474	0.0506	0.088	0.1184	0.07612	0.00012	-0.01435	0.04482	0.0206	-0.09698	-0.16969	0.01152	-0.11373	-0.14302	-0.20167	-0.4786		-0.33473	-0.2047	-0.01052	0.28644	0.39846	0.39481	0.34787	0.25732	-0.03467			-0.40528	-0.31742	-0.14831	-0.05785	1.6374	1.3724	1.0424	0.8224	0.6324	0.4524	0.4424	0.0624	0.1524	-0.2076	0.0724	-0.1676	0.0624	-0.2876	0.1224	-0.2076	-0.1576	-0.1176	-0.1176	-0.3476	-0.1876	-0.5576	-0.3376	-0.4376	-0.3176	-0.2376	-0.2676	
SPCC126_09	SPCC126_09 - 	1	-0.19894	-0.48564	-0.51324	-0.02794	-0.14534	0.25016	0.19636	0.29976	0.19166	0.19716	-0.12474	-0.30634	-0.17554	-0.02414	0.09136	0.23626	0.13322	-0.64068	-0.75368	-0.56188	-0.07148	0.00672	0.13252	0.29622	0.19852	0.29402	0.18452	-0.14408	-0.03298	-0.12768	0.30072	-0.15674	-0.23374	-0.18394	-0.10784	-0.08524	0.18676	0.12376	0.26306	-0.06374	-0.10834	-0.04364	-0.20614	-0.18344	-0.12214	-0.04904	0.14646	-0.205	-0.2799	-0.2936	-0.3506	-0.0186	0.0533	0.2552	0.2653	0.4885	0.1643	-0.0123	0.06	-0.1999	-0.1897	-0.1577	0.0518	0.14362	0.42602	-0.27578	-0.32708	-0.14158	-0.19318	0.12562	0.17602	0.10792	-0.06498	0.30752	-0.16858	-0.20418	-0.21838	-0.15588	-0.16448	-0.31094	-0.46051	-0.54418	-0.67991	-0.59626	-0.31675	-0.02032	0.10832	0.21003	0.27893	0.24732	0.24594	0.2736	0.29609	0.31606	0.26841	0.20327	0.0514	-0.11015	-0.18862	-0.26188	-0.2879	-0.2602	-0.20029	-0.11998	0.0683	0.07053	-0.12764	-0.33876	-0.4422	-0.3449	-0.10269	0.09346	0.22606	0.34706	0.42364	0.30296	0.09244	-0.09333	-0.16515	-0.11544	-0.14444	-0.08745	-0.13043	-0.21967	-0.18828	0.36271	0.63671	0.58771	0.73771	0.41771	0.42671	0.12771	0.12671	0.11771	0.08771	-0.01229	-0.04329	-0.18229	0.45771	-0.13229	-0.27329	-0.19229	0.08871	-0.04229	0.16971	-0.02229	0.15571	0.17771	0.15871	0.11771	0.13271	-0.08229	
Top1	Top1 - 	1	0.01739	0.19469	0.55239	0.64159	0.09919	0.01169	-0.14511	-0.21511	-0.12721	0.13729	0.18389	0.24389	0.14529	-0.13571	-0.24101	-0.43081	0.07353	0.05833	0.20163	0.26673	0.10643	-0.18177	-0.39147	-0.28927	-0.21317	0.02223	0.09433	0.34233	0.52333	0.25713	-0.06147	-0.03264	0.12497	0.36306	0.36626	-0.08873	-0.09914	-0.18874	-0.33344	-0.16984	-0.05234	0.08016	0.08776	0.20236	0.25377	0.22296	-0.02424	0.22178	0.22238	0.33398	0.22458	0.27418	-0.17772	-0.06372	-0.15492	-0.20002	-0.26692	-0.16392	-0.12172	0.09348	0.24938	0.28908	0.00828	0.0992	0.1056	0.2851	0.3379	0.2955	0.0136	-0.0671	-0.2055	-0.296	-0.1361	-0.0526	-0.0018	0.1739	0.0285	0.2273	-0.0004	0.02701	0.19006	0.38435	0.54669	0.56094	0.39145	0.05872	-0.17361	-0.30097	-0.34434	-0.33864	-0.27586	-0.21495	-0.20896	-0.15943	-0.05195	-0.00452	0.06878	0.19723	0.255	0.31749	0.39952	0.37482	0.18893	0.04796	-0.13787	-0.09232	0.07786	0.30528	0.12511	-0.01292	-0.00636	-0.1433	-0.0663	0.09888	0.15683	0.12533	-0.03455	-0.13297	-0.12005	-0.1781	-0.02135	0.07813	0.02549	0.04288	-0.0458	-0.60134	-0.78584	-0.17284	-0.53784	-0.14184	-0.13384	0.08516	-0.04984	0.04816	0.11816	0.38916	0.13416	0.77316	-0.10784	0.20216	-0.02184	0.15416	0.08716	0.20616	-0.28684	0.15616	-0.35784	0.06316	0.05916	0.01916	-0.05584	0.50416	
Gpa2	Gpa2 - 	1	-0.06829	-0.58909	-0.87679	-0.87369	-0.36209	-0.09769	0.17051	0.21981	0.27111	0.39961	0.20921	0.09701	-0.08799	0.04321	0.13561	0.34081	0.65236	0.30156	-0.38184	-0.73384	-0.55724	-0.67154	-0.52174	-0.24644	-0.01764	0.16116	0.24566	0.09536	-0.11914	0.03526	0.35056	-0.03295	-0.07785	-0.19095	-0.38035	-0.23635	0.02025	0.23705	0.26765	-0.07285	0.32625	0.19065	0.07365	-0.07935	-0.06095	-0.19965	-0.14275	0.05126	0.05006			-0.30134	-0.04874	0.19236	0.03986	0.01646			6e-05					-0.43715	-0.27934	0.06485	-0.06275	-0.13865	-0.12785	-0.08075	0.03875	0.14285	0.20246	0.21055	0.01185	0.04725	-0.09764	-0.14204	-0.19035	0.61308	0.34578	0.16296	0.08019	-0.24799	-0.56461	-0.40696	-0.23668	-0.18958	-0.1403	-0.06005	-0.09964	-0.09261	0.01739	0.09936	0.1832	0.26852	0.2866	0.24271	0.11595	0.00267	-0.03068	-0.09891	-0.18756	-0.22572	0.2595	-0.2165	-0.45428	-0.36606	-0.21661	-0.13457	-0.03337	0.08155	0.01186	0.06281	0.12985	0.13277	0.06959	0.16448	0.13288	0.07627	0.07691	0.04788	-0.02455	-0.07556	-0.01117	-0.9205	-0.7735	-0.4675	0.0995	-0.5125	0.1895	0.4295	0.9415	0.9135	0.9485	0.7795	0.8025	0.6355	0.4865	0.3335	0.3285	0.1675	0.1235	-0.0315	-0.0565	0.1185	0.3955	0.2315	0.2195	0.1655	0.1495	-0.1245	
Cfr1	Cfr1 - 	1	-0.32914	-0.03514	0.27256	0.34896	0.38036		0.07766	-0.07504	-0.36394	-0.40274	-0.15464	0.16776	0.26466	0.45736	0.26606	0.07276	-0.01928	0.06242	0.08932	0.29412	0.39862	0.58382	0.47112	0.03202	0.31352	-0.75238	-0.57008	-0.37008	-0.75088	0.35312	0.31632	-0.28263	0.08786	0.36067	0.45376	0.07286	-0.02194	-0.27123	-0.25483	-0.29113	-0.25944	-0.15944	0.05406	0.28866	0.29146	0.35666	0.12726	-0.31184	-0.11383	0.08437	0.14417	0.28926	-0.02883	0.00337	-0.26604	-0.25744	-0.29903	-0.17184	0.10597	0.08757	0.25946	0.32857	0.24696	-0.08573	-0.25053	-0.17224	0.18136	0.24056	0.27546	-0.01123	-0.26704	-0.13024	0.03947	-0.09743	-0.20933	0.05607	0.19237	0.38786	0.31046	-0.44587	-0.28304	-0.07681	0.15138	0.3695	0.44774	0.23865	0.05796	0.05915	0.11691	0.07394	0.00957	-0.02912	-0.04516	-0.2042	-0.27345	-0.20265	-0.03271	0.13494	0.19491	0.26267	0.34155	0.32614	0.30792	0.21689	-0.28973	-0.28714	0.01301	0.35794	0.09304	-0.0021	0.10459	-0.06384	-0.00033	0.12692	0.10534	-0.00698	0.09594	0.05933	-0.0502	-0.13323	-0.10901	-0.08556	-0.14282	-0.04923	-0.04953	0.29689	0.27539	0.05239	0.17139	-0.31461	0.06739	-0.10661	-0.24761	-0.38061	-0.23661	-0.30961	-0.35161	0.37639	-0.29761	0.01439	-0.02661	-0.11961	0.05939	-0.05461	-0.06661	-0.06661	-0.00161	-0.05461	0.02739	-0.15561	-0.19861	-0.00261	
SPAC1071_09c	SPAC1071_09c - 	1	-0.36394	-0.12674	0.19576	0.67746	0.68226	0.35836	-0.05024	-0.22974	-0.40154	-0.49514	-0.14124	0.25726	0.52656	0.28446	0.05646	-0.12954	-0.70766	-0.49216	-0.23126	0.15344	0.40434	0.39274	0.16024	0.00304	-0.34496	-0.17786	-0.25076	-0.02356	0.51654	0.50294	0.47514	0.30449	0.16749	0.40399	0.48549	0.18349	0.00059	-0.11061	-0.46231	-0.00561	-0.13381	-0.24411	-0.00981	0.14249	0.37759	0.32219	0.11829	-0.20646	0.00734	0.31074	0.52694	0.67074	0.16564	-0.17946	-0.38326	-0.47526	-0.08696	-0.25276	-0.41706	0.06894	0.51784	0.47894	0.45214	-0.08436	0.21094	-0.05766	0.07694	0.28974	0.25044	0.07124	-0.11376	-0.31326	-0.32456	-0.15166	0.03864	0.03854	0.28284	0.35024	0.25874	-0.28182	-0.3364	-0.29094	-0.11148	0.22424	0.38107	0.03296	-0.18414	-0.03008	0.18147	0.21029	0.13309	0.06002	0.04178	-0.00588	-0.00519	-0.00603	-0.01485	-0.07066	-0.06223	0.12133	0.21197	0.07989	-0.0346	-0.04867	-0.16653	-0.22357	-0.06865	0.19314		0.02008	-0.10527	-0.20045	-0.02894	0.06066	0.0876		0.31133	-0.01793	-0.04262		-0.10709	-0.0627	-0.09833	-0.10194		0.20331	0.28331	0.04031	0.07031	-0.01169	0.07631	-0.26969	-0.38469	-0.35769	-0.13569	-0.34169	-0.08769	-0.23669	-0.03969	-0.14169	0.18831	0.16031	0.28331	-0.07369	0.15831	-0.01269	0.22331	-0.35069	-0.40669	-0.28169	-0.20669	-0.13369	
SPAC1786_02	SPAC1786_02 - 	1	-0.32654	0.13116	0.62306	0.46876	0.06186	-0.20634	-0.22584	0.14976	0.29546	0.31456	0.19736	-0.09144	-0.37214	-0.54334	-0.31464	-0.33574	0.50717	0.01217	-0.31203	0.25547	0.38397	0.18727	0.32757	0.41627	0.60017	0.45667	0.17457	-0.10323	-0.36553	-0.56793	-0.56493	0.36537	0.14947	-0.17793	-0.32393	-0.42793	-0.28273	-0.12443	0.18307	0.10957	0.06007	0.15957	0.08267	0.01657	-0.09043	-0.16413	-0.10983	-0.29012	-0.33513	-0.31042	-0.31262	-0.18303	-0.24623	0.21708	0.37388	0.37317	0.28927	0.23327	0.31737	0.04537	-0.08093	-0.13552	-0.04463	1.01992	0.50242	0.26812	0.11892	0.08092	-0.04948	-0.14898	-0.07708	-0.14818	-0.09178	0.00492	0.01392	-0.00148	-0.02998	-0.30928	-0.24408	-0.36759	-0.63858	-0.51683	-0.47024	-0.44758	-0.4717	-0.48492	-0.5603	-0.55171	-0.3237	-0.16265	-0.02262	0.21109	0.50102	0.76848	0.87814	0.83748	0.67138	0.41297	0.16096	-0.02677	-0.23473	-0.54931	-0.77266		0.59562	0.47995	-0.07274	-0.56353	-0.44983	-0.1532	0.11701	0.29802	0.20704	-0.10176	-0.39014	-0.5843	-0.48749	0.07293	0.40414	0.53695	0.59284	0.5154	0.37587	0.11718	-0.18085	0.88394	0.87894	1.16894	0.95894	0.40894	-0.08106	-0.10106	-0.38106	-0.43106	-0.52106	-0.23106	-0.42106	-0.18106	-0.92106	-0.29106	-0.07106	0.00894	-0.31106	0.36894	-0.00106	0.40894	0.33894	0.58894	0.37894	0.33894	-0.04106	0.39894	
Srk1	Srk1 - 	1	-0.61803	-0.54323	-0.23163	-0.39833	-0.30673	0.07737	0.21817	0.19197	0.11987	0.17887	-0.05873	-0.02473	0.13077	0.02107	0.33857	0.36347	-1.25678	-0.71488	-1.02688	-0.57838	-0.29988	0.01852	0.39632	0.47542	0.71442	0.23712	0.09122	0.06882	-0.83098	0.39742	0.41362	-0.35826	-0.28536	-0.37816	-0.29587	-0.09156	0.34134	0.41164	0.36284	0.05394	0.07614	0.09524	-0.03786	-0.20306	-0.11087	-0.25136	0.08694	-0.06409	-0.00648	-0.04418	0.14281	-0.01778	0.08561	0.11601	0.11661	0.12632	0.01542	-0.11649	-0.07369	-0.17778	-0.09848	-0.27748	-0.14628	-0.5426	-0.93969	-0.27699	-0.1106	-0.18209	-0.1919	-0.5095	-0.3121	0.1543	0.45361	0.5125	-0.0548	0.0574	0.20271	0.124	0.2005	-0.50589	-0.45296	-0.33736	-0.37876	-0.45179	-0.35725	-0.04416	0.22465	0.35516	0.42607	0.34343	0.30615	0.3389	0.29436	0.17572	-0.00883	-0.10688	-0.09544	-0.11808	-0.1343	-0.12456	-0.12959	-0.05413	-0.03586	-0.08182	-0.15857	-0.28158	-0.39362	-0.5442	-0.42409	-0.03479	0.20721	0.3284	0.42576	0.40975	0.32307	0.09343	-0.11844	-0.09697	-0.07371	-0.20813		-0.19272	-0.10297	-0.00039	0.02104	1.01736	1.08686	1.17986	0.84786	2.40786	0.72586	0.40086	0.44486	0.13686	-0.01514	-0.15314	-0.22314	-0.15514	-0.15614	-0.13614	0.08786	-0.04114	-0.32514	0.32586	-0.04514	-0.08114	0.00486	-0.14614	0.20886	-0.22714	-0.20614	-0.31614	
SPAC926_08c	SPAC926_08c - 	1	-0.02361	0.21409	-0.09441	0.12329	-0.07301	0.11309	0.19909	0.52039	0.46599	0.37229	0.08699	-0.28361	-0.51631	-0.50931	-0.21921	-0.06281	-0.4607	-0.3438	-0.4085	-0.3496	-0.3129	-0.539	-0.195	0.1118	0.5376	0.5412	0.6778	0.604	-0.139	-0.0538	-0.0914	0.06011	-0.13999	-0.30828	-0.28999	0.06392	0.27721	0.25622	0.22811	0.10641	-0.11649	-0.28768	-0.22859	-0.14999	-0.12878	-0.10949	0.26001	0.26578	-0.10032	-0.20932	-0.13762	0.10108	0.15438	0.37808	0.25708	0.23328	0.10208	-0.17022	-0.23112	-0.36292	-0.24622	-0.24332	0.00938	0.13839	0.08418	-0.06302	-0.32281	-0.08742	-0.24651	-0.20061	0.06479	0.03879	0.04698	0.00489	-0.06272	0.00389	-0.21541	-0.17511	-0.00441	-0.15023	-0.16664	-0.15104	-0.00883	0.00452	-0.21934	-0.42497	-0.51522	-0.49426	-0.39222	-0.21578	0.06847	0.34823	0.5977	0.71559	0.69227	0.55526		0.21507	-0.04704	-0.26637	-0.46046	-0.5423	-0.51061	-0.42014	-0.18691	0.13166	0.32995	0.23779	-0.1534	-0.40263	-0.51601	-0.43901	-0.01627	0.29825	0.43171	0.48476	0.50455	0.20209	-0.14408	-0.30191	-0.2504	-0.32808	-0.4445	-0.30395	-0.09476	0.30242	0.29742	0.22442	0.32142	0.23642	0.19342	0.34442	0.54142	0.54642	0.47342	0.41442	0.34942	0.19342	0.62342	0.13642	-0.20658	-0.27058	-0.46758	-0.44158	-0.58458	-0.43358	-0.43658	-0.16258	-0.02758	0.03242	0.21042	-0.02958	
SPBC2F12_12c	SPBC2F12_12c - 	1	0.41209		0.52029	0.36739	0.39259	-0.24901	-0.14891	-0.18751	-0.26051		0.31329	0.26429	0.11789	-0.07101	-0.60101	-0.41381	-0.03548	0.45612	0.84012	0.75642	0.37372	0.07932	-0.22078	-0.08698	-0.41338	-0.19918	-0.14598	-0.04948	0.20282	-0.07038	-0.18358	0.23048	0.32398	0.48468	-0.14972	0.29468	-0.15312	0.07128	0.03248	-0.01522	0.06558	0.24838	-0.23252	0.18808	0.20688	-0.54972	-0.43442	0.21102	0.20312		-0.08578	-0.00278		-0.17058		0.04622	0.12512	0.05422	0.07322	0.27002	0.01392	0.09982	-0.06628	0.50895	0.74605	0.58045	0.56625	-0.29985	-0.29985	-0.19995	0.02785	-0.16065	-0.29985	-0.29985	0.18735	-0.10285	0.16075	0.03445	-0.36515	-0.03093	0.09548	0.29018	0.40355	0.46634	0.38937	0.00317	-0.21864	-0.22042	-0.21886	-0.27235	-0.31326	-0.25553	-0.15107	-0.00403	0.05167	0.01258	0.08616	0.22324	0.31344	0.34062	0.20486	-0.01011	-0.01804	-0.01881	-0.17963	-0.07801	0.05845	0.20779	0.03993	-0.09697	-0.27142	-0.16049	-0.01032	0.00911	0.09636	0.21052	0.14972	-0.04762	-0.01795	0.0327	0.04112	0.06829	0.02856	-0.03319	-0.22212	-0.93492	-0.73892	-0.81292	-0.77192	-0.70592	-0.43092	-0.56992	-0.50892	-0.11792	-0.03992	-0.03892	0.16208	0.05108	0.40808	0.14608	0.40208	0.19408	0.18108	-0.03792	-0.05092		0.04208	0.08908	0.24508	0.12008	0.21708	0.13208	
Top2	Top2 - 	1	0.30187	0.08237	-0.42303	-0.38903	-0.43803	-0.11643	0.10047	0.39097	0.36187	0.24047	0.10847	-0.00853	-0.15603	-0.27123	-0.11913	0.06787	0.68422	0.58082	0.00462	-0.11928	-0.40658	-0.10538	0.20662	0.38452	0.63162	0.02502	0.14462	-0.22208	-0.84388	-0.33738	-0.39848	-0.02154	0.10686	-0.21453	-0.15043	-0.18913	-0.03444	0.16016	0.21156	0.20596	0.27306	0.08226	0.09126	-0.00464	-0.05094	-0.16304	-0.22184	0.08243	0.09003	0.10103	-0.23897	-0.42577	-0.40177	-0.17147	0.13993	0.13173	0.12273	0.18493	0.15443	0.01763	-0.07067	-0.29257	-0.17487	0.11196	-0.36304	0.00266	0.08056	-0.06124	0.05436	-0.12794	-0.30684	-0.13834	0.31516	0.27356	-0.07094	0.27696	0.09656	-0.12384	-0.30074	-0.11794	0.06866	0.0334	-0.15008	-0.26212	-0.30906	-0.40174	-0.47925	-0.44911	-0.30297	-0.1588	0.06987	0.37187	0.6194	0.64039	0.51082	0.33537	0.29808	0.23686	0.0171	-0.17126	-0.31881	-0.47725	-0.47522	-0.25496	0.07616	0.18681	0.23809	0.17458	-0.3023	-0.61815	-0.61909	-0.61587	-0.38917	0.00737	0.32176	0.45968	0.51851	0.46804	0.24334	-0.00456	-0.09124	-0.20698	-0.35675	-0.44275	-0.42195	-0.2221	-0.2316	-0.0756	-0.0286	-0.1796	0.1014	0.1744	0.4034	0.1504	0.4134	0.2444	0.2844	0.2114	-0.3826	-0.1316	-0.2196	-0.3026	-0.2736	0.0114	-0.2816	-0.0236	0.1474	0.0954	0.2764	0.1284	-0.0146	0.0284	
Cid13	Cid13 - 	1	-0.25621	-0.15671	-0.05931	0.19379	-0.08651	-0.06801	-0.11011	-0.13761	-0.08611	0.08449	0.21749	0.38399	0.43339	9e-05	0.05379	-0.05211	0.08117	-0.08643	-0.25883	-0.10533	-0.01013	0.15637	0.13797	0.22417	0.03527	-0.23943	-0.00173	0.07617	-0.08173	0.45907	0.13207	0.08402	0.41542	0.42372	0.31852	-0.10418	-0.22148	-0.23448	-0.13278	-0.23838	0.03452	0.16902	0.29832	0.40962	0.37152	0.17902	-0.35508	-0.1682	0.0812	0.4699	0.4313	0.1496	-0.3676	-0.3675	-0.4065	-0.3906	-0.0231	0.0737	0.135	0.3032	0.3763	0.3368	-0.0173	0.15824	-0.00906	0.20374	0.15344	0.30093	0.00804	0.15164	-0.08586	0.02434	0.13424	0.04244	0.10394	-0.44756	0.12924	0.20104	-0.00876	-0.03051	-0.10251	0.11679	0.2364	0.11957	0.05395	0.14545	0.21394	0.19365	0.22297	0.15527	-0.11936	-0.36257	-0.4478	-0.42461	-0.31507	-0.16902	-0.01417	0.22168	0.49406	0.65552	0.64123	0.45536	0.23441	0.07324	0.16605	0.18508	0.2133	0.29231	0.43404	0.34652	-0.00702	-0.2428	-0.3817	-0.49078	-0.42751	-0.38352	-0.05657	0.21238	0.23231	0.29249	0.2914	0.22156	0.12805	0.0422	0.01176	0.35896	0.57296	0.47896		0.09596	0.61096	0.54896	0.52796	0.20796	0.28896	0.00196	0.09496	0.09796	0.09296	-0.20104	0.08796	0.01696	-0.54104	-0.07004	-0.59104	-0.00104	-0.03204	-0.09604	-0.47804	-0.06004	-0.14704	0.04196	
SPAC3G9_05	SPAC3G9_05 - 	1	0.48896	0.13626	-0.21744	-0.32064	-0.23534	-0.03094	0.03646	0.28476	0.18376	0.19466	-0.04734	-0.22614	-0.30574	-0.45474	-0.10124	0.03916	0.04102	0.17102	-0.24598	-0.34488	-0.32268	-0.20468	-0.02148	0.04912	0.26522	0.18212	0.16972	0.07552	-0.30218	-0.26328	-0.12178	0.25609	0.06239	-0.05181	-0.19861	-0.31061	-0.00601	0.21709	0.14389	0.43949	0.30679	0.03999	-0.24541	-0.18251	-0.27581	-0.53431	-0.02341	0.11755	0.04875	-0.01845	-0.12615	-0.11405	-0.06605	0.06285	0.21625	0.15755	0.07795	0.19586	-0.11635	-0.08154	-0.30005	-0.39785	-0.10424	0.15175	0.09795	-0.02415	-0.15665	-0.15276	-0.22715	0.04645	0.14915	0.19385	0.15575	0.14385	0.04985	-0.05615	-0.17365	-0.33695	-0.19035	0.48575	0.07592	-0.16036	-0.55236	-0.73913	-0.61482	-0.35931	-0.0952	0.11011	0.19907	0.21571	0.22192	0.22563	0.1552	0.13214	0.13683	0.14956	0.07804	-0.01797	-0.21338	-0.45634	-0.48631	-0.2704	-0.10778	-0.07754	0.36195	0.32193	0.11806	-0.2745	-0.45679	-0.55683	-0.54278	-0.34383	-0.07796	0.21838	0.3711	0.28679	0.23765	0.2099	0.12209	0.0445	-0.11278	-0.24184	-0.23837	-0.16644	-0.16608	0.0402	-0.2473		-0.2483	-0.0433	0.1057	0.0697	0.2997	0.1717	-0.1173	0.1057	-0.1263	0.1407	-0.3853	-0.1833	-0.3083	-0.1393	-0.1203	-0.1103	-0.1403	0.2167	0.1207	0.2347	0.5457	-0.0283	0.1477	0.1447	
SPCC4B3_18	SPCC4B3_18 - 	1	0.65383	0.79063	0.84073	0.47973	0.41693	0.33673	0.13113	-0.10447	-0.11367	-0.08077	0.03943	0.01923	-0.13777	-0.33787	-0.48207	-0.90297	-0.05363	0.21247	0.61197	0.73727	0.94437	0.77037	0.67917	0.32657	-0.00713	-0.04413	-0.16283	-0.14143	-0.15403	-0.50283	-0.64383	0.20164	0.21044	0.16625	-0.05135	-0.40295	-0.34815	-0.14925	-0.17295	0.02185	0.16045	0.33205	0.34424	0.31805	0.17525	-0.06825	-0.15786	0.37612	0.27202	0.21262	0.18862	-0.06478	-0.11628	-0.22398	-0.26718	-0.13348	0.10632	0.10682	0.30622	0.13062	0.08492	-0.03018	-0.06868	-0.0984	0.1796	0.118	0.0305	-0.0303	-0.0809	-0.1244	-0.0797	-0.0527	-0.2122	0.0826	0.1976	0.2448	0.1152	0.0529	-0.0452	-0.10695	0.16546	0.37782	0.63879	0.85719	0.78016	0.36135	0.17792	0.09718	-0.08871	-0.27349	-0.39145	-0.46912	-0.48587	-0.45179	-0.3715	-0.21968	-0.0916	-0.049	-0.03122	-0.05482	-0.03917	0.09197	0.11889	0.12152	0.38639	0.35496	0.29983	0.31012	0.34138	0.20101	-0.02048	-0.24415	-0.41803	-0.33922	-0.29704	-0.3372	-0.2401	-0.04121	0.09683	0.19247	0.27672	0.31107	0.28347	0.22262	0.15475	-0.30948	-0.18848	-0.97848	-0.59848	-0.80748	-0.54848	-1.00048	-0.65848	-0.88448	-0.43848	-0.80048	-0.36848	-0.55048	-0.06848	-0.13048	-0.02848	0.10352	0.21152	0.01752	0.45152	0.09552	0.18152	0.02752	0.18152		0.35152	0.21052	
SPCC1795_12c	SPCC1795_12c - 	1	-0.32223	-0.21763	-0.21543	-0.17833	-0.14923	-0.04093	0.20337	0.41217	0.45137	0.21407	0.09007	-0.16623	-0.24483	-0.19473	-0.08593	-0.04373	-0.67611	-1.20191	-0.98041	-0.72841	-0.60901	-0.22331	0.23999	0.72449	0.68099	0.90339	0.63579	0.32729	0.04609	-0.06881	0.17139	0.09486	0.20226	0.12606	-0.11954	-0.14504	0.05406	0.24046	0.23376	0.10806	0.05486	0.01046	-0.02294	-0.15114	-0.09174	-0.28164	-0.17164	-0.04138	-0.21858	-0.33128	-0.06108	0.04072	0.03302	0.24942	0.29572	0.17522	0.08042	-0.06628	0.12652	-0.08138	-0.30528	-0.22658	0.00422	0.42095	0.26485	-0.12525	-0.13295	-0.15285	-0.02655	0.04495	0.17195	0.14775	-0.04705	-0.21984	-0.01275	-0.16485	-0.25405	-0.27525	-0.05945	-0.03643	-0.13574	-0.26151	-0.28035	-0.42697	-0.46892	-0.29876	-0.14904	-0.01483	0.07431	0.15319	0.24688	0.32372	0.40457	0.37409	0.27593	0.15816	0.06218	0.00558	-0.1046	-0.28972	-0.41274	-0.33798	-0.2273	-0.14283	0.23905	0.03809	-0.06162	-0.19346	-0.19143	-0.1471	-0.16339	-0.02152	0.07719	0.10022	0.09404	0.05104	0.03493	0.12243	-0.01947	-0.09804	-0.05777	-0.06784	-0.11299	-0.09836	-0.01863	0.64	0.739	1.122	1.05	0.814	0.529	0.732	0.527	0.531	0.377	0.282	0.223	-0.077	-0.142	-0.343	-0.332	-0.038	-0.45	-0.189	-0.055	0.084	-0.312	-0.091	0.078	-0.047	-0.031	-0.144	
Cnp1	Cnp1 - 	1	-0.35463	0.08107	0.73397	0.52957	0.36207	0.06207	0.00467	-0.35583	-0.25223	-0.49803	0.19297	0.58277	0.47857	0.23237	0.02357	-0.41063	-0.31078	0.20942	0.50192	0.70822	0.14822	0.15872	-0.12668	-0.14098	0.14332	-0.44868	-0.38938	-0.09448	-0.44988	0.23532	0.21202	0.02206	0.23016	0.17026	0.38296	0.15556	0.01716	0.03436	-0.11614	-0.17034	-0.16284	-0.30794	-0.05354	0.09406	0.09796	0.09226	0.18746	-0.14207	-0.12857	0.08743	0.29972	0.58812	0.26203	0.22953	-0.00927	-0.14047	0.02143	-0.18578	-0.36588	0.04372	0.10823	0.12922	0.16523	-0.6513	-0.2144	-0.1233	0.0739	0.1179	0.3348	0.2731	0.0732	-0.1401	-0.3173	-0.3676	-0.1056	0.0305	0.283	0.2672	0.3181	0.1004	0.14163	0.16764	0.23721	0.20037	0.03762	-0.10636	-0.07266	0.02769	0.04484	0.01125	-0.02076	-0.09	-0.13974	-0.16084	-0.13691	-0.12514	-0.11356	-0.05307	0.04145	0.23033	0.32958	0.39311	0.33112	0.11541	-0.08716	0.04078	0.16843	0.1937	0.21093	0.16215	0.18711	0.2055	0.06015	-0.00479	-0.12175	-0.21982	-0.22776	-0.21588	-0.29777	-0.33202	-0.17324	0.08178	0.27657	0.1895	0.26715	0.23661	0.21311	0.14011	0.02711	-0.23889	-0.28489	0.01611	-0.12289	-0.52389	-0.01089	-0.39789	-0.13989	-0.14489	-0.36289	-0.23189	-0.36489	-0.26089	-0.24389	-0.08689	0.12111	-0.26189	-0.21389	-0.57189	-0.47289	-0.23789	0.15311	0.29311	
SPBC18E5_07	SPBC18E5_07 - 	1	0.01401	0.33491	0.31091	0.67831	0.39161	0.19541	-0.14159	-0.28779	-0.35839	-0.40929	-0.01189	0.12911	0.17131	0.02601	-0.09339	-0.10839	0.63463	0.65423	0.30783	0.75323	0.44033	0.58833	0.37203	-0.07527	-0.08327	-1.14307	-0.64887	-0.49277	-1.62907	0.48673	0.17983	-0.1634	-0.0181	0.2155	0.2436	0.0352	-0.0913	-0.1738	-0.1731	-0.162	-0.1458	0.033	0.1362	0.206	0.2344	0.2131	0.0242	-0.14086	0.14784	0.24064	-0.01636	0.05824	-0.05596	-0.13996	-0.19476	-0.10736	-0.12526	-0.06156	0.26184	0.23804	0.18334	0.25064	0.04414	-0.51304	-0.83173	-0.18064	-0.07004	0.29466	0.19246	-0.20444	-0.46503	-0.20434	0.10546	0.16406	0.00616	0.22696	0.26917	0.43646	0.36376	-0.16543	-0.14012	0.05934	0.30022	0.48017	0.50327	0.36828	0.30779	0.23703	0.13881	0.01688	-0.14648	-0.3725	-0.53319	-0.54571	-0.43983	-0.2817	-0.08011	0.17301	0.34712	0.41718	0.43811	0.36811	0.32692	0.25247	-0.06704	-0.14334	-0.02441	0.14107	0.33692	0.43073	0.24575	-0.02776	-0.19578	-0.19925	-0.18564	-0.28709	-0.22205	-0.02728	0.08273	0.11124	0.0782	0.04308	0.15429	0.21057	0.07476	-0.31563	0.13137		0.10637		0.12437		-0.24263		-0.11163		0.07437		0.42037		0.68837		0.28537		0.38137		0.09037		-0.19163		-0.10763		
Pfh1	Pfh1 - 	1	-0.19195	0.26755	0.44965	0.71175	0.50375	0.02875	-0.10115	-0.12965	-0.11255	0.07675	0.15785	0.25185	0.25825	-0.08735	-0.17625	-0.37745	-0.45571	-0.11551	0.22849	0.49539	0.47289	-0.02181	0.02009	-0.18751	-0.14291	-0.12341	0.00969	0.26369	0.18539	0.23079	0.10259																	-0.32606	-0.09946	0.42944	0.58054	0.54634	0.31174	-0.01026	-0.30656	-0.34996	-0.42646	-0.28486	-0.20596	0.09554	0.36784	0.53704	0.38864	-0.15144	-0.07774	-0.20314	0.05845	0.39895	0.09475	0.09776	-0.08795	-0.21725	-0.25104	-0.12994	-0.12205	0.10035	0.30316	0.35195	0.41166	-0.00196	0.01993	0.14847	0.25864	0.33614	0.32786	0.14557	-0.05158	-0.16043	-0.18224	-0.20825	-0.24071	-0.23425	-0.18803	-0.13618	-0.07536	0.01901	0.17508	0.26154	0.30412	0.35994	0.32658	0.17436	0.06547	-0.02862	-0.11334	-0.16387	-0.03317	0.25523	0.61539	0.72202	0.6013	0.31765	-0.0028	-0.24355	-0.39678	-0.47258	-0.4786	-0.37845	-0.27434	-0.11527	0.03182	0.23405	0.42265	0.50565	0.32949	0.56386	0.35036	0.09436	0.01736	-0.25264	-0.30764	-0.25564	-0.21564	-0.31264	-0.09864	0.07036	0.30736	0.26636	0.28136	0.25636	0.28136	0.00936	-0.07564	-0.03464	-0.34064	-0.23164	-0.22864	-0.25764	-0.23964	-0.08464	-0.15964	-0.12864	
SPBC13A2_03	SPBC13A2_03 - 	1	-0.17738	-0.01828	0.07292	-0.31868	-0.50218	-0.42438	-0.17548	0.08902	0.27852	0.42892	0.28722	0.38462	-0.00368	0.10212	-0.11528	-0.27348	0.06061	-0.25999	-0.31409	-0.27179	-0.59759	-0.60649	-0.33819	-0.03359	0.37071	0.39111	0.42011	0.30331	-0.07119	0.08181	0.00491	0.03997	-0.11432	-0.22782	-0.23342	-0.35822	-0.06773	0.06248	0.07828	0.27398	0.24457	0.22807	0.09708	-0.04022	-0.15522	-0.22803	0.01328	0.0885	0.0287			-0.3167	-0.2567	-0.0538	0.0235	0.15			0.3365					-0.05599	-0.42499	0.00811	-0.07249	-0.03099	-0.11739	-0.18709	-0.15189	0.12081	0.23051	0.31721	0.15961	0.14321	-0.01939	0.17681	-0.09589	0.35557	0.00179	-0.14948	-0.21508	-0.33325	-0.48846	-0.25991	-0.12047	-0.18967	-0.21018	-0.13045	-0.05931	-0.01464	0.06873	0.25154	0.37106	0.40584	0.35515	0.29203	0.22577	0.06244	-0.16107	-0.35798	-0.41323	-0.39449	0.26549	0.33178	0.19005	-0.08687	-0.17072	-0.25074	-0.42115	-0.47578	-0.35947	-0.1503	0.06329	0.28793	0.33281	0.31249	0.19569	0.11955	0.07248	0.02868	-0.09454	-0.1389	-0.22079	0.33536	0.44586	0.54286	0.86386	0.24986	0.35986	0.29486	0.55186	0.54886	0.72686	0.50386	0.51086	0.20286	0.26486	0.03886	-0.06214	-0.22814	0.18686	-0.29914	-0.29014	-0.23514	-0.01914	-0.11114	0.08886	-0.04514	0.14586	-0.14714	
Arg4	Arg4 - 	1	-0.40006	-0.34716	-0.18116	-0.09056	-0.13856	-0.13376	-0.05826	0.03204	0.29024	0.19174	-0.01476	-0.07576	-0.03836	-0.09496	0.18474	0.25804	-0.01518	0.27442	-0.24678	0.10052	-0.22568	0.07592	0.27622	0.34322	0.52682	-0.54988	-0.18568	-0.44138	-2.25328	0.41682	0.39252	-0.28688	-0.26478	-0.32878	0.04512	0.30672	0.25442	0.28412	0.14632	0.28402	0.14392	0.10412	-0.07918	-0.23378	-0.21988	-0.16598	-0.00308	-0.7822	-0.5656	-0.3549	-0.3674	-0.2855	-0.4068	0.1402	0.2486	0.2223	0.1672	0.2344	0.1975	0.0543	0.0393	0.0946	0.1171	-0.20322	-1.10993	-0.23992	-0.12242	0.04068	-0.06902	-0.09442	-0.20422	0.34628	0.69137	0.66198	0.03988	0.00868	-0.08752	0.04328	0.19118	0.10313	-0.22588	-0.30227	-0.27304	-0.15677	-0.05871	0.03858	0.10053	0.06294	-0.02327	-0.08417	-0.06274	-0.06967	-0.07875	0.01451	0.13013	0.22791	0.24798	0.22435	0.20351	0.13138	0.02685	-0.04349	-0.02971	-0.01248	0.27533	-0.35057	-0.40017	-0.71947	-0.71974	-0.38185	-0.1239	0.08898	0.19844	0.28749	0.32053	0.1112	0.00894	0.15459	0.20229	0.17518	0.16789	0.173	0.12493	-0.00994	-0.17959	0.81635	0.46635	0.83635	0.79635	0.97635	0.61635	0.78635	0.68635	0.76635	0.31635	0.59635	0.37635	0.38635	-0.38365	0.33635	-0.24365	0.04635	0.06635	0.18635	-0.07365	0.03635	-0.36365	-0.20365	-0.06365	-0.11365	-0.38365	-0.18365	
Fim1	Fim1 - 	1	-0.25609	-0.21079	-0.39279	0.13581	0.07421	0.11451	0.21241	0.00361	-0.12489	-0.11149	-0.28779	-0.09149	0.03741	0.14481	0.21421	0.33931	0.05178	0.21398	-0.06632	0.11578	0.10998	0.37328	0.47448	0.24238	0.12618	-0.42332	-0.50022	-0.57422	-0.93442	0.17458	0.19068	-0.45478	-0.35699	-0.22059	-0.21848	0.28212	0.11872	0.04882	-0.19148	-0.10848	-0.20408	-0.28698	-0.12008	0.05302	0.16542	0.31051	0.50591	-0.27881	-0.23112	-0.08581	0.12209	0.09479	0.10469	0.01839	-0.08981	-0.11401	-0.37762	-0.29191	-0.07392	0.00429	-0.02532	0.30739	0.31439	-0.67068	-1.15688	-0.55708	-0.19168	0.18692	0.14222	0.00352	-0.28868	0.01882	0.12852	0.19372	0.07012	0.22692	0.24142	0.45892	0.55752	-0.29267	-0.81053	-0.81672	-0.63063	-0.31448	0.09491	0.45131	0.58795	0.60934	0.57768	0.45862	0.33228	0.18036	-0.00067	-0.14327	-0.25676	-0.26113	-0.24122	-0.23341	-0.13882	-0.0553	-0.00829	0.08112	0.21183	0.29446	-0.33945	-0.41292	-0.29592	-0.26241	-0.11377	0.21062	0.40415	0.4511	0.32993	0.21278	0.05275	-0.13799	-0.24859	-0.04691	-0.10276	-0.19218	-0.18744	-0.16604	0.00043	0.03035	-0.0248	0.20156	0.52156	0.16856	0.30056	0.03856	0.17956	0.06456	0.13456	0.14556	0.01656	-0.01644	0.42256	-0.09144	0.16556	0.24156	0.06756	0.02256	0.19756	0.13256	-0.09044	0.13056	0.12556	0.12256	-0.02144	-0.09744	-0.04744	-0.15844	
SPAPB24D3_07c	SPAPB24D3_07c - 	1	-0.36155	-0.37545	-1.13715	-0.91135	-0.10155	0.24605	0.55585	0.75515	0.64085	0.48645	-0.01895	-0.30675	-0.22595	-0.10495	0.07775	0.19965																0.19773	-0.34187	-0.28607	-0.84347		-0.29887	-0.17307	-0.05827	0.03763	0.14573	0.08743	0.15493	0.10533	-0.10747	-0.05957	0.30803	-0.25821	-0.38461	-0.32121	-0.39471	0.01389	0.23249	0.47379	0.59939	0.59669	0.35609	0.22339	0.02609	-0.09151	-0.31461	-0.36201	-0.18711	1.35395	1.49745	0.97996	0.78985	0.57815	0.32465	0.36095	0.16425	-0.11275	-0.51325	-0.73655	-0.63055	-0.60895	-0.58945	-0.72715	-0.62475	-0.63089	-0.64313	-0.69889	-0.91686	-0.92206	-0.71707	-0.71087	-0.59624	-0.08866	0.59704	0.83213	0.88565	1.04329	1.1904	0.85535	0.38749	0.16303	0.22994	-0.02931	-0.46179	-0.51811	-0.35608	-0.34875	-0.41443	-0.34511	0.55688	0.59418	0.3652	0.017	-0.16183	-0.12786	-0.20166	-0.30079	-0.3439	-0.21941	-0.239	-0.32176	-0.21243	0.18656	0.39199	0.36687	0.3197	0.24921	0.10824	-0.17109	-0.29735	-0.48433	-0.32933	-0.22933	-0.55933	-0.04933	-0.36933	0.06067	-0.19933	-0.19933	-0.84933	-0.72933	-1.36933	-1.14933	-1.53933	-1.08933	-1.57933	-0.99933	-1.30933	-0.68933	-0.80933	-0.29933	-0.24933	0.22067	0.22067	0.46067	0.52067	0.52067	
Vip1	Vip1 - 	1	-0.33708	-0.30118	-0.48468	-0.00838	-0.09198	0.18622	0.14222	0.15862	0.01592	0.08092	-0.20118	-0.28208	-0.12278	-0.04488	0.22832	0.48962	0.24904	-0.07606	-0.19716	-0.07896	0.20694	0.11274	0.14964	0.01964	-0.02606	0.11134	0.01024	-0.09536	-0.01196	-0.35316	-0.08506	-0.40712	-0.43962	-0.28813	-0.11443	0.14497	0.35287	0.14067	0.11167	0.12997	-0.12263	-0.03973	-0.09053	-0.12483	-0.06943	0.12707	0.19627	0.02462	-0.07297	-0.22447	-0.10908	0.16193	0.14082	0.33032	0.27702	0.13213	-0.08938	-0.20557	-0.34248	-0.27207	-0.21427	-0.14788	0.05032	-0.21493	-0.23823	-0.28962	-0.16993	-0.11623	-0.03213	0.09617	0.10077	0.18117	0.00917	-0.00313	0.08628	0.02437	0.05887	0.07337	0.20417	-0.37705	-0.45143	-0.48261	-0.47621	-0.34801	-0.17576	-0.0456	0.09956	0.2222	0.30388	0.37141	0.50469	0.55083	0.44223	0.27163	0.09895	-0.04956	-0.21187	-0.39634	-0.53787	-0.61111	-0.54846	-0.3167	-0.05571	0.10824	-0.04519	-0.32578	-0.55374	-0.67803	-0.53569	-0.12777	0.31589	0.62587	0.68457	0.52011	0.26829	-0.05314	-0.32004	-0.2548	-0.08093	0.0247	0.08687	-1e-05	-0.14433	-0.19381	-0.23717	-0.62173	-0.31773	-0.32173	-0.21573	0.09827	-0.09673	-0.07173	-0.22973	-0.21173	-0.30573	-0.19173	-0.19473	-0.16173	-0.25173	0.10827	-0.03673	0.03827	-0.21873	0.27827	0.07527	0.25827	0.54327	0.51827	0.09127	0.17827	0.01027	0.04827	
SPAC23D3_12	SPAC23D3_12 - 	1	1.92593	0.90173	0.02483	-0.38217	-0.04727	0.38063	0.20283	0.02803	0.04283	-0.11957	-0.36567	-0.57417	-0.49357	-0.31477	-0.22037	-0.35647	1.81398	1.10938	0.28678	-0.17962	-0.83762	-1.10962	-1.04352	-0.67472	-0.54042	-0.35802	-0.23862	-0.25872	-0.34322	0.46078	0.56568	-0.00507	-0.20278	-0.46008	-0.05937	0.07863	0.23902	0.39742	0.15682	0.07993	-0.03657	0.12733	0.03043	-0.08748	-0.10377	0.05553	0.08183	0.73426	0.41536	-0.02264	-0.19084	-0.33914	0.55006	-0.14034	-0.11154	-0.30624	-0.25954	0.38876	-0.10794	0.53676	-0.87084	-0.35114	-0.36284	0.34452	-0.03528	0.06802	0.04572	0.10382	0.21052	0.27192	0.03492	-0.09328	-0.00448	0.00562	-0.12958	-0.15778	-0.22218	-0.23568	-0.04218	0.63317	0.3753	0.12088	-0.00254	-0.41954	-0.7975	-0.39895	0.02763	0.0506	-0.12436	-0.05587	-0.01006	-0.06918	0.00756	0.20928	0.284	0.24976	0.14682	0.06419	0.02676	-0.10488	-0.27831	-0.28126	-0.10721	0.04843	0.13134	0.83332	0.70663	0.32794	-0.14744	-0.73675	-1.17179	-1.18043	-0.8698	-0.27403	0.32804	0.675	0.74176	0.72358	0.5262	0.29789	0.02814	-0.25863	-0.49078	-0.73322	-0.82432	-1.59192	-1.87192	-0.83192	-0.99192	-0.07192	-0.22192	0.46808	0.71808	1.04808	0.83808	1.14808	0.97808	0.95808	0.59808	0.72808	0.30808	0.27808	0.09808	0.24808	0.01808	0.03808	-0.54192	-0.12192	-0.20192	0.13808	0.05808	-0.05192	
SPAC24B11_12c	SPAC24B11_12c - 	1	-0.36304	0.32746	0.45966	0.66156	0.60856	-0.00294	-0.19104	-0.14434	-0.23674	-0.42144	-0.02924	0.25296	0.18636	0.21376	-0.06704	-0.32904	0.14485	0.67215	0.31495	0.71615	0.41125	0.93355	0.43195	0.20695	0.36105	-0.73365	-1.05985	-0.78735	-0.87505	0.37545	-0.13125	-0.27672	-0.03472	0.12248	0.28218	-0.07282	0.06938	-0.06512	-0.08692	0.06288	-0.13852	-0.09872	0.18838	0.04608	0.22518	0.18728	0.20698	-0.15309	-0.08479	0.10571	0.22791	0.31351	0.00631	-0.05229	-0.04279	-0.09919	-0.08809	-0.14209	-0.01309	-0.25799	0.18441	0.06241	0.14491	-0.47071	-0.60541	-0.29461	-0.00311	0.38039	0.21249	-0.23711	-0.51481	-0.24051	0.19899	0.35269	-0.03891	0.28699	0.28409	0.49509	0.33349	-0.47555	-0.52019	-0.2446	-0.00231	0.25501	0.54806	0.78406	0.88727	0.85991	0.74051	0.43793	-0.02748	-0.45504	-0.71784	-0.80764	-0.79321	-0.66193	-0.444	-0.15721	0.19255	0.50467	0.7083	0.72061	0.57105	0.36544	0.20407	0.13483	0.11105	0.17386	0.37418	0.58765	0.49554	0.21967	-0.08037	-0.22711	-0.42349	-0.61273	-0.544	-0.24557	-0.16798	-0.09034	-0.07431	0.08543	0.33332	0.40773	0.34765	-0.13858	0.08542	-0.02458	-0.10158	-0.38658	-0.39258	-0.31458	-0.43258	-0.31458	-0.52758	-0.15758	0.15442	0.16042	0.55642	0.21442	0.49242	0.16842	-0.02358	0.09242	-0.23158	0.02342	-0.05958	0.08642	-0.06658	0.02242	-0.18858	0.01342	
SPBC1306_02	SPBC1306_02 - 	1	0.3986	0.6083	0.471	0.4846	0.1174	-0.1727	-0.2044	-0.3178	-0.1188	-0.199	-0.0396	0.1793	0.058	-0.2484	-0.2029	-0.2982	0.05757	0.67517	0.80077	1.00667	0.37627	0.34677	0.22407	0.30697	0.18007	-0.65253	-0.42973	-0.21143	-1.40233	0.11567	-0.31793	0.06398	0.25988	0.27848	0.12528	-0.26922	-0.33662	-0.02722	-0.07542	-0.03102	0.21758	0.05188	0.30338	0.36657	0.42818	0.03448	-0.14662	-0.1144	0.04509	0.40359	0.28059	-0.07001	-0.10661	-0.1962	-0.49211	-0.2411	-0.2342	0.06819	0.2441	0.30029	0.28219	0.2851	0.1165										0.02004	0.25244		0.28714	0.07074	0.24074	-0.00276	0.04254	0.07235	0.18549	0.21362	0.24922	0.28758	0.14142	0.00166	-0.07281	-0.11737	-0.13636	-0.18238	-0.24549	-0.28345	-0.18912	-0.07838	-0.01621	0.0479	0.12098	0.17176	0.1911	0.20428	0.1838	0.10986	-0.00031	0.27068	0.169	0.12241	0.15612	0.24162	0.27225	0.15515	-0.03743	-0.24485	-0.33393	-0.34763	-0.29434	-0.19222	-0.09565	0.02461	0.12462	0.17906	0.22979	0.23381	0.24369	0.17203	0.19592	0.05492	-0.16008	-0.07008	-0.62008	-0.52408	-0.57008	-0.37208	-0.22008	-0.12908	-0.04008	0.00992	0.01992	0.65492	0.17992	0.23492	0.06992	0.22492	-0.06008	-0.27008	-0.07008	-0.06708	-0.07008	-0.01308	0.10992	-0.01308	0.07992	
SPCC63_13	SPCC63_13 - 	1	-0.7776	0.61	0.3993	0.5508	0.381	0.2168	0.0554	-0.3198	-0.4777	-0.644	-0.2956	0.2791	0.5345	0.332	0.2642	-0.1276	-0.86025		0.05125	0.79715		-0.08875	-0.08715	-0.42785	1.86215	-0.48465		-0.91635		0.34415	-0.18365	-0.92072	0.35598	0.71608	0.90778	0.48849	0.06239	-0.02291	-0.37261	-0.56421	-0.30141	-0.53872	0.00749	0.49269	0.69379	0.47649	0.20928	-0.56394	-0.21905	0.52275	0.54896	0.59705	-0.07865	-0.13225	-0.39524	-0.39915	-0.73304	-0.46224	-0.31884	0.58965	0.64046	0.49066	0.51186				0.10962	0.64312	0.40812	-0.78168	-0.61888				-0.07988		-0.04518	0.55682	0.57052	-0.08972	-0.07194	-0.05607	0.03635	0.10855	0.06145	0.13197	0.32861	0.39712	0.33873	0.26968	0.13807	-0.04612	-0.22615	-0.38549	-0.48382	-0.52693	-0.39319	-0.0822	0.24671	0.57383	0.76048	0.71713	0.58871	0.33295	0.21729	0.2844	0.27428	-0.00014	-0.20709	-0.10365	-0.03144	0.06745	0.07515	0.1272	0.19362	0.07748	-0.26753	-0.14525	-0.17559	-0.45586	-0.20661	0.01563	0.21675	0.28616	0.39303		0.64042		0.53942		0.21542		0.59442		0.52842		0.43242		-0.47158		-0.39958		-1.05458		-0.19258		-0.49258		-0.69658		0.31942		
SPCC757_11c	SPCC757_11c - 	1	0.23953	0.01453	-0.69417	-0.39587	-0.39447	-0.07447	0.14123	0.06043	0.02413	-0.12177	-0.38397	-0.46177	-0.27947	-0.03227	0.31223	0.54753	0.14736	0.31446	-0.41154	-0.02874	-0.12734	0.23656	0.51866	0.49766	0.81916	-0.75914	-0.37054	-0.56644	-1.72054	-0.03834	0.06996																	-0.44049	-0.22109	-0.17679	-0.45319		-0.08959	0.23331	0.28021	0.24611	0.27801	0.01981	0.09641	-0.11739	-0.17979	-0.28209	0.06441	0.10769	-0.18911	-0.17341	-0.4321	-0.3858	-0.3252	0.22159	0.22059	0.23799	0.16429	0.09419	0.06169	-0.27891	-0.3452	-0.14551	0.00029	-0.13945	-0.52055	-0.62333	-0.41052	-0.2235	-0.07855	0.20579	0.3528	0.31994	0.2833	0.26021	0.13471	-0.03183	-0.0994	-0.04593	0.0553	0.1071	-0.00272	-0.14759	-0.123	-0.13162	-0.25931	-0.28088	-0.16206	-0.01124	0.23008	-0.1005	-0.13665	-0.43172	-0.5254	-0.18856	0.07296	0.08629	0.17682	0.27522	0.22942	-0.14621	-0.12359	0.16929	0.09892	0.01565	-0.00014	-0.10786	-0.18758	-0.24458	-0.16386	0.52238	0.75038	0.85238	0.80138	0.36138	0.36938	0.30438	0.61338	0.28638	0.31138	0.21738	0.00938	0.16838	0.43738	0.00438	0.12938	0.03538	0.14438	0.07338	0.12738	0.14038	0.02538	0.15438	-0.03362	-0.02362	-0.17362	-0.18562	
SPBC25B2_08	SPBC25B2_08 - 	1	-0.26473	-0.11123	-0.77673	-0.78513	-0.38263	-0.18263	0.06407	0.26087	0.45137	0.66197	0.46297	0.27477	0.20217	0.05667	-0.00503	-0.07203	0.53661	-0.41369	-0.77139	-0.98629	-0.52129	-0.27749	-0.20049	-0.24519	-0.02319	0.49781	0.59891	0.46711	0.51901	0.25921	0.24271	0.48305	0.40445	0.22606	-0.25745	-0.60684	-0.61004	-0.07135	-0.12064	0.13476	0.36755	0.37625	0.31846	0.16285	0.17126	-0.26675	-0.65404	0.60818	0.58799	0.29918	0.17809	-0.23081	-0.12642	-0.37941	-0.29381	-0.18781	0.15479	0.24509	0.26249	0.33879	-0.01442	-0.19721	-0.36501	0.56791	0.79331	0.55041	0.49231	0.16561	0.08911	-0.11489	0.09121	-0.22269	-0.09319	0.12501	0.04101	0.02391	0.14421	-0.26769	-0.39289	0.05881	-0.22548	-0.4786	-0.49179	-0.44951	-0.31896	0.1112	0.29232	0.16956	0.0334	0.10814	0.19021	0.05079	-0.08279	0.07602	0.16937	0.15802	0.14329	0.09538	0.04901	0.00858	-0.10555	-0.21	-0.20224	-0.19712	0.61306	0.52582	0.40424	0.23709	0.03823	-0.04861	0.07994	-0.04953	-0.39768	-0.4866	-0.39873	-0.30038	-0.2851	-0.15978	0.1984	0.49928	0.56413		0.25072		0.04007	-0.06889	-0.30489		0.42811		0.51411		0.49511		0.41611		0.68711		0.26511		0.03411		0.06111		0.08711		-0.36189		-0.18489		0.01711		
Cig1	Cig1 - 	1	0.04898	-0.17402	-0.66322	-0.94322	-0.60542		0.37588	0.34798	0.49088	0.29478	-0.00022	-0.15922	-0.26092	-0.06132	0.02318	0.24538	0.39269	-0.58931	-0.83321	-1.01421	-0.69681	-0.36411	0.01879	0.43829	0.61449	0.68829	0.46709	-0.00411	-0.23931	-0.19241	0.04079	0.19689	0.13369	0.09869	-0.14681	-0.38731	-0.16281	0.01829	-0.13981	0.26699	0.28699	0.16489	0.08839	0.10739	0.02539	-0.18851	-0.19091	0.19187	0.13847	0.22817	0.02317	7e-05	-0.11373	-0.14273	0.01887	0.12097	0.10827	0.32107	-0.08283	-0.12213	-0.16223	-0.27773	-0.12603	0.35132	0.18042	0.12072	-0.10398	-0.20678	-0.07768	-0.00988	0.11972	0.05472	0.19102	0.10912	0.06942	-0.02148	-0.13648	-0.26168	-0.17598	0.10033	-0.12144	-0.40635	-0.53838	-0.44681	-0.34564	-0.1548	-0.0228	0.07429	0.08867	0.06102	0.08574	0.22117	0.34632	0.39426	0.30168	0.16513	0.05891	-0.05649	-0.20131	-0.38856	-0.45957	-0.29305	-0.14203	-0.0813	0.34801	0.23781	0.10404	-0.11172	-0.29532	-0.29261	-0.26478	-0.11026	-0.12395	-0.0404	-0.02443	-0.05009	0.00636	0.14027	0.25739	0.27277	0.17482	0.11157	-0.03269	-0.28368	-0.25195	0.39562	0.32013	0.68312	0.81113	1.24413	0.61212	0.50312	1.04013	0.34512	0.51812	0.32812	0.35413	-0.00688	-0.04588	-0.18088	0.03912	-0.20288	-0.20688	0.04712	0.13912	-0.08088	0.16512	-0.19788	0.36713	-0.19788	0.05112	-0.31088	
Cit1	Cit1 - 	1	-0.13831	-0.52981	-0.86711	-0.65161	-0.32131	-0.13441	0.13709	0.17189	0.24929	0.10659	-0.11351	-0.05631	0.05319	0.22559	0.37259	0.32369	0.08103	-0.14067	-0.33907	-0.42547	-0.33407	-0.10507	-0.00387	-0.03897	-0.10577	-0.02637	-0.04457	-0.10807	-0.09127	0.28843	0.21913	-0.43851	-0.33842	-0.31592	-0.02201	0.14039	0.22439	0.15449	0.06199	0.05849	0.03839	0.11038	0.00529	-0.09182	-0.06011	0.03259	0.09269	-0.57738	-0.55598	-0.43798	-0.37037	-0.19637	0.08873	0.14813	0.17412	0.14573	0.22012	0.12912	0.18993	-0.30608	-0.09258	0.10833	0.15232	-0.42978	-0.63697	-0.33847	-0.24157	-0.05957	0.01183	0.15122	0.06143	0.48253	0.41892	0.14873	-0.01947	-0.02857	0.21983	-0.07117	0.07113	-0.10606	-0.27019	-0.32479	-0.40372	-0.35574	-0.14183	0.02289	0.15841	0.26768	0.31694	0.24597	0.15332	0.02647	-0.04016	0.00693	0.04304	0.08679	0.1323	0.12604	0.12026	0.10681	0.11744	0.10913	0.10275	0.0498	-0.32575	-0.68259	-0.60536	-0.53798	-0.31325	0.18928	0.44106	0.43522	0.31954	0.23858	0.11059	-0.05819	-0.11512	0.00255	0.04056	0.04806	-0.0098	-0.06338	-0.11659	-0.15643	-0.09036	0.00985	0.17785	0.47885	0.64785	0.90085	0.63785	0.77285	0.43785	0.64185	0.11785	0.34585	0.10785	0.24385	-0.05215	0.34985	0.05785	0.13285	-0.02215	0.15585	-0.02215	0.00285	-0.28215	-0.02215	-0.23215	-0.15715	-0.16215	-0.28015	
Set11	Set11 - 	1	0.24865		0.24135	0.15935	0.16625		-0.22885	-0.27455	0.02975	0.01155	0.36665	0.27215	0.16945	-0.11765	-0.18365	-0.11785	0.37602	0.11012	0.31892	0.25442	0.04552	-0.19318	-0.32978	-0.37398	-0.35988	0.06532	0.08532	0.27322	0.47022	-0.12778	-0.18018	0.17554	0.30364	0.33964	-0.17676	-0.24496	-0.32836	0.17164	0.17894	0.10074	0.11824	0.20714	0.23403	0.19994	0.19854	-0.19427	-0.47857	0.12528	0.24388	0.20988	0.42658	-0.09462	-0.09302	-0.28782	-0.29082	-0.21992	0.09388	0.51698	0.12088	0.18588	0.04418	-0.08532	-0.26402	0.00562	-0.07148	0.12602	0.15282	0.17272	-0.11058	-0.21868	-0.18338	-0.19668	-0.08878	0.16592	0.01922	0.11482	0.29422	-0.03058	-0.16428	0.07394	0.35585	0.41748	0.44627	0.49909	0.41037	0.15702	-0.10307	-0.32384	-0.5178	-0.54633	-0.38145	-0.22324			-0.04428	0.03069	0.16947		0.29189			0.14204	0.03609	-0.06973	-0.19935	-0.0575	0.24116	0.68015	0.29442	-0.19994	-0.46084	-0.38715	-0.19714	-0.13468	-0.12608		0.2214	0.19657			-0.02189		0.19082		0.05995	-0.2943	-0.4023	-0.4073	-0.4693	-0.5523	-0.2323	-0.2883		-0.0303	0.0327	0.1147	-0.1493	0.7447	0.3177	-0.0053	0.0267	-0.0933	0.2437	-0.1913	-0.2123	-0.0873	-0.1473	-0.1293	0.2757	0.1027	-0.1573	0.0077	
SPAC23G3_04	SPAC23G3_04 - 	1	0.54493	0.75033	1.08573	0.65023	0.43433	-0.07407	-0.12697	-0.26807	-0.44627	-0.42917	-0.03327	0.20963	0.35043	-0.09917	-0.49907	-0.81107	-0.43601	0.29499	0.59009	0.87899	0.55099	0.32789	-0.06141	-0.13191	-0.36131	-0.01731	-0.11251	0.01059	0.17609	-0.01041	-0.32151																	0.19694	0.16214	0.02694	0.22064	0.07974	0.02804	-0.23146	-0.21466	-0.09916	-0.09506	-0.04776	0.13324	0.43414	0.14304	0.18694	0.02194	-0.00499		-0.01399	0.07801	0.13111	-0.18689	-0.36479	-0.13009	-0.23619	-0.21659	0.25161	0.02711	0.05091	0.21441	0.26431	0.04641	0.26186	0.35289	0.38919	0.34432	0.27814	0.21124	-0.00589	-0.16212	-0.24805	-0.29339	-0.23662	-0.20424	-0.1787	-0.18074	-0.10984	0.00944	0.03578	-0.03852	-0.06215	0.01045	0.10796	0.05124	-0.02564	-0.0533	-0.04933	0.02719	0.12967	0.13807	0.26732	0.2756	0.14268	0.09618	-0.0148	-0.14788	-0.18612	-0.15869	-0.14464	-0.10909	-0.07863	-0.08239	-0.14827	-0.06602	0.12851	0.30301	0.32508	0.30109	0.18054	-0.19746	-0.47946	-0.44846	-0.47946	-0.64946	-0.57946	-0.80346	-0.38946	-0.35246	-0.20946	-0.04546	0.14054	0.20054	0.00054	0.26954	-0.00946	0.08754	-0.06946	0.27854	0.05054	-0.02846	-0.12546	0.36854	0.15054	0.31054	0.15054	
SPBC13G1_09	SPBC13G1_09 - 	1	0.47473	0.26003	0.11383	0.00653	-0.23737	0.05413	0.21743	0.43733	0.45003	0.36163	-0.21637	-0.44577	-0.57807	-0.47937	-0.11907	-0.06567	-0.46789	-0.14389	-0.34379	-0.23429	-0.35569	-0.46819	0.10281	0.41721	0.56921	0.67501	0.48191	0.16681	-0.25079	-0.23589	-0.13619	-0.02688	-0.15128	-0.13278	-0.04838	0.09322	0.25922	0.22712	0.04922	0.04402	-0.11148	-0.17708	-0.21888	-0.14958	-0.08608	-0.07538	0.17402	0.17716	0.02126	-0.02444	0.00126	0.01726	0.29676	0.19636	0.13635	0.06876	0.06996	-0.14264	-0.08245	-0.22095	-0.15964	-0.10864	0.01566	0.57478	0.41819	0.25369	0.12278	-0.04611	-0.11231	-0.09322	0.07538	0.01729	0.03659	-0.07541	-0.04321	-0.17031	-0.16831	-0.28762	-0.15702	-0.36107	-0.27127	-0.26939	-0.26031	-0.29231	-0.43382	-0.59333	-0.57824	-0.39135	-0.12579	0.23732	0.58063	0.82309	0.95985	0.86178	0.60182	0.20191	-0.08168	-0.28653	-0.4402	-0.56377	-0.65606	-0.5924	-0.45468	-0.25834	0.13407	0.18421	0.25007	0.19305	-0.2829	-0.53227	-0.44256	-0.29869	0.01439	0.39074	0.51566	0.3324	0.21107	0.05137	-0.19985	-0.3543	-0.24007	-0.21188	-0.14775	-0.01295	0.06282	0.19494	-0.29106	-0.01706	-0.17906	0.03494	0.17494	0.09494	0.48894	0.19394	0.63094	0.03794	-0.43806	-0.33606	-0.69706	-0.41006	-0.49706	-0.37206	-0.47906	-0.63106	-0.43106	-0.03406	-0.43406	0.00694	0.18294	0.13894	-0.10806	0.13694	
Sec11	Sec11 - 	1	-0.04685	-0.00665	0.05295	0.51035	0.14145	0.11135	-0.24345	-0.31305	-0.18635	-0.24915	-0.06505	0.11165	0.17625	0.18695	0.14045	0.07255	0.00507	-0.10563	0.09807	0.07617	0.24327	0.07397	-0.03313	-0.17193	-0.38633	-0.08803	-0.07733	-0.07903	0.20527	0.15977	0.21487	0.10792	-0.00898	-0.11138	0.13942	0.20101	-0.07429	-0.05728	-0.24359	-0.03588	-0.04918	0.00042	0.06392	0.15062	0.00172	0.13611	0.00242	0.08039	0.02539	0.07829	0.21069	0.44609	0.19219	0.01599	-0.20551	-0.13831	-0.12211	-0.16741	-0.07671	0.09169	0.15979	0.25579	0.17779	-0.33727	0.12602	-0.17597	0.18073	0.33332	0.18982	0.09492	-0.07928	-0.00578	-0.15908	-0.25228	0.12962	0.16612	0.20962	0.17673	0.25142	0.07857	-0.05404	-0.08488	-0.01929	0.01745	0.06026	0.22001	0.29513	0.26763	0.26307	0.22309	0.09399	-0.08463	-0.26663	-0.39663	-0.33226	-0.20187	-0.17545	-0.16641	-0.07603	0.04668	0.11152	0.16619	0.1795	0.16568	0.00887	0.05311	0.09183	0.12397	0.31669	0.39169	0.43324	0.35009	0.13303	-0.07937	-0.28116	-0.56677	-0.65576	-0.43292	-0.13537	0.02361	0.12866	0.32099	0.37108	0.29472	0.24246	-0.10392	-0.34292	0.16808	-0.29592	-0.16492	-0.07592	0.33308	-0.01392		-0.14692	0.11008	-0.08992	0.22608	0.15508	0.15008	0.01008	0.55508	-0.22192	0.47808	-0.14592	0.28308	-0.08092	0.30708	0.15208	0.11208	-0.28592	0.18908	
Mus81	Mus81 - 	1	0.53489	0.99469	0.49359	0.40209	-0.23201	-0.28591	-0.32161	-0.27741	-0.27721	0.23749	0.28709	0.63889	0.34369		-0.42011	-0.57041	-0.11643	0.36777	0.84597	0.48817	0.00577	-0.34163	-0.53903	-0.31603	-0.40373	-0.23843	0.25207	0.41607	0.53957	0.35027	-0.11033																	-0.26805	0.12725	0.51255	0.69845	0.40324	-0.17385	-0.14675	-0.14375	-0.02395	-0.42775	-0.06885	-0.01365	0.29964	0.22315	0.27355	-0.07535	0.1176	0.15521	0.16911	0.5488	0.2462	0.2414	-0.31429	-0.25719	-0.05329	-0.28569	-0.18719	0.08741	0.00871	0.43411	0.1323	-0.12199	0.14507	0.36802	0.47631	0.30239	0.13047	0.14515	0.16021	0.07726	-0.10839	-0.26308	-0.3814	-0.44997	-0.54051	-0.47327	-0.26021	-0.10969	0.08376	0.441	0.75024	0.78528	0.62374	0.50145	0.26575	-0.12451	-0.35023	0.03702	0.05268	0.13051	0.19369	0.3099	0.35941	0.22325	0.0573	-0.13939	-0.28306	-0.27691		-0.40423	-0.26731		-0.06998	0.01855	0.1963	0.2977		0.27364	0.10735	0.21135	0.02535	-0.24965	-0.25465	-0.27865	-0.04565	-0.14665	-0.07265	0.05735	0.22735	0.24635	0.71435	0.26835	0.18035	0.15935	-0.07965	0.01935	-0.20865	-0.48165	-0.25865	-0.20365	-0.06765	-0.17365	0.03235	-0.18865	0.09835	
SPBC365_14c	SPBC365_14c - 	1	-0.42759	-0.15419	-0.00679	-0.60989	-0.08239	0.16141	0.29381	0.31181	0.40191	-0.22659	-0.15149	-0.06929	0.06911	0.11781	-0.00809	-0.37069	-0.17107	-0.35777	-0.39777	-0.39177	-0.17067	0.09663	0.39073	0.51493	0.66183	0.09593	0.01363	-0.28277	-1.04517	-0.11457	0.19663	-0.18317	-0.36217	-0.32947	-0.17307	-0.00458	0.20532	0.16702	0.06733	0.26702	0.00082	-0.04318	-0.09378	-0.24458	-0.09827	0.06753	0.23083	-0.10647	-0.27517	-0.30377	-0.27267	0.04483	0.12513	0.26013	0.22753	0.13983	-0.03207	-0.11577	-0.28017	-0.13337	-0.17377	0.05583	0.12403	-0.47181	-0.49211	-0.43001	-0.31641	-0.17351	0.03369	0.21839	0.14789	0.12579	0.09539	-0.02301	0.01719	-0.01221	0.00159	0.06789	0.13659	-0.4391	-0.65113	-0.70777	-0.60369	-0.43409	-0.19459	0.04981	0.23616	0.32864	0.35708	0.35197	0.36442	0.37392	0.34969	0.31082	0.20471	0.06855	-0.05155	-0.18415	-0.29027	-0.34453	-0.35014	-0.29465	-0.16398	-0.0375	-0.00544	0.09832	0.00096	-0.10229	-0.12603	-0.14453	-0.11014	0.00433	0.04844	0.08686	0.13895	0.12059	0.07745	0.08192	0.00269	-0.02686	-0.13737	-0.16791	-0.19138	-0.15194	-0.11887	0.25619	0.41319	0.21619	0.42419	0.15619	0.20319	0.11719	0.07819	0.13819	-0.07481	-0.13781	-0.22581	-0.35381	-0.12781	-0.14081	-0.23481	-0.20881	-0.14581	-0.07881	-0.13581	0.11619	0.25419	0.14819	0.09019	0.10319	0.06119	-0.13281	
Uvi15	Uvi15 - 	1	-0.1771	0.0202	-0.1746	-0.0002	0.0225	0.1623	0.2414	0.0611	-0.0756	-0.3391	-0.3907	-0.4658	-0.2194	0.2015	0.319	0.3991	0.24432	0.19632	-0.00188	-0.33338	-0.20338	-0.08158	0.18072	0.22022	-0.06208	-0.01908	-0.18258	-0.24288	-0.37758	-0.21238	0.07812	-0.20861	-0.247	-0.138	-0.0211	0.1706	0.40079	0.1164	0.12179	-0.1347	-0.41651	-0.1124	-0.16091	-0.1359	-0.09831	0.1435	0.3098	-0.02399	-0.12359	-0.07019	-0.16269	0.22121	0.40441	0.11041	0.05601	-0.11989	0.09341	-0.24449	-0.13309	-0.53899	-0.07109	-0.12929	0.15891	-0.30743	-0.32963	-0.21753	-0.17483	-0.18613	0.02217	0.22047	0.26007	0.06537	-0.02383	-0.14283	-0.04873	-0.15423	-0.13743	-0.01443	0.06347	-0.14574	-0.26893	-0.40503	-0.52287	-0.57115	-0.49204	-0.32305	-0.08077	0.2181	0.48312	0.65625	0.6799	0.59817	0.47103	0.32262	0.0701	-0.1978	-0.39598	-0.53698	-0.5464	-0.47435	-0.40126	-0.30184	-0.09761	0.15677	-0.43177	-0.38584	-0.4101	-0.26904	-0.04732	0.14763	0.25448	0.37016	0.34594	0.28119	0.14565	-0.00551	-0.07283	-0.01241	0.02444	-0.0275	-0.10493	-0.15119	-0.16347	-0.1567	-0.14931	-0.33463	-0.25463	-0.04463	-0.15463	0.07537	-0.04463	-0.06463	-0.08463	0.02537	-0.33463	-0.17463	-0.45463	-0.29463	-0.45463	-0.09463	-0.38463	-0.00463	0.17537	0.00537	0.29537	0.02537	-0.15463	0.05537	0.13537	-0.01463	0.16537	-0.10463	
SPCC1183_11	SPCC1183_11 - 	1	0.04076	-0.42564	-0.29744	-0.29214	0.13496	0.34576	0.36926	0.28706	0.09586	-0.18124	-0.37054	-0.57764	-0.03334	-0.01284	0.19736	0.26036	-0.44901	0.01209	-0.59201	-0.17201	-0.01741	0.33549	0.61789	0.66959	0.66409	-0.21441	-0.17101	-0.62011	-1.40741	0.06369	0.06139	-0.15066	-0.15327	-0.32916	-0.09777	0.07484	0.28734	0.38454	0.19974	-0.02146	0.00214	-0.03936	-0.12657	-0.23076	-0.14077	-0.12607	0.06243	-0.11548	-0.09908	-0.03918	0.07032	-0.03068	-0.02678	0.05692	0.24792	0.13712	-0.10118	-0.08198	-0.07508	-0.14278	-0.17188	-0.09708	0.10772	-0.2465	-0.6726	-0.0827	0.0083	0.277	0.0395	-0.1482	-0.1813	-0.0831	0.3373	0.1811	-0.1033	0.1043	-0.1352	0.0759	0.1191	-0.35311	-0.50849	-0.68817	-0.84601	-0.79565	-0.47329	0.01532	0.3817	0.56442	0.74324	0.80068	0.66027	0.4826	0.2992	0.12019	-0.03937	-0.18536	-0.33684	-0.45437	-0.50047	-0.48148	-0.35353	-0.2048	-0.07375	0.12747	0.07082	0.03891	-0.09895	-0.38007	-0.49091	-0.47183	-0.21926	0.15506	0.39087	0.43789	0.40291	0.28444	0.12001	-0.05407	-0.15873	-0.18061	-0.2192	-0.14085	-0.10512	-0.13993	-0.13546	-0.12468	0.09482	-0.10418	0.21482	0.30482	0.32482	0.29082	0.18482	0.07682	-0.05518	-0.18018	-0.20518	-0.30418	-0.01518	-0.09218	-0.16518	-0.08418	-0.04518	0.09982	0.10482	0.13282	0.17482	0.17082	0.05482	-0.05218	-0.06518	-0.27118	
SPAC343_20	SPAC343_20 - 	1	-1.40259	-0.58319	0.05651	0.52311	0.47911	0.40831	0.23681	0.14241	-0.10059	-0.32409	-0.03419	0.22111	0.41331	0.01731	0.10651	0.06941	-0.9629	-0.8217	0.0253	0.9618	0.7002	0.6441	0.4442	0.1565	0.0619	-1.0065	-0.7995	0.0219	-0.3425	0.5996	0.2636	-0.44902	0.10268	0.44208	0.48538	0.10808	-0.32442	-0.35152	-0.27922	-0.33212	-0.30292	-0.12352	0.15728	0.55448	0.63448	0.66358	0.33448	-0.4752	-0.3905	0.302	0.5715	0.3349	0.4674	-0.0482	-0.3663	-0.2458	-0.2481	-0.2255	-0.0494	0.1118	0.3635	0.239	0.4133	-0.06475	-0.11205	0.16215	0.43495	0.26395	-0.14425	-0.25295	-0.52325	-0.72315	-0.30325	-0.19995	0.08785	0.19035	0.58805	0.70095	0.49575	-0.04922	-0.03781		-0.02108	-0.02414	-0.01883	0.13634	0.16479	0.00876	-0.10643	-0.18272	-0.2482	-0.28294	-0.25954	-0.09778	0.01247	0.05486	0.06389		0.16158	0.25147	0.18931				-0.04151	-0.1566	-0.12536	-0.13348	-0.35663	-0.25723	0.3476	0.23341	0.16952	0.20893	0.16407	-0.15598	-0.09689	0.07892	-0.14581	-0.37442	-0.25891			0.04827		0.06724	-0.09376	0.34724	0.15124	0.46224	0.30324	0.22124	-0.25876	0.07124	-0.46976	-0.17576	-0.45576	-0.01176	-0.40576	-0.41976	-0.28676	0.08424	-0.08976	0.05824	0.33924	-0.00976	-0.25176	-0.26576	0.07824	0.21624	0.55624	-0.03776	
SPBC1347_09	SPBC1347_09 - 	1	0.32908	0.46408	0.12258	-0.30572	-0.09192	-0.02172	-0.09752	-0.12462	0.17498	0.13018	-0.08592	-0.27712	-0.25412	-0.18872	-0.28162	-0.19072	-0.14064	0.05856	0.06116	-0.11504	0.01816	-0.01464	-0.02554	-0.00364	-0.02274	0.25016	0.28236	0.07026	0.01566	-0.18604	-0.18444	0.45515	0.22025	-0.05735	-0.16615	-0.45635	-0.32105	0.04985	0.04195	0.13765	0.38065	0.16645	0.15355	0.05175	-0.15665	-0.26335	-0.32325	0.52095	0.44285	0.02115	0.17455	-0.19985	-0.08755	-0.24915	-0.04505	-0.03465	0.23115	0.08815	0.22755	-0.06435	-0.10135	-0.40665	-0.18705	0.52519	0.49179	0.37209	0.16669	0.02189	-0.09531	-0.09311	-0.06371	0.10289	0.03169	0.10129	0.05149	-0.00271	-0.26441	-0.34231	-0.44021	0.22455	0.43595	0.45878	0.25792	-0.00142	-0.15493	-0.2541	-0.26455	-0.26626	-0.39001	-0.45422	-0.38989	-0.27297	-0.09637	0.10908	0.25473	0.32582	0.39662	0.50028	0.32386	0.03147	-0.09489	-0.11961	-0.26701	-0.40338	0.0817	0.10285	0.11094	0.13193	-0.03361	-0.15422	-0.16085	-0.22851	-0.14536	0.03471	0.00862	-0.02455	0.1036	0.10118	0.08188	0.05593	0.16242	0.15836	-0.00778	-0.12303	-0.11879	-0.12978	-0.19428	-0.33028	-0.27928	-0.55428	-0.08528	-0.23028	0.01372	0.15872	0.34772	0.11172	0.41072	-0.05428	0.46272	0.19472	0.34572	0.03872	0.07472	-0.09428	0.48372	0.20972	0.24672	0.19972	0.12272	0.23572	0.07872	0.12572	
SPAC890_05	SPAC890_05 - 	1	-0.08356	0.49104	0.21324	0.42844	0.13214	0.06634	0.20244	0.45374	0.21184		-0.08726	-0.47366		-0.50076	-0.34996	0.05134	-0.50854	-0.20564	-0.17524	-0.16994	-0.16104	-0.36214	0.03876	0.33466	0.49656	0.64916	0.53416	0.38496	0.03976	-0.51924	-0.22694	-0.07039	-0.14139	-0.03849	-0.12049	-0.06029			0.28971	0.11811	-0.05849	-0.16279	-0.14429	-0.10749	-0.07529	0.15011	0.24671	0.10903	-0.08976	-0.20807	-0.26226	0.13794	0.36793	0.27834	0.33724	0.22173	-0.01567	0.02903	-0.17426	-0.26316	-0.43306	-0.19687	-0.13287	0.38959	0.5043	0.1514	0.07809	-0.07741	-0.1432	0.0387	0.29819	-0.00751	-0.10101	-0.03571	-0.26441	-0.1539	-0.28611	-0.49231	-0.2083	-0.21994	-0.1943	-0.12483	-0.04843	0.00853	-0.03939	-0.25738	-0.39903	-0.33279	-0.19672	-0.07423	0.09638	0.32841	0.53947	0.54152	0.39683	0.14527	-0.01518	-0.09387	-0.18297	-0.19485	-0.16358	-0.21276	-0.19552	-0.13167	-0.31639	-0.26519	-0.18466	-0.0777	-0.3106	-0.42107	-0.29451	-0.18289	0.17499	0.50497	0.63613	0.74885	0.54059	-0.00178	-0.35641	-0.47755	-0.33578	-0.2193	-0.12094	0.01359	-0.08912	0.29801	-0.05949	-0.08549	0.06951	-0.09849	-0.06449	-0.04449	-0.00449	0.13451	0.36951	0.13851	0.06051	-0.14249	-0.10149	-0.26249	-0.38949	-0.53449	-0.44049	-0.42749	-0.17849	-0.22249	-0.21649	0.06951	0.18051	0.13851	-0.01449	-0.10549	
Set5	Set5 - 	1	0.34724	0.33284	-0.25506	-0.17076			0.14954	0.16804	0.21404	0.28784	-0.05156	0.08464	-0.43306		-0.38946	-0.21396	-0.34787	-0.12027	-0.17067	-0.27467	-0.30507	-0.82687	-0.07267	0.09363	0.21013	0.83453	0.61173	0.25323	0.28113	-0.43637	-0.06507	-0.14198	-0.01958	0.05892	-0.37808		-0.14368	0.31092	0.30772	0.34912	0.00232	-0.03848	-0.06258	0.02042	-0.25978	-0.61208	0.39722	-0.11314	0.18866		-0.32924	-0.26894	0.36876	0.20956	0.23406	0.38786	0.01126	0.08316	-0.21024	-0.14244	-0.24024	-0.25414	-0.13414	0.42253		0.32763	0.02853	-0.33967	-0.22137	-0.10117	0.04343	0.07773	-0.04257	0.35203	-0.03557	-0.15467	-0.05907	-0.41687	-0.33447	0.20164	0.24168	0.18327	0.00882	-0.1985	-0.31016	-0.24574	-0.21365	-0.28503	-0.30641	-0.24507	-0.11957	-0.02587	0.10486	0.32638	0.45884	0.42145	0.33668	0.30907	0.12111	-0.18365	-0.35055	-0.31532	-0.3408	-0.3154	-0.03095	0.09015	0.10724	0.07766	-0.16016	-0.26803	-0.15545	-0.08004	-0.01435	0.09645	0.24239	0.29761	0.15556	-0.00818	-0.11809	-0.06585	-0.06341	-0.17819	-0.21673	-0.11965	0.00622	0.10703	-0.26047	0.07253	-0.11047	0.05253	0.22953	0.37853	0.64953	0.14653	0.35953	0.06553	0.02953	-0.03147	-0.36047	-0.51447	-0.44047	-0.26147	-0.36047	-0.03847	-0.23047	-0.03547	-0.18047	-0.17847	0.11953	-0.06347	0.14953	0.13053	
Vtc4	Vtc4 - 	1	-0.05098	0.07612	0.05302	-0.26588	0.07342	0.03612	0.37522	0.44212	0.43002	-0.00548	-0.17808	-0.22978	-0.29438	-0.20018	-0.06728	-0.07168	-0.58072	-0.30162	-0.45722	-0.40002	-0.48472	-0.32652	0.21408	0.51838	0.67398	0.65118	0.53298	0.15738	-0.36952	-0.30752	-0.23152	-0.06853	-0.16323	-0.23213	-0.16513	0.07927	0.10477	0.11647	0.19616	0.00697	-0.03783	-0.01773	-0.08573	-0.08093	0.00237	0.05387	0.06507	0.17308	0.10738	-0.02162	-0.03192	-0.07002	-0.04612	0.11088	0.03908	-0.00292	-0.16792	-0.14692	-0.13002	-0.22972	-0.21102	-0.11172	0.05068	-0.2466	-0.5418	-0.2534	-0.2383	-0.0328	0.0759	0.0866	0.0079	0.0508	0.0319	0.0783	0.0341	0.0696	0.0617	0.1318	0.1196	-0.15773	-0.21055	-0.39715	-0.48863	-0.48101	-0.36076	-0.04629	0.07439	0.02118	0.04013	0.14347	0.2665	0.34705	0.37405	0.37547	0.32386	0.26714	0.1891	0.04119	-0.14574	-0.25782	-0.37125	-0.52711	-0.5405	-0.42712	0.09826	0.36407	0.15788	-0.13853	-0.20771	-0.25455	-0.35083	-0.29972	-0.17153	0.03324	0.19875	0.23106	0.17817	0.19646	0.1017	0.06543	0.04496	-0.06492	-0.22037	-0.35418	-0.43164	0.66232	0.44182	0.48482	0.41382	0.21682	0.05282	0.46782	0.31882	0.53482	0.15582	0.26982	0.23782	0.01882	0.27182	-0.13218	-0.29118	-0.23418	-0.34418	-0.15818	-0.44718	0.02182	-0.05618	-0.06218	-0.07818	0.11682	-0.20218	-0.13818	
SPBC1677_03c	SPBC1677_03c - 	1	-0.74271	-0.65481	-0.17371	0.20979	-0.22141	0.04449	0.21009	0.29639	0.34939	0.07319	0.09079	0.02289	0.00369	-0.10581	0.17649	-0.01851	-0.51849	-0.48079	-0.46799	-0.45429	-0.33959	-0.19669	0.12161	0.18911	0.20091	0.13581	0.21431	0.21041	-0.27789	0.23091	0.30451	-0.34546	-0.31777	-0.29076	-0.10607	0.11473	0.24953	0.23994	0.06213	0.11813	0.09383	-0.03277	-0.08497	-0.11757	-0.15037	0.03663	0.14393	-0.33351	-0.36911	-0.36911	-0.39281	-0.06021	0.14419	0.33789	0.35969	0.31839	0.07659	-0.14771	0.03159	-0.01001	-0.09971	0.04799	0.04989	-0.22399	-0.50549	-0.27949	-0.34069	-0.03469	0.02651	0.03801	0.01291	0.27531	0.23751	0.25321	0.10921	0.00181	-0.14229	0.01471	0.18351	-0.19149	-0.6875	-0.71103	-0.6784	-0.55648	-0.27668	0.0437	0.21199	0.27798	0.27989	0.2153	0.20134	0.20137	0.20209	0.23796	0.23771	0.27225	0.26477	0.14415	0.01753	-0.10411	-0.13148	-0.10877	-0.13587	-0.1492	0.08529	-0.08772	-0.26656	-0.52258	-0.45723	-0.27108	-0.08479	0.11787	0.2875	0.33708	0.29089	0.15278	0.06373	0.10462	-0.00707	-0.10647	-0.09797	-0.14379	-0.12702	-0.14459	-0.18929	1.0116	1.1706	0.7656	0.9036	0.6056	0.6436	0.6196	0.6856	0.6086	0.4226	0.4246	0.2896	0.1796	0.1596	0.2466	-0.0154	-0.1174	-0.1424	-0.1384	-0.3934	-0.1434	-0.1324	-0.0254	-0.2004	-0.1354	-0.1894	-0.2604	
Tea2	Tea2 - 	1	0.12688	0.42268	0.55378	-0.52972	-0.14482	0.03418	-0.18862	-0.29822	-0.02042	-0.49082	0.03988	-0.03192	0.12088	-0.09802	-0.38252	-0.47562	0.07923	0.68953	-0.15487	0.21273		0.03873			1.19503			-0.89497		-0.03077	-0.63117		-0.07334	0.06546	-0.08774			0.23616		0.40136	0.24546	0.00156	0.03546	-0.18324	-0.23834	0.12396	-0.54754	0.10181	0.01041			0.01571	-0.93569	0.09861	0.20351	0.28231			0.22331					0.52513		0.54313	0.25763			-0.17977	0.07683		0.34703		0.01073	-0.59487		0.29683	0.01863	-0.01039	-0.00599	0.04569	0.07215	0.01117	-0.11019	-0.10317	-0.04403	-0.03605	-0.04342	-0.01703	0.00111	-0.00433		-0.04665	-0.0273	0.05013	0.11397	0.08147	0.10878	0.16732	0.11959	0.12753	0.06956	-0.05979	0.06719	-0.07244	-0.19095	-0.25919	-0.10766	0.06899	0.01995	0.06835	0.09679	0.00622	-0.00285	0.01739	0.09277	0.10731	0.04009	-0.01163	0.01292	0.00485	-0.04953	-0.04317	0.03647	-0.48518	-0.82968	-0.26968	-0.75668	0.46632	-0.24768	-0.34168	0.05932	-0.06868	-0.30568	-0.07868	0.26732	0.02832		-0.07768		0.23032			-0.14568	0.26832	0.29632	0.05232	0.11832	0.12332		0.33632	
Dis1	Dis1 - 	1	0.10988	0.06298	0.59918	0.42218	0.34048	0.10698	-0.29922	-0.18622	-0.05082	-0.20422	0.02568	0.13648	0.11688	0.00618	-0.08012	-0.59582	0.10762	0.64822	0.95872	0.28882	0.34132	0.62842	0.05622	-0.11438	-0.09838	-0.94848	-0.45348	-0.82908	-0.52208	0.73902	0.01602	-0.09458	0.22942	0.17052	0.41882	-0.08228	-0.34678	-0.12698	-0.21498	-0.00508	0.16242	0.15582	0.16172	0.36252	0.40782	0.19672	-0.17428	0.03118	-0.11682	0.40118	0.24788	0.21268	-0.20892	-0.28113	-0.25352	-0.06362	-0.20722	-0.03772	0.24188	0.06408	0.40467	0.29197	0.08918	-0.17018	-1.09998	0.05272	0.35482	0.27442	0.52162	-0.01728	-0.65498	-0.56708	0.05152	0.23542	-0.06278	0.19862	0.21292	0.31042	0.09352	0.40696	0.2922	0.28929	0.28179	0.20922	0.17072	0.32088	0.35946	0.16048	-0.04443	-0.13157	-0.28225	-0.66535		-0.70066	-0.2801	-0.11685	-0.02678	0.0986	0.2866	0.35365	0.31605	0.3522	0.29899	0.19197	0.46095	0.12695	0.00749	0.15631	-0.1821	-0.31704	-0.00491	0.1056	-0.08731	-0.06917	-0.12014	-0.36147	-0.26181	0.07106	0.20104	0.38653	0.34167	0.1543	0.22936	-0.02724	-0.39973	0.06298	0.05998	0.07298	0.00698	-0.35202	-0.10802	0.12598	0.14998	-0.20002	0.06398	-0.04702	-0.04802	0.27798	-0.41102	-0.71202	0.22798	-0.16202	-0.01102	-0.03002	-0.20102	-0.09502	-0.09002	-0.16602	-0.14302	-0.18902	0.05698	0.15298	
Pcr1	Pcr1 - 	1	-1.6128	-1.0511	-0.0425	0.1961	0.5142	0.7117	0.5631	0.3981	-0.0607	-0.2905	-0.1053	0.0487	0.261	0.346	0.3833	-0.1839	-0.42994	-0.71054	-0.83624	-0.18644	0.32456	0.46866	0.34446	0.22076	-0.02804	-0.19674	-0.21184	-0.29104	-0.07664	0.39816	0.45846	-0.30406	-0.20676	-0.16616	-0.00235	0.31774	0.27145	0.13895	0.02314	-0.11715	-0.05485	-0.06076	-0.12655	-0.15465	-0.07245	0.05005	0.21984	-0.2858	-0.1158	-0.0581	0.1031	0.0713	0.1376	0.1566	0.1214	0.0717	-0.061	-0.186	-0.1931	-0.1535	-0.0799	-0.0213	0.1275																	-0.45358	-0.53367	-0.55105	-0.4104	-0.09291	0.19059	0.19922	0.24128	0.45057	0.66979	0.63942	0.42336	0.19728	0.02918	-0.17447	-0.32427	-0.40817	-0.36367	-0.29322	-0.19261	0.01493	0.21787	0.18677	0.12919	0.20484	-0.53652	-0.58549	-0.46435	-0.14735	0.23015	0.46294	0.53021	0.46203	0.29333	-0.00813	-0.15159	-0.10211	-0.11567	-0.18719	-0.14799	-0.02291	-0.01137	0.02782	0.05262	0.00043	-0.03633	0.17571	0.71871	0.38071	0.55571	0.37471	0.06971	0.23371	-0.47629	0.10671	-0.58129	0.00571	-0.50729	-0.06129	-0.34129	0.04571	-0.35929	0.14771	0.00271	0.04171	-0.02129	0.18971	-0.56829	0.23571	-0.71529	0.17171	-0.45129	0.11371	
Mfm2	Mfm2 - 	1	-0.4879	-0.0314	0.4621	0.3339	0.2135	-0.4359	-0.6303	-0.6758	-1.0824	-0.9824	-0.1111	0.5137	0.8484	0.705	0.3573	0.1808	-0.24784	-0.65214	-0.07124	0.40586	0.65826	-0.01734	-0.66854	-0.54334	-0.97524	-0.27904	-0.15604	0.09426	0.78246	0.66596	0.53226	-0.64652	-0.26102	0.42868	0.34458	-0.12962	-1.07132	-1.20222	-0.60882	-0.02532	0.26388	0.66738	0.75788	0.85758	0.96268	0.68888	0.07468	-0.78672	-0.56682	-0.19683	0.14758	0.39528	0.05837	-0.60663	-0.59732	-0.39843	0.02677	0.08807	0.33787	0.59628	0.71708	0.77478	0.36758	-1.95313	-1.16913	-0.88463	-0.49533	-0.00633	0.11277	0.27917	0.36527	0.49537	0.40117	0.43597	0.73287	0.85557	0.97727	0.65647	0.57227	0.11379	0.09245	0.15506	0.17639	0.16936	0.16523	0.22948	0.2975	0.18433	-0.01132	-0.03844	-0.02254	-0.15763	-0.33927	-0.29969	-0.27899	-0.38556	-0.38263	-0.23468	0.00275	0.3037	0.58546	0.68099	0.58568	0.46319	0.06808	0.36974	0.70065	0.96463	1.02734	0.75378	0.43721	0.00948	-0.64277	-0.93448	-1.11589	-1.24287	-0.89354	-0.24203	0.31966	0.62111	0.73155	0.98099	0.97215	0.56151	0.12371																												
SPBC11C11_06c	SPBC11C11_06c - 	1	-1.02211	-1.38931	-1.38931	-1.19791	-0.44111	-0.05471	0.14699	0.13069	0.00879	-0.18691	-0.01361	-0.09881	0.05279	0.58029	0.85499	1.01189	0.01942	-0.25058	-0.43288	-0.65098	-0.55748	-0.45758	-0.61078	-0.51858	-0.43018	-0.07038	-0.17058	-0.08018	0.35992	0.23472	0.72242	-0.38117	-0.28157	-0.15607	-0.12277	0.28833	0.49723	0.13813	0.14813	-0.27007	-0.34667	-0.04687	-0.26517	-0.15577	-0.12457	-0.03777	0.23473	0.06479	0.11229	0.09549	0.17229	0.32829	0.43859	0.13009	-0.02851	-0.08501	-0.31681	-0.07851	-0.23381	-0.49961	-0.28971	-0.28541	-0.03051	-0.50337	-0.05657	-0.21647	-0.13377	-0.49457	-0.33857	-0.01317	0.22543	0.11083	-0.11637	-0.15197	0.12543	0.00093	0.03603	0.01013	0.04863	-0.02145	-0.04473	-0.1181	-0.1902	-0.21618	-0.15199	-0.01757	0.01489	0.05679	0.11551	0.17088	0.21298	0.13734	0.06463	-0.01463	-0.09219	-0.14281	-0.14783	-0.11917	-0.11494	-0.0573	-0.01222	0.02102	0.06237	0.06776	-0.93683	-0.99914	-0.67586	-0.32444	0.096	0.37164	0.61059	0.79422	0.84756	0.55114	0.20232	-0.12323	-0.21152	-0.37745	-0.30719	-0.14603	-0.14321	-0.08622	-0.04637	0.0498	-0.08927	-0.41134	0.06716	0.26816	0.51416	0.53816	0.68816	0.54816	0.58716	0.49816	0.60316	0.39816	0.46116	0.34816	0.55616	0.39816	0.28516	0.24816	0.26716	0.36816	0.43816	0.11816	0.19116	0.10816	-0.08884	-0.09184	-0.45184	-0.29184	
Git3	Git3 - 	1	-0.50358	-0.34098	0.06092	-0.40668	-0.30028	0.02252	0.03512	-0.04458	0.00462	0.17002	0.13112	0.26092	0.10532	0.08012	-0.02998	-0.16578	0.48143	-0.18217	-0.36127	-0.35817	-0.43597	-0.26957	0.15573	0.25563	0.30053	-0.01667	-0.08717	-0.21687	-0.49307	-0.12247	0.04233	0.09066	-0.03924	-0.25004	-0.31524	-0.32704	-0.11874	0.12476	0.06406	0.26696	0.19446	0.33286	0.14076	0.02856	-0.04114	-0.25724	-0.14974	0.04527	-0.00533	0.03187	-0.09393	-0.29104	-0.22323	0.00727	0.30406	0.40396	0.26677	0.13666	0.22137	-0.05523	-0.12293	-0.30864	-0.20904	-0.25552	-0.33172	-0.10312	-0.08512	-0.10852	-0.12202	-0.14802	-0.03822	0.07308	0.30048	0.57338	0.19328	0.26448	0.05188	-0.08432	-0.20582	0.42574	0.15002	-0.13225	-0.36632	-0.46258	-0.38209	0.02846	0.20056	0.16857	0.16339	0.19583	0.11394	0.00195	-0.10361	-0.07428	-0.01681	0.01803	-0.06083	-0.12466	-0.10564	-0.22059	-0.26474	-0.08013	0.0324	0.06151	0.50546	0.39741	0.2329	-0.14863	-0.33727	-0.29659	-0.31536	-0.36007	-0.25893	0.06379	0.14406	-0.02224	-0.12637	0.14522	0.33704	0.18409	0.17017	0.08233	0.05547	-0.05628	-0.24379	-0.1283	-0.4798	0.5232	0.3702	-0.0308	0.4602	0.5102	0.7902	-0.0388	0.4702	0.2812	0.3902	0.2252	0.0202	-0.9018	-0.6898	0.3932	-0.2798	0.3222	-0.0198	0.1402	0.4102	0.0762	-0.3498	-0.0358	0.0702	0.2222	
Ppc89	Ppc89 - 	1	-0.09429	0.18231	0.60591	0.78301	0.33631	-0.07749	-0.20569	-0.31089	-0.28949	-0.22009	-0.06989	0.23831	0.24611	0.01971	-0.08409	-0.10089	-0.41196	-0.14536	0.35394	0.62384	0.39384	0.06114	-0.26606	-0.53156	-0.40906	-0.43956	-0.23446	0.24564	0.43574	0.30984	0.22494	-0.19708	0.25902	0.62912	0.37092	0.15712	-0.05618	-0.10628	-0.41958	-0.23498	-0.14008	-0.07178	0.11442	0.33432	0.33002	0.32432	-0.01418	-0.24584	-0.10775	-0.02054	-0.04454	0.21385	0.15986	0.06405	0.12305	-0.10384	-0.26924	-0.16864	-0.07205	0.10405	0.23175	0.29226	0.10096	-0.2537	-0.07	-0.21921	0.07959	0.23879	0.21049	-0.0802	-0.14881	-0.1399	-0.29211	-0.043	-0.1255	0.0098	0.17929	0.39389	0.24179	-0.00409	-0.00592	0.01187	0.18094	0.39376	0.29849	-0.00447	-0.1562	-0.10231	0.02264	0.04561	-0.06723	-0.12421	-0.12343	-0.15599	-0.0923	-0.02945	-0.04922	0.00291	0.12356	0.27314	0.35794	0.25542	0.11045	0.00806	0.0234	-0.08387	-0.0793	0.13286	0.11884	0.06254	0.19006	0.0855	-0.05249	-0.0182	-0.02731		-0.13818	-0.05854	0.01346	-0.05837	-0.09416	-0.0475	0.08944	0.15325	0.14972	0.23507	0.02657	-0.00243	0.12157	-0.14843	-0.16643	0.04857	-0.04343	-0.03943	-0.05643	0.00457	-0.16443	0.45257	-0.41443	-0.20743	0.05557	-0.09643	0.03157	-0.20343	-0.28343	-0.29143	-0.39743	-0.27543	-0.07243	-0.00943	-0.16543	0.12757	
Ark1	Ark1 - 	1	0.33762	0.87122	0.16002	-0.04528	-0.25708	-0.56838	-0.37218	-0.51808	-0.26868	0.09562	0.54782	0.70092	0.64062	-0.06948	-0.42488	-0.46768	0.40381	0.07771	0.70691	0.14061		-0.34309	-0.37979	-0.14839	-0.34009	-0.35509	0.10841	0.53891	0.25071	-0.06949	0.12861	0.44422	0.75032	0.69422	0.19532		-0.34588	-0.19068		-0.26458	0.16612	-0.01518	0.23622	0.33572	0.24542	-0.46228	-0.76948	0.27714	0.37714	0.33134		0.18754	0.10164	-0.46256	-0.53186	-0.62496	-0.28586	0.09574	0.27804	0.37904	0.46104	0.44394	-0.30926	0.34466	0.30916	0.27076	0.16086			0.00226	-0.22274				-0.19904			0.00926	-0.22564	0.28068	0.26861	0.26683	0.25464	0.13126	-0.04498	-0.09461	-0.08582	-0.15904	-0.20841	-0.18661	-0.18476	-0.18304	-0.14814	-0.0839	0.01504	0.12563	0.15008	0.16467	0.13796	0.08575	0.03077	-0.03388	-0.03062	-0.00272	0.03629	0.15145	0.14476	0.33694	0.56929	0.26521	-0.12675	-0.27329	-0.25999	-0.31132	-0.31809	-0.17399	0.01197	0.04131	-0.08354	-0.07444	0.13792	0.27202	0.32743	0.25153	0.12024	-0.17378	0.09122	-0.14278	-0.06878	-0.28578	-0.02678	0.07622	0.20222	-0.19678	0.23422	-0.17478	0.23822	-0.13078	-0.09678	-0.34578	0.05422	-0.08378	0.23422	-0.20078	-0.04478	-0.16778	0.14222	0.05322	0.10622	0.00122	0.21222	-0.13878	
Cnp3	Cnp3 - 	1	0.03365	0.34915	-0.46315	-0.39345	-0.39535	-0.00405	-0.08385	-0.00275	0.34115	0.45655	-0.00715		0.08265	0.16045	0.01205	-0.10225	0.35207	0.17677	-0.01243	-0.65113	-0.82563	-0.78553	-0.56813	-0.05263	0.16707	0.46617	0.31137	0.09707	0.03647	-0.28303	0.04317		0.30764	0.02654	-0.39666		0.23264	0.10924		0.30294	0.00534		0.03954	-0.51786	-0.00376		-0.19846	0.58977	0.08048	0.17298	-0.08292	0.11477	0.13967	-0.02593	-0.04663	0.09087	0.09787	0.22368	-0.20573	-0.18463	-0.30942	-0.25043	-0.13303	-0.34013	0.13977	-0.48233	-0.17573			0.29697	0.11217	0.17627	0.10357		-0.10443			-0.32213	0.10357	0.37678	0.28453	0.07715	-0.0157	-0.16735	-0.28349	-0.34657	-0.36898	-0.38933	-0.35663	-0.18802	-0.03372	0.15734	0.35902	0.52034	0.50123	0.25513	0.02034	-0.11025	-0.13973	-0.12043	-0.15735	-0.25634	-0.29025	-0.16574	0.47171	0.27225	0.19515	0.01737	-0.30957	-0.48391	-0.37149	-0.21998	-0.17503	-0.00916	0.05847	0.05073	0.02745	0.20861	0.07964	0.31704	0.38035	-0.0296		-0.31175	-0.03579	-0.21085	-0.60885	-0.67685	-0.43785	0.53315	-0.00385	0.21915	0.65815	0.38315	0.65915	0.45215	0.67215	0.41615	0.16015	0.19115	0.12515	-0.19685	0.09315	0.03615	0.00215	0.04715	0.29915	-0.00685	0.53715	0.12615	0.04615	-0.09985	
Mmf1	Mmf1 - 	1	-0.30593	-0.35523	-0.59623	-0.17333	-0.03963	-0.25403	-0.25133	-0.05123	-0.10543	0.02207	-0.02713	0.04947	0.04667	0.13617	0.24977	0.31547	-0.59676	-0.92286	-0.67626	-0.50946	-0.19296	-0.22576	-0.34256	-0.24366	-0.33736	0.24724	0.55324	0.41134	0.87764	0.27134	0.49964	-0.69879	-0.59999	-0.33899	-0.27659	0.01531	0.20741	0.00681	-0.16019	0.01961	0.06291	0.17171	0.17501	0.07821	0.18281	0.22001	0.16591	-0.45978	-0.45498	-0.78508	-0.70548	-0.13518	-0.09218	0.08362	0.13002	0.20182	0.08582	-0.00518	0.13432	-0.00708	0.08482	0.26252	0.22642	-0.46415	-0.26126	-0.39146	-0.45206	-0.38006	-0.24716	-0.02676	0.15554	0.21144	0.06304	-0.03856	0.22314	0.10444	0.01274	0.02614	0.12394	-0.20524	-0.8162	-0.86952	-0.66847	-0.44912	-0.1547	0.18688	0.42033	0.54459	0.59023	0.48124	0.22207	0.02112	-0.03831	-0.0895	-0.14048	-0.09509	-0.02363	0.00465	0.05124	0.03559	-0.00907	-0.02813	0.04056	0.10616	0.20188	-0.4874	-0.58035	-0.65226	-0.65095	-0.49976	-0.23086	0.13307	0.31987	0.46875	0.48008	0.25972	0.08162	0.10439	0.02169	0.00706	0.01385	-0.02385	-0.02061	-0.02159	-0.09336	0.47385	0.74385	0.51385	0.45385	0.73385	0.62385	0.35385	0.15385	0.17385	0.47385	0.19385	0.24385	-0.31615	0.43385	-0.01615	0.12385	-0.02615	0.12385	-0.24615	-0.01615	-0.22615	-0.02615	-0.12615	-0.14615	-0.27615	0.00385	-0.03615	
Bgl2	Bgl2 - 	1	0.85046	0.02216	-0.91914	-0.75844	-0.01544	0.28496	0.15936	0.33116	0.13606	-0.01264	-0.35724	-0.56624	-0.38054	-0.11294	0.19446	0.21436	0.30514	0.60094	-0.24626	-0.80036	-0.58366	0.10234	0.19544	0.32754	0.40114	0.22574	-0.01296	-0.36196	-0.89926	-0.21116	0.09254	0.14562	-0.12988	-0.40928	-0.41628	-0.10448	0.29122	0.36032	0.17082	0.19912	0.18402	0.13582	-0.03898	-0.21528	-0.38118	-0.21598	0.02012	0.29909	0.12558	0.13028	-0.08931	-0.16261	0.10918	0.23559	0.34139	0.33559	0.27239	0.27289	-0.10551	-0.30052	-0.44262	-0.54811	-0.34802	0.7591	0.6343	0.8653	0.5473	0.484	0.3578	0.3249	0.1667	0.0136	-0.0119	-0.0217	-0.2777	-0.32	-0.604	-0.5641	-0.4676	0.24476	0.18146	-0.08905	-0.53928	-0.81542	-0.57645	-0.09604	0.08982	0.11479	0.19052	0.31514	0.32829	0.30622	0.25895	0.1606	0.02995	-0.03602	-0.10822	-0.2278	-0.2945	-0.35744	-0.34676	-0.27894	-0.19349	-0.03945	0.3195	0.57101	0.43405	0.12472	-0.17076	-0.42292	-0.5045	-0.3833	-0.29346	-0.15708	-0.01482	0.08958	0.04074	0.11064	0.19953	0.26297	0.30183	0.16866	-0.07446	-0.26289	-0.36359	-0.23563	-0.57063	-0.26063	-0.42063	0.10937	0.26937	0.42937	0.39737	0.26937	0.04937	0.11937	-0.11063	-0.04063	-0.17063	-0.00063	-0.19063	0.04937	-0.22063	0.13937	-0.07063	0.19937	0.07937	0.18937	0.00937	0.16937	0.15937	0.12937	
Plb1	Plb1 - 	1	-0.46775	-0.53835	-0.53715	-0.35375	-0.16175	-0.04725	-0.00385	-0.01045	0.13565	0.30675	0.02365	-0.07475	0.15145	0.09005	0.39535	0.30295	0.53893	0.65453	0.08963	0.22723	0.00093	0.38033	0.29403	0.34273	0.48533	-0.49087	-0.32357	-0.60517	-2.44197	0.19393	0.13783	-0.45154	-0.53165	-0.54215	-0.15205	0.07855	0.30316	0.13745	0.00406	0.02505	0.11415	0.13946	0.12726	-0.09345	-0.02304	0.17715	0.18445	-0.67141	-0.53081			-0.06191	0.24869	0.35259	0.39419	0.21689			0.05179					-0.56178	-1.15388	-0.32888	-0.23688	0.00402	0.20392	0.28032	0.11222	0.17512	0.17282	0.17992	-0.07988	0.09132	0.07532	0.21732	0.28792	0.29621	0.04721	-0.16798	-0.43683	-0.55596	-0.47424	-0.23249	-0.02864	0.09789	0.1782	0.17996	0.11239	0.06119	0.06167	0.11852	0.13655	0.13272	0.08713	0.02457	-0.01266	-0.09131	-0.14143	-0.16092	-0.13737	-0.09474	-0.2086	-0.5045	-0.48205	-0.58425	-0.44556	-0.1783	0.13475	0.49107	0.63808	0.60625	0.4755	0.15926	-0.12735	-0.16025	-0.25839	-0.22406	-0.15269	-0.11803	-0.03804	-0.01285	-0.07723	0.10923	0.15923	0.23923	0.11923	-0.21077	-0.11077	0.05923	0.06923	0.19923	-0.01077	0.18923	0.00923	0.09923	-0.09077	0.21923	0.10923	0.04923	0.17923	0.12923	-0.01077	0.14923	0.04923	0.16923	0.06923	-0.00077	0.04923	-0.09077	
Arg12	Arg12 - 	1	-0.24663	-0.32613	-0.41463	-0.12193	-0.04283	-0.13533	-0.07163	-0.04903	-0.04013	0.07137	-0.08563	-0.11633	0.00407	0.03847	0.33677	0.33757	-0.374	-0.5913	-0.4433	-0.3509	-0.1068	-0.0673	0.0376	-0.0122	-0.0393	0.1184	0.0808	0.0592	0.23	0.1437	0.3007	-0.54736	-0.39236	-0.21416	0.15984	0.26524	0.33134	0.17654	0.08924	0.08054	0.08634	0.00844	-0.01546	-0.17246	-0.05566	0.06084	0.06374	-0.85995	-0.56315	-0.56455	-0.39945	-0.28255	0.09315	-0.10105	-0.02585	0.03935	0.09455	0.18445	0.25325	0.13495	0.07275	0.26905	0.20405	-0.326	-0.3684	-0.42681	-0.30261	-0.11631	0.0026	0.2231	0.1515	0.2433	0.2929	0.2207	0.0992	0.0027	-0.0313	-0.1177	0.13379	-0.38643	-0.75588	-0.79974	-0.70179	-0.3982	-0.05747	0.21674	0.39654	0.52839	0.58249	0.47437	0.30355	0.17247	0.07254	0.02856	-0.02424	-0.06447	-0.11018	-0.17405	-0.18298	-0.17177	-0.11694	-0.06876	0.00721	0.09738	0.2833	-0.31073	-0.4216	-0.52429	-0.52295	-0.24487	0.03623	0.23953	0.22761	0.15604	0.09403	0.04999	-0.04281	0.07691	0.02184	0.02143	0.09223	0.0072	-0.08341	-0.1705	-0.12741	0.64808	0.74808	0.71808	0.63808	0.77808	0.62808	0.57808	0.39808	0.39808	0.17808	0.25808	0.18808	0.08808	0.09808	0.37808	0.15808	0.10808	0.24808	0.13808	0.05808	0.06808	-0.02192	0.03808	-0.08192	-0.11192	0.04808	-0.16192	
SPCC1840_07c	SPCC1840_07c - 	1	0.06274	-0.06216	-0.34016	-0.66066	-0.66916	-0.66376	-0.32646	-0.21086	0.05944	0.16644	0.18384	0.09364	0.04484	0.31654	0.14724	0.40024	0.19941	-0.21849	-0.36159	-0.67659	-0.62629	-0.68289	-0.42989	-0.24669	-0.07289	0.30751	0.42181	0.45501	0.32801	0.21781	0.23341	0.01485	0.05415	0.02465	-0.10165	-0.25226	-0.08085	0.06924	-0.07435	0.41684	0.28384	0.17824	0.06895	-0.06095	-0.19975	-0.46696	-0.07375	0.13091	0.12391	0.04542	-0.08688	-0.27399	0.00302	-0.09808	-0.00998	-0.00628	0.14811	0.04572	0.10312	0.02972	-0.13938	-0.16688	-0.13228	0.11279	0.12159	0.08439	-0.03211	-0.02891	-0.01831	0.07099	0.16579	0.16599	0.11319	-0.01141	-0.00831	-0.02171	-0.12831	-0.15561	-0.22031	0.69464	0.21183	-0.23189	-0.51211	-0.68181	-0.66648	-0.16766	0.11151	0.06294	-0.00635	0.05723	0.05169	-0.02254	-0.0451	0.05496	0.17583	0.28229	0.27086	0.18915	0.13886	0.00675	-0.14118	-0.12582	-0.03252	-0.03555	0.04828	0.14143	0.08683	-0.117	-0.24265	-0.31882	-0.31066	-0.26988	-0.18235	-0.01062	0.11328	0.2145	0.23803	0.31231	0.22797	0.06707	-0.01857	-0.11265	-0.10284	-0.19225	-0.30623	-0.04515	0.02885	0.14885	0.25585	0.13885	0.47585	0.39885	0.89885	0.63885	0.72785	0.64885	0.89185	0.43885	0.70085	0.18885	0.13185	-0.04115	0.03685	-0.10115	0.07485	-0.09115	0.11785	-0.08115	0.04085	-0.02115	-0.06815	-0.18115	
Mug40	Mug40 - 	1	0.22132	0.42192	0.40672	0.65482	0.50142	0.08382	-0.13918	-0.23918	-0.26618	-0.09048	0.02792	0.16902	0.28622	0.05762	-0.10958	-0.16918	-0.17549	0.13821	0.17441	0.27361	0.35941	0.19101	0.07091	-0.15599	-0.30899	-0.22739	-0.16409	0.09421	0.11831	0.21051	0.16131	-0.39518	0.13872	0.36942	0.42252	0.40132	-0.06098	0.01352	-0.29268	-0.46078	-0.15318	-0.31698	0.00692	0.25592	0.52272	0.48812	0.33942	-0.66053	-0.25853	0.16577	0.63467	0.58267	0.32397	0.18227	-0.41293	-0.39123	-0.53623	-0.28423	-0.22343	0.04597	0.25617	0.47997	0.40417	-0.70922	-0.50762	-0.67972	0.30118	0.20078	0.35958	0.12228	-0.18892	-0.16452	-0.37632	-0.19252	-0.17792	0.04408	0.27258	0.34598	0.70738	0.03975	0.04047	0.06595	0.19332	0.21241	0.00463	-0.24677	-0.24405	-0.10392	-0.00316	0.04071	0.02768	-0.01153	0.02848	0.0842	0.05142	-0.03373	-0.06165	-0.02113	0.0237	0.05342	0.0698	0.09769	0.1616	0.15208	0.05276	0.01456	0.02948	0.07048	-0.1462	0.06243	0.23802	0.19093	0.32159	0.32016	0.07467	-0.16191	-0.39218	-0.51283	-0.3075	-0.10148	0.04656	0.09459	0.01451	0.0793	0.15189	0.60211	0.31961	0.13561	-0.03439	-0.18739	-0.19639	-0.11039	-0.20239	-0.08839	-0.19639	-0.18239	-0.13339	-0.07239	-0.12339	0.03261	0.02261	0.02561	0.17361	-0.05839	-0.29839	-0.16039	-0.22239	-0.05439	-0.18339	-0.22839	-0.22839	-0.16739	
SPBP23A10_11c	SPBP23A10_11c - 	1	-0.10232	-0.20732	-0.60072	-0.41672	-0.44762	-0.07572	0.19668	0.32618	0.53708	0.50018	0.24698	0.01488	-0.18052	-0.24942	0.00748	0.21528	-0.48092	-0.66242	-0.70602	-0.57492	-0.65912	-0.59262	-0.14702	0.01108	0.23808	0.45218	0.61018	0.63218	0.28748	0.06578	0.12028	0.35277	0.20846	0.04036	0.10236	0.23736	0.21157	0.07396	0.00676	-0.05374	-0.13984	-0.05904	-0.15654	-0.19944	-0.13604	0.00986	0.01256	0.45986	0.14806			-0.38864	-0.14484	-0.09854	0.13516	0.08956			-0.20064					0.46327	0.35567	0.14727	0.24717	0.15487	0.04457	0.13797	0.14717	0.08307	0.05417	-0.02463	-0.06423	-0.13213	-0.30323	-0.25373	-0.18143	-0.43365	-0.66785	-0.85757	-1.03054	-1.16996	-1.19192	-0.91461	-0.49375	-0.0581	0.38498	0.5949	0.69457	0.78743	0.90861	1.01635	0.94029	0.78397	0.61873	0.35056	0.0235	-0.36117	-0.69676	-0.91938	-0.88513	-0.60558	0.78589	1.08538	0.81661	0.19066	-0.29396	-0.76388	-1.01468	-0.88652	-0.50632	-0.08889	0.22928	0.35159	0.38162	0.44226	0.20155	-0.04265	-0.11682	-0.20082	-0.29339	-0.38814	-0.37231	0.01115	-0.12885	0.31115	0.46115	0.55115	0.44115	0.73115	0.62115	0.80115	0.44115	0.56115	0.34115	0.24115	-0.36885	0.11115	-0.40885	-0.24885	-0.14885	-0.28885	-0.32885	-0.17885	-0.30885	-0.04885	0.06115	-0.27885	-0.10885	0.01115	
Ght5	Ght5 - 	1	-0.70368	-0.43108	-0.28488	-0.62778	-0.27358	0.32242	0.28502	0.20992	0.35732	0.26352	0.08842	-0.12398	-0.07908	-0.02378	0.28912	0.04842	0.0692	0.1145	0.035	0.243	0.2833	0.4203	0.4637	0.1893	0.0188	-0.3255	-0.3449	-0.4582	-0.8693	-0.0816	0.0775	-0.20457	-0.32037	-0.47857	-0.25907	0.10693	0.19943	0.14893	-0.00197	0.11373	0.11273	0.09843	0.13523	-0.01047	-0.13267	0.11663	0.16403	-0.46213	-0.29844	-0.46573	-0.43373	0.03777	0.27956	0.45716	0.42357	0.36147	-0.07274	-0.13333	-0.09544	-0.06933	-0.04513	0.14107	0.14817		-0.89827		-0.30817		0.04183	0.31013	0.10283						-0.25287	-0.13027	-0.24117	0.08718	-0.02746	-0.17171	-0.30867	-0.35299	-0.26175	0.01983	0.17161	0.21803	0.2641	0.22732	0.10186	-0.03935	-0.17794	-0.21408	-0.20841	-0.14289	-0.06924	-0.08119	-0.07506	-0.05822	-0.02356	-0.07901	-0.13736	-0.10353	-0.33255	-0.67534	-0.75968	-0.84411	-0.74479	-0.20405	0.44519	0.93074	1.10706	0.76048	0.46465	0.26492	-0.0689	-0.35376	-0.51559	-0.39557	-0.18483	-0.04265	0.00681	-0.00507	0.03373	0.35231	0.37231	0.42231	-0.04769	0.09231	-0.23769	-0.15769	-0.24769	0.02231	-0.22769	0.09231	-0.08769	0.08231	-0.12769	0.35231	0.05231	0.12231	0.21231	0.20231	0.06231	0.13231	-0.04769	0.26231	0.19231	0.27231	-0.15769	0.12231	
SPCC1919_12c	SPCC1919_12c - 	1	0.12418		-0.21092	-0.34572	-0.29162	0.09418	0.12588	-0.02362	0.03118	0.04378	-0.08222	-0.00892	0.08428	-0.14262	-0.14732	-0.00862	0.26016	0.97466	0.05556	0.46526	-0.34254	0.28426	0.41876	0.56966	0.87416	-0.95724	-0.29554	-0.98754	-2.02444	-0.01774	-0.36314	0.12649	0.19269	-0.11621	-0.2689	-0.0222	-0.16411	0.08139	0.2196	0.2052	0.21269	0.10239	0.07699	-0.01891	-0.1263	-0.51391	-0.46641	-0.2151	-0.1405	0.2086		-0.21	-0.3224	-0.1006	0.1801	-0.1211	0.0069	0.4665	0.0486	-0.0262	-0.1827	0.0326	0.0067	-0.45033		-0.27503	0.00427	0.12627	-0.22313	-0.59063	-0.71953		0.50617	0.25407		0.42777	0.10277	0.21647	0.13367	0.26865	0.22574	0.09693	0.04129	-0.09458	-0.25431	-0.07498	0.04562	-0.0051	-0.03622	-0.01706	-0.05655	-0.14619	-0.1671	-0.00948	0.06021	-0.00653	-0.09523	-0.07192	0.04703	0.06265	-0.02203	-0.0781	-0.08573	-0.03219	0.32442	0.19754	0.13233	-0.18123	-0.37141	-0.21506	-0.14681	-0.22216	-0.21813	-0.06058	0.02901	0.1226	0.02923	0.22206	0.23433	0.20581	0.1349	0.06957	-0.07371	-0.22833	-0.22963	0.30072	0.11772	0.19272	0.02172	-0.03728	-0.04028	0.14272	0.61972	0.42272	0.24372	0.20272	0.07472	-0.41728		-0.28728		-0.00728	-0.65928	-0.21728	-0.27128	-0.04728	0.07272	-0.05728	0.19272	-0.00728	0.09372	0.04272	
SPAC1B1_01	SPAC1B1_01 - 	1	-0.10305	0.26745	0.12105	-0.06945	-0.02125	0.08045	0.22575		0.07575		-0.09595	-0.16965	-0.20655	-0.18465	-0.04885		-0.50258	0.07312	-0.11758	0.22652	-0.03998	0.27792	0.40772	0.31502	0.35982	-0.14108	-0.16688	-0.31438	-0.86268	-0.08978	-0.00238	-0.28257	-0.28996	-0.33327	-0.35217	-0.12566	0.17813	0.31303	0.34163	0.11383	0.05464	-0.07367	-0.14267	-0.09957	-0.25477	-0.13997	0.04903	-0.18892	-0.29441	0.11249	-0.25761	-0.13792	0.08599	-0.03822	0.35178	0.16069	0.13239	0.07478	-0.08782	-0.21272	-0.25631	-0.16912	-0.17501	-0.11035	-0.49755	-0.36245	-0.34735	-0.28635	-0.17605	-0.10525	0.08345	0.17785	0.08985	0.15455	-0.10305	0.02305	-0.08435	-0.01355	0.22195	-0.1869	-0.14512	-0.15889	-0.14909	-0.10533	-0.06124	-0.10685	-0.14582	-0.03984	0.11097	0.15828	0.16355	0.19755	0.24902	0.22495	0.13907	0.06442	-0.01012	-0.12647	-0.18981	-0.20485	-0.1849	-0.09883	-0.01196	0.001	-0.12473	-0.15933	-0.2638	-0.39927	-0.39078	-0.28805	-0.13459	0.10056	0.29988	0.3883	0.45017	0.46207	0.2217	0.04272	-0.1017	-0.20177	-0.25195	-0.22324	-0.18312	-0.17223	-0.1932	0.52927	0.28427	0.12127	0.10627	0.45227	-0.05773	-0.06173	0.15527	-0.21273	-0.27873	-0.19073	-0.22973	-0.26773	-0.13773	-0.20773	-0.15573	0.05627	-0.05373	0.11427	0.19027	0.04827	0.22427	0.00827	0.30427	-0.11773	0.29227	-0.20173	
SPCC132_04c	SPCC132_04c - 	1	-0.80664	-0.81504	-0.70804	-0.97754	-0.48364	-0.42834	-0.05844	-0.03804	0.10206	-0.16444	-0.29754	-0.03464	0.15596	0.43316	0.64476	0.72796	-1.16916	-0.83346	-0.93476	-0.95846	-0.85896	-0.49836	-0.04206	0.19954	0.24404	-0.14936	-0.15136	-0.43356	-0.38196	0.64684	1.01724	-1.13912	-0.95102	-0.63322	-0.43162	-0.07632	-0.23282	-0.22232	-0.17522	0.01618	0.27018	0.39718	0.39228	0.32018	0.39418	0.44818	0.40398	-1.01937	-0.85778	-0.47247	-0.33587	-0.36847	-0.36147	-0.22537	-0.09567	-0.02667	0.09443	0.22953	0.42603	0.29743	0.37363	0.38613	0.44033	-1.2278	-1.2235	-0.7341	-0.561	-0.3285	-0.1202	-0.1428	-0.2623	0.0742	0.5483	0.4397	0.1332	0.237	0.4338	0.3818	0.4219	0.21724	-1.10225	-1.375	-1.55032	-1.46884	-0.60741	0.49741	0.70793	0.54571	0.44917	0.26509	0.22546	0.24989	0.22321	0.18619	0.19615	0.32164	0.32278	0.20663	0.09335	-0.01909	-0.14884	-0.14489	-0.05342	-0.03896	0.8243	0.19341	-0.20468	-0.46201	-0.43104	-0.08788	0.17527	0.20297	0.15484	0.21738	-0.08372	-0.63209	-0.61928	-0.08308	0.12946	0.10342	0.15397	0.11133	0.06182	-0.04163	0.07022	1.35327	1.44027	1.22327	1.55927	1.21227	1.73027	1.39027	1.78227	1.74127	1.62127	1.30127	1.22127	0.91327	1.05227	0.87527	0.93727	0.78727	0.93527	0.54427	0.74527	0.59327	0.57227	0.47727	0.33427	-0.07673	-0.43173	-0.53473	
SPCC70_08c	SPCC70_08c - 	1	-1.16653	-1.46803	-1.21553	-1.65883	-1.30303	-1.16023	-0.62553	-0.11913	0.05757	0.03647	0.15757	0.17457	0.56327	0.91497	1.09377	1.38687	-1.96655	-2.11045	-1.69805	-1.54125	-0.50585	-0.24095	0.01365	0.05945	0.14175	0.41375	0.55885	0.55465	0.81695	0.80755	0.89305	-0.69403	-0.39063	-0.09183	0.01607	0.37077	0.45767	0.12837	0.25057	0.32457	0.49947	0.23627	0.16787	-0.20713	-0.33953	-0.60083	-0.24433	-1.45212	-1.07382	-0.88472	-0.65812	-0.31772	-0.59492	-0.01482	0.20808	0.23308	0.24228	0.39088	0.17078	0.35648	0.22688	0.21188	0.33808	0.99674	0.93734	0.34404	-0.14766	-0.48216	-0.41396	0.14304	0.32664	0.71754	0.48694	0.03044	-0.07416	-0.43486	-0.48836	-0.47216	-0.39766	-0.28727	-0.87027	-1.11267	-1.09837	-0.98747	-0.72018	-0.13342	0.38765	0.68316	0.78504	0.70876	0.63994	0.49616	0.31328	0.16878	0.04814	0.03912	0.053	-0.0236	-0.11995	-0.18225	-0.18462	-0.12016	0.00014	0.08013	0.85375	0.52319	0.29578	-0.27523	-0.61442	-0.52129	-0.24372	-0.07665	-0.14141	0.08864	0.04237	-0.35296	-0.34153	0.12928	0.19001	0.23802	0.32803	0.1316	-0.0828	-0.20898	-0.28246	2.38751	2.31801	2.01401	2.25001	1.97401	1.99801	1.68401	1.40901	1.26401	0.94401	0.66401	0.61201	0.46401	0.48701	0.45401	0.31601	0.04401	0.14301	0.09401	0.06201	-0.04599	-0.11799	-0.20599	-0.42899	-0.55599	-0.49199	-0.79599	
SPAC343_13	SPAC343_13 - 	1	-0.27147	-0.44157	0.35963	0.12533	0.21503	0.09353	-0.16957	-0.41307	-0.09457	-0.77067	-0.01827	0.15093	0.67303	0.50023	0.49173	-0.32647	-0.28221	-0.37931	-0.38991	0.02239	0.21679	0.20329	0.13149	-0.04171	-0.06731	-0.05591	-0.24531	-0.28091	-0.04951	0.34479	0.39299	-0.03733	-0.03713	0.09777	0.47746	0.13777	-0.09843	-0.06633	-0.53553	-0.06173	-0.10283	0.03287	0.17097	0.28897	0.29716	0.36217	0.24266	-0.20579	-0.00039	0.15111	0.27581	0.57321	0.20111	0.02001	-0.04069	-0.14969	-0.03239	-0.16749	-0.08539	0.05311	0.16381	0.14701	0.28731	-0.32778	-0.36988	-0.28728	-0.16178	0.20392	0.11942	0.02012	-0.11398	-0.27198	-0.22388	0.33072	-0.01918	0.18552	0.50372	0.32762	0.33172	0.11302	0.11305	0.09388	0.08975	0.05286	-0.02114	-0.02117	0.0095	-0.02439	-0.06771	-0.02457	0.05628	0.0375	-0.04416	-0.05524	-0.05012	-0.08094	-0.06559	-0.03059	-0.06319	-0.00028	0.14009	0.23561	0.24688	0.13091	-0.05602	-0.01045	0.0088	0.07435	0.15765	0.18032	0.08494	0.08916	0.06264	-0.06216	-0.18374	-0.18957	-0.13071	-0.09482	0.02249	0.04924	0.07667	0.14627	0.13151	0.12608	0.07479	0.39444	0.23244	0.13744	0.47644	0.10844	0.16544	0.10144	0.25444	0.03344	-0.14656	-0.00356	-0.05956	0.04144	-0.06156	0.17244	0.16644	0.16944	-0.00056	0.27244	0.14844	0.03444	0.12644	-0.08356	-0.10056	-0.10056	-0.01556	-0.08456	
SPBC36_11	SPBC36_11 - 	1	-0.27599	0.45071		0.25141				-0.09339	-0.39899	-0.19239	0.08461	0.35011	0.40921		0.09841	-0.03379	-0.20908	-0.26998	-0.06878	0.27052	0.22532	-0.00588	-0.26158	-0.23328	0.28982	-0.02108	-0.30928	0.02532	0.47852	0.32382	0.27522	-0.00221	0.32889	0.49399	0.17179		-0.17921	-0.20841	-0.50571	-0.32841	-0.05981	-0.25571	0.07419	0.43269	0.42269	0.37859	-0.15361	-0.17103	-0.06773	0.16327	0.62357		0.03277		-0.21153	-0.21173	-0.30133	-0.13143	0.00847	0.11277	0.50627	0.31957	0.16027	0.19949	0.15889	-0.03261	0.32279	-0.05771	0.07839	0.11599	0.13619	-0.09441	-0.02341	-0.11991	-0.16431	0.04719	0.28249	0.24229	-0.03401	0.0433	-0.07194	-0.07769	-0.00057	-0.00768	-0.04387	0.07389	0.23202	0.24742	0.1036	0.00724	-0.01515	-0.0964	-0.19345	-0.14665	-0.10576	-0.12699	-0.12414	-0.02427	0.07274	0.11417	0.1985	0.24544	0.26175	0.21255	0.0209	-0.12209	-0.05349	0.03236	0.12709	0.23928	0.17528	0.06224	-0.04113	0.02014	0.04744	-0.00449	-0.05891	-0.21283	-0.30896	-0.17202	-0.07384	0.05892	0.17945	0.22599	0.19146	0.39476	0.20526	0.25626	0.29226	-0.19674	-0.00874	0.00626	0.25126	0.19226	0.08826	0.13426	0.13626	0.04726	0.20626	-0.01974	0.18426	0.06726	0.17726	-0.03274	-0.12174	0.01326	-0.07274	-0.18674	-0.20574	-0.14874	-0.14474	-0.00774	
Cdc25	Cdc25 - 	1	0.38209	-0.08011	-0.07201	-0.36551	-0.11571	-0.05981	-0.05661	-0.01651	0.21949	0.32249	0.24559	-0.00291	-0.11561	-0.17801	-0.17681	-0.09741	0.20641	0.27351	-0.30229	-0.37709	-0.21409	-0.18699	-0.10079	0.05181	0.21851	0.15491	0.29891	0.18381	-0.28989	0.11791	0.02761																	0.41816	0.46206	0.14166	0.29636	-0.09074	-0.29584	-0.31654	-0.29084	-0.17824	0.01016	0.03656	0.22036	0.39316	0.25696	0.03036	-0.23674	0.05917	0.03927	0.33627	0.24567	0.23547	-0.04233	-0.15013	-0.20313	-0.11813	0.25247	0.20877	0.24487	0.13437	0.09687	0.12027	-0.38513	0.34277	0.28124	-0.02991	-0.24664	-0.2709	-0.17103	0.14464	0.14406	-0.05259	-0.18045	-0.22799	-0.21455	-0.16725	-0.11517	-0.05236	0.05779	0.20865	0.29377	0.32965	0.28301	0.1236	-0.01095	-0.06025	-0.10718	-0.13766	0.33847	0.50242	0.50054	0.41097	0.42029	0.25193	-0.13674	-0.38082	-0.57555	-0.55219	-0.43959	-0.33295	-0.16178	0.042	0.11537	0.22854	0.38087	0.3863	0.38416	0.30588	0.2046	-0.37196	-0.01896	-0.03796	0.03904	0.06804	0.36604	0.47104	0.35004	0.30304	0.34804	0.36004	0.43304	0.70004	0.63104	-0.05096	-0.26396	-0.21596	-0.26996	-0.27096	-0.40996	-0.03596	0.04904	0.00804	0.08804	0.11204	-0.28996	0.04204	
Pdr1	Pdr1 - 	1	-0.15482	-0.21262	-0.25272	-0.14052	0.18028	0.28648	0.48218	0.49478	0.26448	-0.05722	-0.37242	-0.58542	-0.41642		-0.00922	0.15618																-0.04779	-0.20269	-0.26619	-0.45389	-0.06639	0.54681	0.48312	0.45062	0.19161	-0.04429	-0.15749	-0.25259	-0.23419	-0.22419	-0.20329	0.12241	0.02397	-0.16963	0.01157	0.08707	-0.03773	0.09247	0.12337	0.28697	0.07697	-0.02173	-0.14043	-0.14553	-0.04043	-0.34773	-0.32893	0.00167	0.14146	-0.06324	0.06046	-0.06014	-0.07984	-0.08004	-0.13474	0.14606	0.13636	0.05356	0.04956	0.03516	-0.25504	-0.22844	-0.34624	-0.13604	-0.1347	-0.23611	-0.28406	-0.40136	-0.42601	-0.32262	-0.18362	-0.01334	0.12501	0.21574	0.30514	0.30838	0.24434	0.25077	0.34043	0.28891	0.11597	-0.0625	-0.21313	-0.30271	-0.51484	-0.6917	-0.55954	-0.3093	-0.11729	-0.07942	-0.2515	-0.34994	-0.40773	-0.35895	-0.20019	-0.05144	0.15145	0.39361	0.50893	0.5298	0.36009	0.14954	-0.00567	-0.25694	-0.34496	-0.37719	-0.32928	-0.17828	-0.07545	0.00421	0.09014	0.09264	-0.07436	0.06164	-0.25436	-0.11436	-0.12436	-0.29036	-0.04336	-0.13136	-0.05536	-0.22236	-0.05336	-0.21236	-0.20836	-0.17136	-0.18136	0.01464	-0.00736	-0.06836	0.22764	0.21364	0.32064	0.11564	0.05364	-0.06136	-0.12036	
Mcp7	Mcp7 - 	1	0.78572		-0.39068						-0.29148								0.66782	1.19382	0.66962	0.28412	-0.23608	-0.19868		-0.15678	-0.12968			-0.73348	-0.40728	-0.74048	-0.16938	0.1889	-0.0123	-0.0803	-0.3497	-0.5047	-0.2321	0.1667	0.0728	0.1655	0.3541	0.2446	0.1634	0.1702	0.009	-0.2187	-0.4291	0.06423	-0.36397			-0.06057	-0.58477	0.09363	0.23173	0.43123			0.18853					0.67913	0.76433	0.45103	0.23593	-0.10037	-0.12527	-0.00337	0.13563	0.09513	0.06743	-0.28277	0.19243	0.11713	-0.11327	-0.23137	-0.61087	0.25092	0.27518	0.23243	0.08623	-0.08504	-0.13793	0.0263	0.05047	-0.12336	-0.19067	-0.13902	-0.15	-0.16373	-0.2042	-0.11138	0.00954	0.13189	0.16719	0.20408	0.10689	-0.0398	-0.04426	-0.0329	-0.14029	-0.15232		-0.04273	-0.08101	-0.16879		-0.32511	-0.08459	0.19783	0.19628	0.15936	0.22743		0.1762	0.05231	-0.09576	-0.1343	-0.09886	-0.10025	-0.07975	-0.10206	0.02266	-0.16705	-0.08555	0.05645	-0.09455	-0.54955	0.40145	0.02445	0.59545		0.61445	-0.12455	0.51445	-0.31955	0.24445	-0.94655	-0.08755	-0.27555	-0.46855	-0.21455	0.20945	-0.05355	0.49845	-0.38755	0.09145	0.14245	0.36945	0.25345	
Mug71	Mug71 - 	1	0.40409	0.34099	0.20219	0.68579	0.38239	0.18889	-0.17221	-0.16811	-0.16861	-0.04261	-0.12961	-0.12051	-0.01131	0.02969	-0.08631	-0.18131	0.29083	0.12383	0.30723	0.34893	0.40273	0.26683	0.21113	-0.00627	-0.25997	-0.27007	-0.26627	-0.26607	-0.27157	-0.05237	0.08923	0.2406	0.2776	0.6404	0.4188	-0.0756	-0.1038	-0.2099	-0.1296	-0.228	-0.0189	0.0456	0.323	0.09	0.2155	-0.0572	-0.1735	0.16532	0.23392	0.24321	0.23542	0.24352	-0.00229	-0.06729	-0.27159	-0.20838	0.00031	-0.12828	0.09511	0.12081	0.08991	0.14641	-0.00809	-0.11061	-0.12821	0.12318	0.13609	0.23609	0.18119	-0.12282	-0.37081	-0.03212	-0.01181	-0.10481	0.02689	-0.07071	0.09458	0.11069	-0.06371	-0.07322	0.03521	0.20886	0.34591	0.47222	0.52478	0.35804	0.18622	0.06221	-0.05573	-0.16584	-0.27527	-0.40638	-0.45065	-0.35715	-0.20239	-0.07659	0.0036	0.0874	0.10381	0.01874	0.07559	0.24501	0.23866	0.16678	0.21248	0.3732	0.41945	0.3911	0.46374	0.35294	0.17204	0.01553	-0.19023	-0.3784	-0.48566	-0.60006	-0.46519	-0.20685	-0.01545	0.14726	0.2793	0.33714	0.36392	0.39088	0.23103	-0.17914	-0.24314	-0.31014	-0.11314	-0.44414	-0.23314	-0.35914	-0.23314	-0.12914	-0.29314	-0.15514	0.05686	0.03486	0.10686	0.33586	0.36686		0.40686	0.07586	0.00686	0.06086	0.21686	0.08486	0.00686	0.06186	0.01686	0.03686	
SPAC56E4_03	SPAC56E4_03 - 	1	-0.65875	-0.58145	-0.56955	-0.25215	-0.26205	-0.07255	0.06905	0.09465	0.01985	0.03645	-0.08495	-0.06375	0.10475	0.19975	0.51175	0.58045	-0.85658	-0.79698	-0.65808	-0.55728	-0.16258	-0.07098	0.10552	0.14212	0.01562	0.00832	-0.01858	0.06972	0.26322	0.42982	0.65742	-0.3975	-0.2621	-0.032	0.2805	0.3542	0.3134	0.0509	0.0619	0.0923	0.0897	0.0851	-0.0477	-0.208	-0.2258	-0.0042	-0.0049	-0.52449	-0.47489	-0.42289	-0.48379	-0.29039	-0.13079	-0.01109	0.04811	0.06831	0.18181	0.20871	0.18231	0.03721	0.05941	0.08491	0.15621	-0.12305	-0.40305	-0.25845	-0.28675	-0.25375	-0.06175	0.12885	0.16025	0.48455	0.41145	0.12165	-0.18925	-0.14175	-0.17705	0.01505	0.11235	-0.69186	-1.14193	-1.05318	-0.84872	-0.47994	-0.01993	0.40349	0.70095	0.86662	0.93961	0.78345	0.47953	0.15452	-0.06197	-0.13753	-0.21306	-0.24347	-0.22784	-0.20689	-0.07423	0.08674	0.21934	0.22592	0.21933	0.28271	0.53479	0.10439	-0.05598	-0.31897	-0.3345	-0.17787	-0.12551	-0.09911	-0.13028	-0.06948	-0.0326	0.00689	0.03214	0.17352	0.12449	0.07453	-0.02266	-0.15115	-0.16352	-0.20592	-0.18681	1.15192	1.34892	1.12392	1.03592	1.06192	0.88992	0.77592	0.58592	0.43192	0.07292	0.12492	0.10892	0.11192	0.29692	0.30192	0.17792	0.20392	0.08192	0.22192	-0.03408	0.12992	-0.06108	-0.04908	-0.18808	-0.27508	-0.31208	-0.44708	
Gpx1	Gpx1 - 	1	-0.45256	-1.14806	-0.92696	-1.07496	-0.45266	-0.30926	0.03154	0.08094	0.09644	-0.07366	0.05814	-0.06326	0.20784	0.55414	0.63224	0.70814	0.11598	0.00068	-0.12632	-0.10912	-0.16252	0.02358	-0.13312	-0.10452	-0.26352	0.08988	-0.15812	-0.12672	0.07788	-0.20632	0.23348	-0.45696	-0.51956	-0.37776	0.05174	0.14574	0.36584	0.06674	0.16754		0.01014	-0.17476	-0.21496	-0.14646	-0.00346	0.16644	0.25344	-0.15106	-0.17426	-0.24846	-0.08036	0.18454	0.40104	0.25474	0.13815	-0.11536	-0.34946	-0.32436	-0.27996	-0.26346	-0.07316	0.06914	0.14135	-0.46246	-0.26396	-0.32596	-0.22026	-0.30056	-0.18146	-0.01396	0.09454	0.23014	0.04794	0.04594	0.25064	0.05864	0.12614	0.16384	0.22734	-0.37993	-0.47139	-0.50519	-0.53813	-0.44784	-0.21792	-0.0192	0.02604	0.08322	0.20867	0.36291	0.55544	0.60294	0.4942	0.27536	0.06619	-0.03452	-0.11529	-0.29494	-0.50464	-0.58151	-0.49835	-0.32332	-0.08808	0.15255	-0.56039	-0.79913	-0.86347	-0.66665	-0.33783	0.18806	0.68753	0.99198	1.02274	0.75247	0.37058	-0.02632	-0.27958	-0.42095	-0.44092	-0.29991	-0.09051	-0.05758	-0.02645	0.04369	0.0586	-0.56529	-0.44029	-0.09029	-0.34029	0.32971	0.02971	0.19971	-0.07029	0.17971	0.08971	0.08971	-0.21029	0.09971	-0.38029	0.32971	0.01971	0.24971	0.40971	0.27971	0.40971	0.13971	0.09971	0.15971	0.07971	0.11971	0.08971	0.06971	
SPBPB2B2_01	SPBPB2B2_01 - 	1	0.16171	-0.15449	0.56771	-0.06339	0.07601	0.64051	0.61471	0.18661	-0.26649	-1.06949	-0.68229	-0.27609	0.23121	0.69391	0.54711	0.09091	1.34422	1.07782	0.92082	0.40252	0.40872	0.55382	0.09002	0.02132	-0.56338	-1.69078	-1.14588	-1.34118	-2.20308	0.39992	0.40042	-0.93848	-1.02318	-0.43987	0.05023	0.16213	0.24213	0.21983	0.52483	0.15233	0.02293	-0.13997	-0.26187	-0.12927	-0.01997	0.19703	0.21463		-0.99423	-0.83263	-0.65023	-0.06323	-0.18443	0.33067	-0.23723	0.01287	-0.58823	-0.53713	-0.36123	-0.00403	0.17007	0.49247	0.55157							0.18916	-0.30974			-0.07014		-0.57794		0.25306	0.44676	-0.1517	-0.38428	-0.57076	-0.63032	-0.45197	-0.18178	0.10011	0.43328	0.73304	0.8554	0.76775	0.53288	0.2656	0.0082	-0.18177	-0.37307	-0.50696	-0.52589	-0.52184	-0.41884	-0.32701	-0.21208	0.14231	0.48643	0.60196	0.05664	-0.00617	0.02073	-0.0741	-0.23058	-0.18599	0.03076	0.19327	0.26153	0.24114	0.16742	-0.00394	-0.11065	-0.03584	-0.19174	-0.21209	-0.13289	-0.0793	0.00337	0.00825	-0.02201	-0.61929	-0.74629	-0.22929	-0.33629	1.29771	0.08871	0.10371	0.19971	-0.26729	-0.30429	-0.09729	-0.29329	-0.17429	-0.38129	-0.46129	0.18271	0.14071	0.24571	0.40471	0.35871	-0.01129	0.18571	-0.28629	0.16271	-0.21329	-0.01429	-0.22529	
His2	His2 - 	1	-0.49605	-0.44635	-0.25455	0.07335	-0.00725	-0.19465	-0.01675	-0.01605	0.01615	-0.05225	-0.02215	0.05485	0.11765	0.19985	0.31505	0.25525	-0.72542	-0.82292	-0.35252	-0.32762	-0.05442	0.10368	-0.07412	-0.05762	-0.02542	0.04848	0.17018	0.31578	0.33808	0.28988	0.32928	-0.45215	-0.37266	-0.12335	0.20905	0.36625	0.24634	0.06544	0.05225	-0.13716	-0.06085	-0.21036	-0.15125	-0.09676	-0.01776	0.25835	0.24715	-0.4286	-0.5637	-0.3333	-0.0353	0.0964	0.1468	0.1534	0.0954	0.0205	-0.0306	-0.0382	-0.1485	-0.09	0.0396	0.3332	0.2732	0.08135		-0.15435	-0.27915	-0.04995	0.03235		0.37235		0.02215	-0.19235		-0.30835		-0.01905	0.07475	-0.07605	-0.41369	-0.5926	-0.51435	-0.33116	-0.03546	0.30433	0.45679	0.50222	0.43396	0.25383	0.07567	-0.06802	-0.12889	-0.09925	-0.0457	0.0157	0.02027	-0.01815	-0.02328	-0.0279	-0.00112	0.04518	0.07376	0.00076	0.07274	-0.20429	-0.25253	-0.34991	-0.26615	-0.01206	0.07366	0.11814	0.06908	0.09442	0.0762	0.00885	0.04586	0.19275	0.06584	-0.07663	-0.14503	-0.22284	-0.18981	-0.16753	-0.14983	1.06466	1.20016	0.88216	0.82916	0.88516	0.63516	0.41416	0.27416	0.24716	0.17216	0.20916	0.20816	0.13516	0.11816	0.24316	0.10416	-0.08384	0.06216	-0.10584	-0.09884	-0.17984	-0.19884	-0.19984	-0.21484	-0.24784	-0.15684	-0.36884	
Pcp1	Pcp1 - 	1	0.31886	-0.40674	-0.22004	-0.80704	-0.59804	-0.37284	0.02666	-0.05184	0.08116	-0.07874	0.17816	0.49736	0.23226		-0.04244	0.14596	0.56441	0.48501	0.11841	-0.09729	-0.41889	-0.42119	0.15451	0.13801	0.26821	-0.32119	-0.02869	-0.11459	-0.56049	-0.02909	-0.40279	0.07494	0.30544	-0.06426	-0.44696	-0.40326	-0.24816	0.21004	0.04364	0.35954	0.28404	0.36394	0.04454	0.21484	0.04954	-0.44656	-0.83076	-0.28617	0.03193	0.14803	-0.05977		-0.56657	0.22363	0.18123	0.34443	0.13903	-0.00967	0.11643	0.14963	0.11273	-0.49857	-0.18817	0.24024	0.03714	0.22254	0.12054	-0.09566	-0.21146	-0.03026	0.02934	0.05884	0.21504	0.13604	-0.07996	-0.05326	0.06764	0.01154	-0.22896	-0.07268	-0.1453	-0.12607	0.02745	0.08718		-0.13758	-0.13409	-0.09218	-0.05358	-0.0692	-0.09865	-0.08753		0.0812	0.19827	0.18508	0.23765	0.28833	0.26043	0.17966	0.06895	-0.05908	-0.13246		-0.11141	-0.19374	-0.08205	0.36324	0.24915	0.1527	0.07523	-0.11126	-0.24816	-0.3162	-0.27171	0.00077	0.20731	0.19113	0.11061	0.07192	0.12074	0.10912	-0.04128	-0.17706	-0.15045	-0.12233	-0.01583	-0.22683	0.12717	-0.58983	0.11917	0.15417	0.53317	0.35817	0.40017	0.02017	0.21417	0.76017	-0.09983	0.14917	0.10717	-0.01883	0.06417		-0.21983	0.13917	0.23817	0.22417	0.22317	0.08717	-0.18583	0.11917	
SPAC1F12_05	SPAC1F12_05 - 	1	0.27843	-0.10447	-0.64477	-0.86557	-0.21187	0.13633	0.36323	0.43973	0.37473	0.23913	-0.04857	-0.25117	-0.17047	-0.21477	0.06423	0.28963	-0.1073	-0.3383	-0.5074	-0.6482	-0.3775	-0.0748	0.0838	0.3547	0.1974	0.3301	0.1775	-0.0986	-0.2469	-0.1036	0.1487	0.00508	0.01078	-0.13983	-0.11153	-0.01212	0.10318	0.19167	0.21317	0.08428	0.08778	0.05568	-0.03333	-0.17012	-0.20542	-0.15522	-0.07782	-0.22671	-0.30721	-0.23851	-0.27011	-0.18831	-0.40931	0.15249	0.24789	0.22069	0.20619	0.03449	0.01879	-0.16451	-0.04071	-0.15151	-0.01221	-0.0646	-0.0112	-0.1304	-0.1434	-0.2932	-0.0913	0.002	0.113	0.276	0.0694	-0.0391	-0.0166	-0.0352	-0.1505	-0.1518	0.0159	0.0753	-0.05504	-0.2951	-0.45385	-0.51931	-0.39078	-0.07156	0.04837	0.05214	0.1073	0.19137	0.22571	0.23895	0.25499	0.253	0.20032	0.08541	-0.03683	-0.1072	-0.19832	-0.29976	-0.29222	-0.27657	-0.15703	-0.04703	0.11114	0.00113	-0.03364	-0.19287	-0.32319	-0.28159	-0.19946	-0.11826	-0.05429	0.07639	0.26159	0.29492	0.11809	0.13643	0.19364	0.02959	-0.10032	-0.16057	-0.1449	-0.15037	-0.11647	0.29788	-0.02212	0.36788	0.36788	0.73788	0.16788	0.21788	0.32788	0.14788	-0.02212	0.01788	-0.22212	-0.20212	-0.37212	-0.07212	-0.30212	-0.03212	0.03788	-0.01212	0.32788	0.04788	-0.17212	-0.11212	0.15788	0.00788	0.10788	-0.14212	
SPCP1E11_08	SPCP1E11_08 - 	1	-0.27211	-0.27891	-0.10031	-0.04361	-0.04601	0.04339	0.27999	0.34929	0.33819	0.38209	0.01729	-0.21281	-0.36831	-0.24291	-0.01331	0.08139	-0.96947	-0.85207	-0.54907	-0.61427	-0.18907	-0.37387	-0.00197	0.06853	0.23993	0.73243	0.70083	0.71763	0.57853	-0.08787	0.00113	-0.06329	-0.2311	-0.22909	-0.06159	0.17111	0.3381	0.25511	0.14661	-0.03479	-0.22359	-0.31879	-0.40299	-0.27319	-0.18379	0.02201	0.3047	0.25271	-0.03379	-0.06589	-0.29229	0.08611	0.24611	0.24071	0.20361	0.10991	0.01681	-0.20229	-0.21809	-0.27219	-0.26369	-0.02849	0.09501	0.21543	0.37683	0.09723	0.01153	-0.09057	-0.02077	0.04053	0.20013	0.11463	0.01813	-0.04997	-0.09507	-0.22667	-0.24907	-0.39097	-0.11927	-0.3874	-0.09421	0.05606	-0.00637	-0.05049	-0.01854	-0.10373	-0.28601	-0.44414	-0.43845	-0.36839	-0.20528	0.08029	0.3649	0.55746	0.63716	0.6188	0.52126	0.36393	0.10328	-0.2474	-0.55708	-0.69317	-0.66183	-0.53578	-0.06921	-0.02067	0.27145	0.32326	-0.34556	-0.60925	-0.47747	-0.32983	0.24036	0.79878	0.88339	0.61399	0.39597	-0.1413	-0.53818	-0.6455	-0.52182	-0.36147	-0.26791	-0.12433	0.07338	0.42981	0.38481	0.19881	0.30081	0.30281	0.27881	0.26581	0.34781	0.33181	0.45381	0.32581	0.34181	-0.01519	0.03181	-0.06219	-0.13319	-0.50319	-0.27619	-0.41819	-0.19819	-0.29319	-0.17519	-0.00019	-0.17119	-0.00319	-0.02419	-0.15219	
SPAC57A10_09c	SPAC57A10_09c - 	1	-0.89601	-0.71611	-0.43091	-0.20121	0.11039	0.09489	0.08539	0.08599	-0.06231	-0.26961	-0.09721	0.00839	0.22829	0.39739	0.49109	0.53499	-0.02261	-0.44051	-0.43271	-0.22111	0.07669	-0.02371	0.02979	-0.04851	-0.12491	0.06629	-0.05021	0.02469	0.13909	0.17159	0.21729	-0.48533	-0.26094	-0.03874	0.38926	0.12686	0.23287	-0.03264	-0.19143	-0.24294	-0.23963	-0.14853	-0.04694	-0.03034	0.15986	0.39996	0.37826	-0.16592	-0.13423			0.24438	0.19207	0.16057	-0.00792	-0.09272			-0.19623								-0.02798		-0.02798	-0.02798			-0.02798		-0.06108		0.08762	-0.00458	0.15322	-0.55102	-0.66413	-0.57969	-0.42732	-0.21212	-0.04567	0.15955	0.34113	0.42938	0.42229	0.38609	0.47044	0.48918	0.32368	0.05119	-0.14629	-0.22619	-0.25036	-0.30266	-0.32324	-0.26929	-0.22837	-0.16071	0.02834	0.17015	-0.49411	-0.5594	-0.46115	-0.24168	0.10042	0.45983	0.71991	0.81501	0.58463	0.21426	-0.02733	-0.18	-0.30793	-0.31861	-0.34466	-0.33692	-0.24549	-0.15042	-0.01968	0.11819	0.20767	0.15212	0.43412	0.15112	0.46812	0.06512	0.38912	0.11912	0.32812	0.20112	0.16012	-0.01788	0.02212	-0.09288	0.26212	0.05012	0.25212	0.00612	0.19712	-0.07488	0.02312	-0.01088	0.18812	-0.05088	-0.07088	-0.32688	-0.19788	-0.39788	
SPAC31G5_02	SPAC31G5_02 - 	1	0.44346	0.51686	0.45226	-0.02184	-0.07664	-0.29054	0.01006	0.00916	0.30326	0.21446	0.02186	-0.02194	-0.16584	-0.34054	-0.26384	-0.32564	0.04354	-0.08436	0.15274	0.04314	0.06204	-0.40666	-0.40626	-0.34206	-0.07256	0.34064	0.57504	0.57844	0.70524	0.02194	-0.22776	0.46969	0.36009	0.22479	0.08519	-0.16521	-0.23371	-0.16701	0.09679	0.13319	-0.12131	0.03469	0.01659	0.09909	-0.01901	-0.20921	-0.27781	0.35431	0.3057	0.00401	-0.04229	-0.09599	-0.02159	-0.01379	-0.01259	0.05141	0.08711	0.06341	0.1152	-0.02139	-0.09099	-0.1714	-0.13309	0.27136	0.25315	0.25116	0.11306	0.19446	0.03105	0.03506	0.06155	-0.02875	-0.13084	-0.11994	-0.04054	-0.00765	-0.10445	-0.14204	-0.28224	0.14546	0.24275	0.32795	0.33581	0.25396	0.06679	-0.08142	-0.25395	-0.42676	-0.45438	-0.3951	-0.32132	-0.22114	-0.08347	0.09278	0.23478	0.37807	0.48256	0.47033	0.37769	0.22969	0.07989	-0.03099	-0.13884	-0.2666	0.38123	0.56685	0.46265	0.37466	0.17656	-0.11123	-0.43143	-0.5927	-0.53896	-0.41049	-0.19468	0.0151	0.1392	0.20702	0.13938	0.12632	0.11187	0.11932	0.07251	-0.02064	-0.14675	-0.20751	-0.22101	-0.46301	-0.31101	-0.43601	-0.36101	-0.39801	-0.27701	0.04999	0.03699	0.13499	0.12899	0.07699	0.02499	0.11299	-0.21301	-0.27201	-0.25301	-0.53101	-0.48401	-0.24601	-0.27301	0.04999	0.15799	-0.01801	-0.04701	0.18399	
SPAC9_11	SPAC9_11 - 	1	0.11464	0.17364	0.21004	0.11494	0.11114	-0.02096	-0.15006	-0.18426	0.01664	-0.16226	0.16124	0.22464	0.41274	0.07744	-0.23246	-0.65096	0.16673	0.40683	0.29673	0.60813	0.30493	0.33843	0.03403	-0.11037	-0.21407	-0.37467	-0.24187	-0.09707	-0.35767	0.25223	-0.15907	0.35103	0.40253	0.32043	0.04344	-0.50416	-0.35307	-0.04526	-0.39276	-0.01256	0.13714	0.19094	0.20993	0.33653	0.12853	-0.01707	-0.39676	0.35997	0.27207	0.26037	0.15237	-0.02583	-0.01033	-0.33293	-0.43473	-0.21593	-0.25643	-0.02333	0.20957	0.34197	0.21517	-0.30103	-0.10843	0.23523		0.32383	0.03253	0.07643	-0.18667	0.03923	-0.10887	-0.43357		0.09513	0.18043	0.06273		0.03943	-0.03467	-0.03409	0.3632	0.53629	0.69211	0.71268	0.38326	0.02356	-0.09966	-0.19397	-0.28631	-0.30306	-0.29465	-0.34967	-0.39973	-0.36121	-0.21387	-0.07003	-0.02844	-0.04258	0.02482	0.13923	0.29246	0.4134	0.27255	0.01992	-0.03875	0.09404	0.11199	0.1501	0.20213	0.16966	0.13515	-0.05385	-0.2158	-0.19483	-0.11681	-0.04272	-0.1422	-0.07779	0.08097	0.04261	-0.0829	0.04191	0.2159	0.23082	0.1336	-0.09284	-0.54834	-0.12134	-0.39834	-0.16334	-0.25834	-0.00534	-0.30434	-0.18934	-0.43334	-0.12234	-0.33434	-0.03134	-0.29734	-0.03834	-0.44034	0.22266	-0.44234	0.05966	-0.31434	0.03066	0.15866	-0.09334	-0.34134	-0.08834	0.07966	0.14966	
SPAC227_04	SPAC227_04 - 	1	0.51621		0.12811	-0.31379	-0.15629	0.02981	-0.14709	-0.11929	-0.06499	-0.10309	0.11201	-0.09469			-0.28359	-0.03889	0.34689	0.25349	0.45499	0.13209	0.13959	0.12969	0.14419	0.08769	0.00629	0.24189	0.00099	-0.11311	-0.42211	-0.52831	-0.21611	0.21788	0.63748	0.30108	-0.20222	-0.20852	-0.22552	0.11998		0.41188	0.37938	0.22578	0.23158	0.09448	0.01948	-0.55412	-0.33832	0.39126	0.21536		0.19486	-0.60134	0.00516	-0.40214	-0.33824		-0.00184	0.50266	0.36736	0.06706	-0.22124	-0.17304	-0.21024	0.25305		0.18815	-0.02085	-0.03725	-0.03725	-0.26865	0.04265	0.09045	0.08875	-0.03725	0.19825	0.16195		-0.16715	-0.21885	0.25572	0.30497	0.20133	0.12885	0.03003	-0.04518	-0.02553	-0.06369	-0.17396	-0.2263	-0.13726	-0.026	-0.04925	-0.0338	-0.07804	-0.08326	-0.00269	0.01827	0.02274	0.01664	-0.00071	0.11372	0.20734	0.13339	0.07854	0.3004	0.20529	0.18312	0.01644	-0.15914	-0.12971		-0.16718	-0.17925	-0.14477				-0.18811	-0.04236	0.17718	0.26285	0.39241	0.40569		0.05676	-0.21545	-0.00445	-0.47845	-0.30045	-0.25945	-0.16245	-0.37445	-0.13745	-0.19945	-0.06645	-0.28445	-0.17945	-0.23445	0.30955	-0.06645	-0.07645	-0.28945	0.08255	-0.24845	0.37555	0.06455	0.27355	-0.00945	0.15155	0.00855	0.27455	-0.12545	
Wis1	Wis1 - 	1	0.05867	-0.10503	-0.26383	-0.21743	-0.17343	0.33067	0.34737	0.37957	0.56427	0.23907	0.21387		-0.24753	-0.25783	-0.16883	-0.67793	-0.17351	-0.08671	-0.72111	-0.40851	-0.74811	-0.02151	0.42559	0.64619	0.78789	0.38349	0.29469	-0.06191	-0.75671	-0.17971	-0.03981	0.13495	0.00746	-0.14725	-0.08995	0.19206	0.17035	0.17896	0.09355	0.10396	-0.15424	-0.06575	-0.13465	-0.18115	-0.18414	-0.02244	0.08766	0.15939	-0.02011	-0.00501	-0.09391	-0.00201	-0.04701	0.20839	0.32289	0.25809	-0.07481	-0.00101	-0.13321	-0.24851	-0.05761	-0.18601	-0.08461								0.47096		0.05506	0.06826				-0.04404		0.10356	-0.13149	-0.41878	-0.57613	-0.7069	-0.62191	-0.18073	0.08878	0.11428	0.09952	0.1818	0.28257	0.33688	0.37852	0.42179	0.40129	0.28479	0.11552	-0.05023	-0.1834	-0.31385	-0.40192	-0.41962	-0.33892	-0.24568	0.10538	0.06607	-0.02652	-0.18844	-0.30454	-0.32648	-0.29341	-0.18505	-0.03108	0.15224	0.288	0.299	0.22436	0.22987	0.11227	-0.07086	-0.14378	-0.26927	-0.29367	-0.26958	-0.15956	0.53339	0.88839	0.50139	0.54639	0.17839	0.65339	0.37439	0.68039	0.06739	0.73439	-0.01061	0.26139		0.26639	-0.66461	-0.18261	-0.20861		-0.37961	0.09939	0.05839	0.26839	0.01539	-0.11561	0.12839	0.00239	0.17639	
SPAC17A2_02c	SPAC17A2_02c - 	1	-0.41416	0.08574	0.37714	0.40104	0.49644	0.44264	0.53644		0.15094		-0.21016	-0.33406		-0.42006	-0.18556	-0.08126	-0.79794	-0.57214	-0.11824	0.07166	0.39186	0.36116	0.50886	0.60356	0.45426	0.50316	0.36656	0.17516	-0.00844	-0.18804	-0.19044	-0.28946	-0.34296	-0.31956	-0.24656	-0.15005	-0.15186	-0.09156	0.00684	0.03154	0.12974	0.18634	0.14484	0.20255	0.14144	0.20904	0.16554	-0.46129	-0.40789			-0.06919	0.02031	0.17061	0.25651	0.20421			0.28671					-0.49328	-0.65258	-0.51019	-0.29779	-0.31019	-0.13319	-0.02959	-0.02419	0.04981	0.06331	0.12411	0.21271	0.26601	0.33441	0.09491	0.27981	-0.58671	-0.64128	-0.46054	-0.3219	-0.16095	0.03592	0.21535	0.33331	0.43534	0.51727	0.48091	0.29222	0.16655	0.13289	0.11666	0.00372	-0.09941	-0.17648	-0.25423	-0.25562	-0.24966	-0.2569	-0.25326	-0.16894	-0.00811	0.0404	-0.26646	-0.37365	-0.54268	-0.39918	-0.13002	0.13252	0.33125	0.40193	0.30293	0.14682	-0.01265	-0.08639	0.0635	0.11012	0.07777	0.05241	0.02716	0.00143	0.00468	0.0143	0.44087	0.18437	0.18938	-0.09663	-0.21063	-0.45263	-0.21263	-0.52462	-0.45663	-0.52163	-0.65163	-0.57062	-0.67362	-0.47363	-0.47863	-0.62963	-0.18863	-0.42363	-0.16363	0.06038	0.13137	-0.05163	0.19737	0.00737	0.34537	0.17537	0.37237	
SPCC1450_09c	SPCC1450_09c - 	1		-0.7169	-0.4537	-0.9429	-0.6487	0.3322	0.442	0.1794	0.5088	0.4047	0.0328		-0.061	-0.0007	-0.0779	-0.4613	-0.51213	-0.54133	-0.59423			0.37257	0.72967	0.59387	1.18847	0.20847	0.22067	-0.58403	-0.45413	-0.35263	-0.25743	0.02964	-0.12536	0.04374	-0.62996	0.33044	-0.14026	0.25954	0.04344	0.07164	0.14694	0.12764	0.09834	0.03124	-0.10676	-0.33596	-0.21146			-0.53479	-0.20469	-0.27339	-0.57999	0.08861	-0.14879		0.16801	-0.02769	-0.03869	-0.11209			0.19621	-0.33957							0.01563									-0.51502	-0.42149	-0.392	-0.49006	-0.44166	-0.28225	-0.20495	-0.11004	0.12775	0.32108	0.2724	0.24461	0.37125	0.4486	0.37218	0.207	0.10563	0.11701	0.08004	-0.11322	-0.28763	-0.27629	-0.24332	-0.2431	-0.14521	-0.11542	-0.04617	-0.02109	-0.15281	-0.19065	-0.16425	-0.00826	0.17132	0.24719	0.16551	0.06508	0.10121	0.0617	-0.08145	-0.02405	0.01384	-0.08726	-0.09643	-0.07984	-0.0215	-0.01344	0.45352	0.00352	0.22652	-0.07748	1.64852	0.00952	0.09452	-0.17348	-0.34148	-0.33548	-0.26348	-0.34948	-0.36848	-0.47848	-0.37948	-0.15648	-0.19948	-0.60248	0.03852	0.01552	-0.15148	0.18652	-0.04748	0.11552	-0.03548	0.18852	-0.09448	
SPBC21H7_03c	SPBC21H7_03c - 	1	0.13193	-0.29217	-0.41897	-0.61347	-0.34817	-0.16637	0.05213	0.22223	0.23263	0.42223	0.06703	0.03813	-0.12777		0.20893	0.20233	0.18491	-0.20809	-0.55589	-0.70439	-0.71079	-0.52329	-0.10919	0.40381	0.29681	0.48431	0.49281	0.28341	0.00981	-0.00919	-0.18009	0.01233	-0.10877	-0.05207	-0.13947	-0.04347	-0.02767	0.21153	-0.06877	0.10173	-0.05377	0.17213	0.10723	0.12513	-0.00397	-0.03707	-0.12247	-0.06661	0.04419	-0.06601	-0.28392	-0.17342	0.27389	0.02269	-0.00481	-0.02001	-0.00791	0.15559	-0.09621	-0.27222	-0.38962	-0.31182	-0.06521	-0.00667	-0.32837	-0.16548	-0.14178	-0.03097	0.05862	0.09902	0.14492	0.24493	0.09942	0.08783	0.00703	-0.11827	-0.02857	-0.13047	-0.06758	0.02904	-0.18538	-0.30785	-0.37043	-0.53965	-0.66728	-0.41583	-0.12348	0.01327	0.14457	0.28861	0.3671	0.38213	0.36904	0.35438	0.29696	0.22732	0.12728	-0.00652	-0.15725	-0.30171	-0.37304	-0.3811	-0.29898	-0.20496	0.01646	-0.03841		-0.29503	-0.32036	-0.21608	-0.17838	-0.0013	0.13	0.13537	0.19243	0.2195	0.08874	0.01476	-0.00509	0.02535	-0.06818	-0.0572	-0.03344	-0.11879	-0.15564	0.15837	0.14987	0.18487	0.52088	-0.10013	0.55787	0.13687	0.65588	0.16887	0.44687	0.20487	0.37288	0.31188	0.01787	-0.25812	-0.26313	-0.13413	-0.33413	0.06687	-0.33513	0.05687	0.17687	0.04088	-0.09913	0.03987	-0.43012	0.10987	
SPBC1709_13c	SPBC1709_13c - 	1	0.40322	0.39252	0.26932	0.50312	0.27482	-0.04798	-0.16048	-0.28038	-0.20948	-0.06128	-0.03508	0.29382	0.24062	0.02942	-0.22608	-0.39428	-0.13073	0.06917	0.33137	0.34457	0.28267	-0.03233	-0.22503	-0.15573	-0.13063	0.10667	0.15227	0.13227	0.30517	0.01367	-0.12733	0.22602	0.24642	0.37512	0.25252	-0.28428	-0.34748	-0.15128	-0.23148	-0.04278	0.04312	0.11702	0.23592	0.33702	0.23822	-0.01678	0.00022	0.25614	0.24384	0.23544	0.11274	-0.05126	0.02934	-0.33486	-0.41206	-0.18796	-0.03886	0.14764	0.12764	0.08564	0.11554	0.07384	-0.12326	0.03946	0.21226	0.08376	-0.02694	0.17816	-0.10274	-0.12424	0.16686	-0.08034	-0.01054	0.01706	-0.00104	-0.03434	0.11766	-0.04564	-0.02854	0.23097	0.21987	0.21849	0.19098	0.14921	0.15839	0.14127	0.09811	-0.00027	-0.16075	-0.30654	-0.36796	-0.32313	-0.24813	-0.13999	-0.03485	0.10193	0.18156	0.1862	0.20235	0.12273	-0.03295	-0.15775	-0.26483	-0.25494	0.23255	0.21595	0.17741	0.04451	-0.06284	-0.07556	-0.17348	-0.22393	-0.17403	-0.08997	0.00531	0.00898	-0.00389	0.11765	0.08047	-0.01664	-0.05672	-0.07132	-0.06152	-0.04952	0.00461	0.33365	-0.02235	0.22465		-0.01535	-0.50435	-0.34535	-0.75435	-0.26535	-0.60035	-0.09535	-0.22035	0.05465	0.00465	0.35465	0.25465	0.44465	0.11765	0.27465	-0.08135	-0.11535	-0.56135	-0.16535	-0.45435	-0.01535	-0.24335	0.19465	
SPAC29B12_10c	SPAC29B12_10c - 	1	0.68663		-0.38647	-0.42667		-0.13998	-0.03618	-0.02128	-0.00408		-0.17367	-0.09898	-0.10678	-0.01668	0.36332	0.21493	1.37529	0.58849	-0.93621	-0.59361	-0.90521	-0.24471	-0.32101	-0.03081	0.31819	-0.89671	-0.25941	-0.32931	-1.56711	0.88719	0.57939	0.07727	0.07047	-0.24594	0.06727	0.21966	0.23976	0.24287	0.16576	0.07346	-0.01623	-0.08614	-0.24504	-0.36143	-0.22013	-0.04874	-0.02944	0.3383	0.1616	0.3318	0.0978	-0.0528	-0.1829	-0.0354	0.1692	0.1444	0.1016	-0.3293	-0.2756	-0.1932	-0.361	-0.0359	-0.1386	-0.1101	-0.8356	0.0012	-0.1514	0.165	0.2795	-0.1253	-0.3669	0.0041	0.248	0.2575	0.0239	0.0003	-0.1451	0.0207	0.1071	-0.17053	-0.26474	-0.20525	-0.42305	-0.48538	-0.17482	0.10979	0.1732	0.21115	0.25437	0.13571	0.02561	0.0788	0.16399	0.1851	0.15582	0.13014	0.08586	0.02691	-0.04968	-0.109	-0.07204	0.01546	0.05796	0.07694	0.39888	0.16837	0.07553	-0.26631	-0.43421	-0.4015	-0.44512	-0.32911	-0.18721	0.0508	0.27798	0.26294	0.26259	0.3361	0.22969	0.13906	0.03041	-0.12021	-0.2383	-0.26633	-0.12367	-0.76974	-0.51274		0.71726		0.35526		0.58726		0.39026		0.70726		0.29726		0.14726		-0.19174		-0.04474		-0.09374		-0.25274		-0.14974		
Csx1	Csx1 - 	1	-0.08129	-0.15839	-0.69579	-0.15749	-0.18979	0.14031	0.15341	0.08931	0.21721	0.27331	0.04391	-0.19819	-0.06789	-0.06589	0.28591	0.20781	-0.19663	-0.40983	-0.43273	-0.18733	0.14757	0.19657	0.26387	0.26497	0.31907	0.33937	0.25127	-0.02303	-0.21663	-0.10243	-0.13803	-0.20872	-0.34892	-0.47412	-0.67222	-0.55742	-0.01372	0.17948	0.19628	0.23258	0.20948	0.26968	0.26848	0.03208	-0.04362	-0.00032	0.03168	-0.02756	0.05165	-0.05225	-0.20816	-0.11646	0.09524	0.11435	0.24414	0.15535	0.05904	0.04125	0.08294	-0.16485	-0.34495	-0.24576	-0.20816	-0.18793	-0.34853	-0.07462	-0.24133	-0.20693	-0.24492	0.03088	0.12947	0.10008	0.25718	0.23827	0.05377	-0.09812	-0.10122	-0.16582	-0.22523	-0.05185	-0.20616	-0.35282	-0.40583	-0.39826	-0.3485	-0.10783	0.0315	0.0488	0.15292	0.28057	0.27841	0.24465	0.2564	0.23764	0.14149	0.06717	0.02041	-0.05191	-0.10009	-0.16058	-0.22503	-0.25353	-0.21293	-0.15581	0.12689	0.04954	0.04736	-0.03188	-0.1187	-0.1614	-0.18168	-0.16971	-0.1679	-0.02643	0.06709	0.08791	0.07811	0.18471	0.17049	0.02089	-0.07886	-0.16563	-0.13754	-0.19972	-0.15654	0.49974	0.61824	0.40124	0.31124	0.35824	-0.00076	0.13224	-0.08276	0.13924	-0.15476	-0.21676	-0.46276	-0.13276	-0.45676	-0.07076	-0.33876	-0.00876	-0.36076	-0.09976	0.15824	0.07124	-0.15976	-0.06676	-0.07976	0.33324	0.10024	0.07424	
SPAPB1A10_06c	SPAPB1A10_06c - 	1	0.31482	0.20912	0.40682	-0.12978	-0.09148	0.13232	0.26422	0.27032	0.23412	-0.08138	-0.04848	-0.28618	-0.34668	-0.42058	-0.21048	-0.22248	0.19593	0.64453	0.17883	0.42663	-0.07647	-0.08547	0.07563	0.59323	1.17133	-0.55547	-0.17917	-0.60967	-1.82367	-0.05167	-0.59067																	-0.05405	-0.21695			-0.06585	-0.06725	0.20585	0.17685	0.12755			-0.10615					0.32806	0.20056	-0.03394	-0.09844	-0.10374	-0.03244	-0.08144	0.05596	0.12756	0.01016	0.02076	0.06176		-0.28134	-0.22564	-0.42244	-0.11865	0.23478	0.34107	0.16894	-0.02431	-0.22497	-0.46222	-0.59275	-0.60787	-0.51307	-0.34631	-0.0317	0.35105	0.63647	0.67537	0.54622	0.34363	0.24526	0.14031	-0.10257	-0.32398	-0.46216	-0.41282	-0.30011	-0.27294	0.27867	0.19703	0.11769	0.03692	-0.31107	-0.53012	-0.50747	-0.36466	-0.12191	0.16489	0.39345	0.50394	0.38393	0.13457	-0.13416	-0.23391	-0.05593	-0.02025	-0.10189	-0.03171	0.03853	0.1888	-0.2312	-0.0512	-0.0412	-0.2692	-0.0512	0.1788	0.3188	0.2658	0.3488	0.3098	0.1288	0.1538	-0.4912	-0.1312	-0.4012		-0.3112	-0.1232	-0.3012	-0.1072	0.0088	0.1628	0.3788	0.2948	0.1988	0.1888	
Gln1	Gln1 - 	1	-1.21336	-0.54076	-0.17386	-0.18646	0.21584	0.52694	0.25504	0.21714	0.24474	0.37344	0.21694	0.31044	0.35744	0.12614	0.23244	0.02884	-1.32273	-1.10673	-0.47143	-0.25193	0.28467	0.31817	0.19657	0.03917	-0.04853	0.20437	0.25807	0.30177	0.43907	0.30407	0.28617	0.14961	0.17221	0.16961	0.25991	0.34341	0.10561	-0.07619	-0.06859	0.05101	-0.18049	-0.14259	-0.14379	-0.22419	-0.06119	0.14371	-0.01719	-0.02842	-0.17622	-0.08512	-0.03412	0.24608	0.26768	0.20168	0.18478	0.18808	0.03698	0.03868	-0.21172	-0.10262	-0.00692	0.00468	-0.02542	0.0507	0.283	-0.0569	0.0157	0.1935	0.2325	0.2965	0.1048	-0.0346	-0.2947	-0.3672	-0.228	-0.205	-0.0627	-0.0953	0.0424	-0.77499	-0.85716	-0.75907	-0.60697	-0.24941	0.14248	0.46111	0.6396	0.65801	0.62956	0.4702	0.27475	0.06393	-0.08158	-0.08648	-0.10794	-0.10333	-0.09004	-0.09099	-0.02386	0.01464	0.07056	0.16174	0.2432	0.29084	-0.17382	-0.26963	-0.33979	-0.36264	-0.15708	0.04373	0.26399	0.38593	0.29215	0.24762	0.15373	-0.02985	-0.14012	-0.05724	-0.07475	-0.09471	-0.0746	-0.1046	-0.07059	0.00379	0.01967	1.68231	1.65231	1.04231	0.78231	0.71231	0.28231	0.26231	0.08231	-0.10769	-0.31769	-0.18769	-0.47769	-0.15769	-0.29769	0.00231	-0.21769	-0.07769	0.04231	0.05231	0.05231	-0.11769	-0.37769	-0.07769	-0.21769	-0.01769	0.05231	-0.08769	
SPACUNK4_15	SPACUNK4_15 - 	1	-0.61936	-0.51556	-0.51796	-0.26586	-0.00426	-0.01926	0.25164	-0.01476	-0.19456	-0.07736	-0.10686	0.00904	0.13664	0.47874	0.32614	0.36834	-0.07715	-0.73375	-0.69125	-0.66235	-0.06045	-0.00525	-0.09945	-0.06865	-0.07325	0.19885	0.21715	0.22545	0.36485	0.15335	0.38465																	-0.21455	-0.05236	-0.11996	0.04505	0.06014	0.47074	0.34755	-0.02116	-0.10896	-0.15546	-0.30346	-0.11446	-0.10976	-0.15706	-0.07646	0.19715	-1.08178	-0.73637	-0.52098	-0.19328	-0.07528	-0.01318	0.12112	0.16972	0.20182	0.01282	0.07192	0.27332	0.20612	0.34392	-0.01488	0.19032	0.17312	-0.05415	-0.29932	-0.38216	-0.29246	-0.14219	0.12799	0.27073	0.32763	0.35018	0.33994	0.24312	0.05718	-0.12919	-0.1405	-0.16206	-0.22281	-0.28743	-0.25607	-0.14966	-0.11445	-0.07836	0.00076	0.10308	0.15872	-0.75725	-0.8087	-0.63813	-0.4177	-0.10516	0.22953	0.56005	0.84532	0.9034	0.63864	0.34605	0.13918	-0.22274	-0.43472	-0.52267	-0.46612	-0.35054	-0.22806	0.01332	0.17628	0.20554	-0.10479	0.37021	0.26921	0.44321	0.31921	0.39121	0.25921	0.08221	0.09921	0.07621	0.00921	0.09121	0.05921	0.19021	0.02921	0.19221	-0.07079	0.16821	0.08921	0.24121	-0.05079	0.02621	-0.06079	-0.07779	-0.05079	-0.02579	-0.20079	
SPAC9E9_09c	SPAC9E9_09c - 	1	1.09615	0.17005	-1.27555	-2.17695	-1.37905	-0.13975	0.01115	0.02635	0.01125	0.03915	0.02775	-0.03505	-0.16385	-0.06995	0.67875	0.57495	1.57568	0.93808	0.55948	-0.34922	-1.02482	-1.95342	-1.75392	-1.24542	-0.92812	-0.52882	-0.13602	0.22778	0.29778	0.78908	0.98828	-0.63272	-0.69722	-0.58372	-0.27822	0.11928	0.42148	0.40408	0.31488	0.22238	0.22938	0.34268	0.25588	0.09108	-0.06512	-0.11972	-0.04572	0.77539	0.59469	0.269	0.13209	-0.17481	-0.11401	-0.14191	-0.10981	-0.09281	-0.14881	-0.00131	0.03259	-0.17961	-0.25561	-0.3143	-0.47411	-0.72516	-0.61955	-0.19866	-0.19156	-0.37116	-0.35186	0.00194	0.13804	0.34755	0.39165	0.37094	0.17314	-0.01636	-0.07776	-0.06346	0.09464	1.78976	0.74296	0.10416	-0.45261	-0.90164	-0.93698	-0.62744	-0.45564	-0.21026	0.13497	0.42736	0.42449	0.18444	-0.147	-0.32381	-0.29479	-0.113	0.05554	0.16258	0.26579	0.31114	0.31749	0.32779	0.35615	0.32326	-0.75551	-0.05158	0.53775	0.62283	0.48234	0.11557	-0.40423	-0.70402	-0.84364	-0.56028	-0.21621	0.02124	0.19763	0.47495	0.58842	0.51193	0.4211	0.25848	0.04511	-0.20179	-0.36581	-0.65721	-0.62221	-0.62221	-0.41221	-0.21221	0.13779	0.60779	0.83779	1.03779	1.54779	1.45779	1.92779	1.24779	1.42779	0.81779	0.69779	0.35779	0.31779	-0.03221	-0.10221	-0.48221	-0.12221	-0.45221	-0.17221	-0.71221	-0.02221	-0.33221	
Pob1	Pob1 - 	1	-0.03163	0.20467	0.31257	0.33497	0.21357	-0.15513	-0.17073	-0.03743	-0.04843	-0.21453	-0.01253	0.22737	0.22527	-0.09653	0.01057	-0.37073	-0.3959	-0.0973	0.006	0.2063	0.1164	-0.1045	-0.1097	0.2747	0.0124	-0.202	-0.1476	-0.0074	0.0155	0.3866	0.1632	-0.14924	0.02176	0.36996	0.37466	0.11986	-0.10374	-0.11284	-0.10274	-0.31344	-0.18114	-0.03594	0.06936	0.26186	0.46036	0.35456	0.10596	-0.27093	-0.11713	0.16987	0.22307	0.12207	0.05217	-0.12323	-0.18543	-0.10813	-0.15553	-0.04963	0.04477	-0.03743	0.28987	0.28077	0.18267	0.23211	0.1254	0.3274	0.173	0.08041	0.1068	0.1753	0.0105	-0.13729	-0.0874	-0.12769	-0.0937	-0.0556	0.1247	0.16211	0.13361	-0.00934	-0.03274	-0.0207	0.02452	0.0787	0.15313	0.26596	0.26285	0.13091	-0.00404	-0.09031	-0.12507	-0.14184		-0.17484	-0.17402	-0.13219	0.00244	0.1548	0.27038	0.32978	0.28583	0.21191	0.13392	0.02467	0.26605	0.2101	0.0913	0.14065	0.36022	0.53431	0.37138	0.05149	-0.1643	-0.19164	-0.23981	-0.396	-0.43995	-0.23452	-0.27022	-0.24432	-0.06193	0.04651	0.19866	0.30099	0.39158	0.44286	0.10036	0.15536	-0.00864	-0.31864	-0.10164	-0.00964	0.02236	-0.09764	0.05736	-0.04464	-0.07464	-0.06164	-0.07564	-0.25964	-0.38164	0.05836	-0.01764	0.27136	-0.28264	0.06336	0.00136	0.06036	-0.02764	-0.21164	-0.04764	-0.06964	
SPAC12G12_06c	SPAC12G12_06c - 	1	0.18513	0.51803	0.28493	0.59443	0.38483	-0.12917	-0.09427	-0.11877	0.01993	-0.05007	0.05053	0.07653	0.03973	-0.16947	-0.23477	-0.32347	-0.48723	-0.19943	0.04627	0.15107	0.28277	0.09967	0.05797	-0.09023	0.01947	0.13757	0.18067	0.15777	0.06567	0.18757	-0.01383	0.19672	0.19172	0.40682	0.28362	0.16171	0.02801	-0.26578	-0.24598	-0.22349	-0.28009	-0.14169	0.02741	0.19501	0.28362	0.18412	0.07881	0.16121	0.26871	0.2328	0.31731	0.2809	0.10841	-0.01769	-0.1977	-0.24799	-0.11189	-0.2132	-0.07569	-0.01969	0.20031	0.2235	0.11311	-0.04047	-0.26067	0.12023	0.29282	0.48713	0.24982	-0.09827	-0.34137	-0.14438	-0.08867	0.08353	-0.02297	0.08313	0.04363	0.23582	0.17052	0.12852	0.04714	0.12867	0.18545	0.26069	0.3829	0.44447	0.33532	0.16198	-0.03895	-0.265	-0.44401	-0.54584	-0.56199	-0.43097	-0.19039	0.09573	0.25623	0.34131	0.42961	0.4081	0.30965	0.21766	0.06086	-0.14599	0.1919	0.20665	0.16594	0.19626	0.29279	0.28864	0.10866	-0.10445	-0.21977	-0.23159	-0.21768	-0.22219	-0.18803	9e-05	-0.02618	-0.09947	-0.06481	0.00981	0.20304	0.28461	0.19993	0.27961	0.26411	0.23211	0.08311	-0.13689	-0.10389	-0.15589	-0.15189	0.07011	0.09211	0.00811	0.33311	0.01611	0.36711	0.20211	0.08311	-0.07289	0.12211	-0.15089	-0.16089	-0.20689	-0.15489	-0.11289	-0.38789	-0.05589	-0.07789	-0.05589	
Mdb1	Mdb1 - 	1	1.01375	0.69485	0.12865	0.21145	0.14115	-0.01135	-0.44235	-0.40675	-0.26505	0.00035	-0.04705	0.05465	0.08565	-0.15105	-0.24995	-0.41295	0.54109	0.65569	0.52339	0.34339	0.17409	-0.01651	-0.22851	-0.22671	-0.28821	-0.16501	-0.22941	-0.09201	-0.06991	-0.04651	-0.28461	0.15018	0.38898	0.32018	-0.04212	-0.18832	-0.60152	-0.10472	-0.28282	0.11648	0.14188	0.32208	0.26858	0.27008	0.12818	-0.39242	-0.31112	0.19242	0.35282	0.17062	0.18203	-0.05448	-0.19548	-0.10518	-0.45558	-0.05258	0.26783	0.23342	0.28822	0.27103	0.12583	-0.09668	-0.10218	0.3284		0.0597	0.2424	-0.0989	-0.066	-0.2262	-0.373	-0.121	-0.066	0.3114	0.0355	0.1519	0.1508	0.0595	-0.1829	0.11046	0.17744	0.20571	0.18504	0.16253	0.08249	-0.08939	-0.21784	-0.22645	-0.17893	-0.15917	-0.17417	-0.10291	0.02357	0.06806	0.05234	0.05613	0.05723	-0.05056	-0.08762	0.03308	0.12627	0.06773	0.01443	-0.00888	-0.03032	-0.01823	0.12905	0.28841	0.00984	-0.24091	-0.24744	-0.2225	-0.15622	-0.15273	-0.08064	0.1756	0.25967	0.04781				0.0134			-0.12269	-0.18436	-0.30986	-0.20486	-0.30986	-0.12986	0.15514	0.14714	-0.07786	0.02314	0.28414	0.09914	0.20114	0.00114	0.39614	-0.27386	0.25314	0.22714	0.03414	0.20714	-0.09486	0.14814	0.15914	-0.02186	-0.02286	-0.01786	0.09814	0.13814	
SPBC19C2_10	SPBC19C2_10 - 	1	0.30168	0.33798	0.50638	0.45658	0.22568		-0.49642	-0.49122	-0.45442	-0.45892	0.02958	0.51558	0.36468		-0.08092	-0.36082	0.25502	0.70112	0.37872	0.67312	0.31722	0.35812	-0.31198	-0.12648	0.35052	-1.12928	-0.40448	-0.09328	-0.94108	0.46382	0.13262	0.20334	0.48974	0.49624	0.29824	-0.18606	-0.36346	-0.17776	-0.05556	-0.19646	-0.08576	-0.01236	0.17694	0.25484	0.31124	0.09194	-0.37466	0.02323	0.11323	0.11673	0.43063	0.14623	-0.24736	-0.09536	-0.19407	0.04534	-0.16897	-0.07007	0.22543	0.34703	0.09584	-0.09787	-0.12547	0.08258	0.07178	0.17178	0.42318	0.25138	0.18928	-0.09632	-0.19842	-0.33652	-0.08532	0.04778	0.00058	0.11958	0.14468	0.03348	0.15728	0.0535	0.05415	-0.01188	-0.05376	-0.03863	0.08332	0.14544	0.12431	0.04567	-0.00844	-0.0596	-0.13926	-0.20223	-0.2281	-0.14922	-0.00282	0.11344	0.13815	0.16947	0.17836	0.07263	-0.01716	-0.02083	-0.04118	-0.03823	0.04939	0.0782	0.0652	-0.0316	-0.09186	-0.05887	-0.04426	-0.00775	-0.00889	0.02517	0.01804	0.03553	0.02561	0.05137	-0.02732	-0.09255	-0.01711	0.05335	0.06936	0.03078	0.02775	0.23654	0.29454	0.26154	-0.03546	0.03254	-0.10846	-0.04046	-0.17546	0.18654	-0.00346	0.12354	-0.21546	-0.08846	-0.10146	-0.12546	0.14354	-0.00546	-0.14746	-0.14046	-0.30446	-0.21146	-0.24146	-0.21246	0.09754	-0.01646	0.07854	-0.13246	
Mug61	Mug61 - 	1	-0.27597	-0.02467	0.59523	0.55983	0.36963	-0.07477	-0.16647	-0.27247	-0.42467	-0.21677		0.42623	0.31183	0.54853	0.04803	-0.52477	-0.01566	0.11724	0.35244	0.58764	0.41434	0.25094	-0.18456	-0.29556	-0.31786	-0.18336	-0.15176	0.08034	0.24114	0.19254	-0.11856																	-0.16552	0.10558	0.37088	0.15608	0.27688	-0.16572	-0.08242	-0.09812	-0.08882	-0.14212	-0.12712	0.05208	0.43428	0.33638	0.03198	0.02528	-0.42333	-0.47583	0.02167	0.14337	0.31337	0.16597	-0.06703	-0.34203	-0.06113	-0.09963	-0.02573	0.16937	0.23007	0.24147	0.32977	0.22477	0.07895	0.14534	0.1587	0.12115	0.1139	0.12288	0.03389	-0.0051	0.02372	0.02625	0.0112	-0.0561	-0.16882	-0.22229	-0.22548	-0.14655	-0.04758	0.00949	0.0633	0.1515	0.2177	0.26329	0.23689	0.11051	0.01237	0.03256	0.04026	0.10935	0.10499	0.13034	0.23633	0.17353	0.05218	-0.09309	-0.16612	-0.18285	-0.24378	-0.245	-0.08016	-0.00292	0.0532	0.11596	0.23197	0.26354	0.16339	0.01937	0.00367	-0.11933	0.11667	-0.19933	0.39667	-0.20933	-0.42733	-0.12933	-0.24433	-0.31933	-0.17133	0.03067	0.08967	0.04067	0.23267	0.02067	0.06067	-0.00933	0.15167	0.11067	-0.04633	-0.08933	-0.07533	0.26067	-0.01133	0.01067	0.04067	
Pof3	Pof3 - 	1	0.44692		0.42852	0.20102	-0.00648	-0.38318	-0.11438	-0.22468	-0.10298	-0.23668	0.13312	0.36622	0.33102	0.07632	-0.41978	-0.24928	0.33068	0.53518	0.37448	0.39608	-0.13062	-0.05192	-0.19202	0.07868	-0.03402	-0.17082	-0.11862	0.13818	-0.20552	-0.06232	-0.24802	0.40747	0.30117	0.29957	0.00247	-0.53663		-0.10723		0.02287	0.17527	0.04697	0.02867	0.00807	0.02727			0.14682	0.04112	0.11172		0.03372	-0.22188	-0.28828	-0.50788		-0.04288		0.12852	0.13892	0.32082	0.27642	-0.08198	0.21419		0.33369	0.38679	-0.17891		-0.14481	-0.07181		-0.17891	-0.17891				-0.00741	-0.09431	-0.10266	-0.02128	0.03741	0.01494	-0.06742	-0.1583	-0.14653	-0.03367	-0.00506	-0.03887	0.00634	0.09854	0.15804		0.1244	0.03955	-0.03397	-0.05116	-0.12043	-0.15147	-0.085	-0.00924	0.06119	0.09838	0.07852	0.29007	0.19107	0.14057	0.236	0.19998	0.01924	-0.19621	-0.23752	-0.26795	-0.22734	-0.17706		-0.13771	0.04582	0.12514		0.2547	-0.00124			0.05355	0.30624	0.31574	0.12074	-0.03826	-0.59526	-0.45726	-0.59526	-0.50326	-0.13626	0.02274	0.07074	0.28774	0.06674	1.04974	0.32374	0.37974	0.24274	0.25574	-0.37426	-0.29726	-0.60426	-0.56426	-0.56026	-0.53826	-0.19026	-0.15726	-0.04026	
SPCC18_05c	SPCC18_05c - 	1	-0.28854	-0.03414	-0.14094	0.06896	0.07076	0.14526	0.38476	0.40666	0.32846	0.10076	-0.18384	-0.41004	-0.42394	-0.19704	-0.12614	0.06936	-0.90184	-0.76604	-0.55794	-0.46364	-0.32954	-0.41834	-0.17494	0.03586	0.27896	0.72806	0.78386	0.64536	0.49776	-0.12924	-0.06534	-0.04506	-0.14546	-0.13457	-0.21386	0.10744	0.33223	0.32603	0.24144	0.03944	-0.00596	-0.15916	-0.29956	-0.11796	-0.15057	-0.05276	0.24064	0.01401	-0.10849	-0.26829	0.10111	0.0708	0.3199	0.25621	0.12961	0.00311	-0.1401	-0.1656	-0.24769	-0.23099	-0.1947	-0.0767	0.12141	0.08118	0.18479	-0.03971	-0.05961	-0.17871	-0.17601	0.00878	0.19488	0.08338	0.01658	-0.13422	-0.08471	-0.22562	-0.14272	-0.07172	-0.03672	-0.00946	-0.09919	-0.11279	-0.09528	-0.18624	-0.28447	-0.19811	-0.06556	0.06787	0.08021	0.05866	0.0737	0.12683	0.21269	0.2275	0.19451	0.15654	0.08417	-0.0489	-0.20189	-0.35613	-0.33802	-0.17134	-0.0893	-0.09589	-0.14977	-0.06395	-0.0589	-0.09742	-0.06453	-0.14788	-0.21553	-0.05066	0.21471	0.35699	0.4519	0.50679	0.28951	-0.0668	-0.41318	-0.44227	-0.31592	-0.21984	-0.07574	0.03472	0.13872	0.74656	0.59456	0.36556	0.45056	0.35956	0.26356	0.28256	0.43056	0.34356	0.29256	0.19656	0.21456	-0.45944	-0.03244	0.02756	-0.24744	-0.46544	-0.11844	-0.32944	-0.17544	-0.29544	-0.19844	-0.02044	-0.07944	-0.01244	0.05856	-0.05244	
Ker1	Ker1 - 	1	0.0409	0.1616	0.0411	-0.0688	-0.0514	0.1272	0.2307	0.2598	0.3233	0.0928	0.0116	-0.4014	-0.4211	-0.214	-0.1144	-0.0063	-0.60078	-0.44138	-0.30248	-0.32678	-0.01868	-0.36538	-0.03628	-0.06718	0.15662	0.72172	0.61462	0.54542	0.36012	-0.20298	-0.19738	-0.04727	-0.15217	-0.23816	-0.10506	0.13583	0.16654	0.18174	-0.00427	-0.01577	-0.16357	-0.22236	-0.18317	-0.18926	-0.21567	-0.03307	0.24174	0.08883	-0.15487	-0.42167	-0.09617	0.13583	0.20583	0.16613	0.19793	0.12903	0.09413	-0.04077	-0.16807	-0.24487	-0.24087	-0.15817	0.08523	0.20034	0.41614	0.01394	-0.13326	-0.20916	-0.17826	-0.09106	0.19105	0.10904	-0.03306	-0.13556	-0.02106	-0.21606	-0.21355	-0.31716	-0.09586	-0.4036	-0.0818	0.18637	0.20354	0.09919	0.02734	-0.21746	-0.43362	-0.48436	-0.40946	-0.31919	-0.15134	0.18607	0.55187	0.68982	0.50829	0.29425	0.29109	0.19663	-0.06834	-0.32984	-0.49665	-0.44251	-0.39082	-0.35416	-0.28139	-0.09758	0.05079	0.16276	-0.28404	-0.4436	-0.34694	-0.35769	0.04588	0.37433	0.5549	0.71343	0.62192	0.13529	-0.29774	-0.44388	-0.15973	-0.18668	-0.39032	-0.31598	-0.10992	0.03435	-0.13665	-0.17565	-0.29065	0.19335	-0.09365	0.10535	-0.11665	0.27235	0.00135	0.27735	-0.22865	0.07535	0.04235	0.02335	-0.44165	-0.07365	-0.04565	-0.15765	0.10035	0.06035	-0.21365	0.08235	0.12035	0.16735	0.01635	0.04835	
Spk1	Spk1 - 	1		0.48758	0.46458	0.58268					-0.61502	-0.32802	0.29598				-0.01362		0.17138	-0.07432	0.26708	0.48938	0.15058	-0.04702	-0.26632	-0.08922	-0.31362	-0.26142	0.05508	0.43568	0.16498	0.41358	-0.15392	-0.2434	0.0562	0.4573	0.2202		-0.3475	-0.2198	-0.2372	0.0789	0.2009	0.2863	0.358	0.4637	0.1368	-0.1006	-0.5388		-0.18627	0.14933	0.61303	0.11423	-0.18987	-0.40777	-0.54007	-0.48907	-0.38997	-0.05437	0.06403	0.32443	0.32393	0.38623	0.20293			-0.66566	-0.15516	0.06394	-1.15476	0.51834	0.40404	0.46064	-1.15476	0.21974	0.52664	0.61804	0.33234	0.39584	0.24774	-0.05495	0.07623				0.53796	0.40392	0.21689	0.08529	-0.01037	-0.12503	-0.23879	-0.26964		-0.43582		-0.45673	-0.38358		0.20755	0.38256		0.85885	1.0056	0.7741	0.18724	0.48447		0.65794		0.9533		-0.19442	-0.46201	-0.50701	-0.73027			-0.3771	-0.2523	0.03762					0.38567	-0.28748	-0.03248	-0.34048	-0.09748	-0.44748	-0.06148	-0.03048	0.18452	0.13252	0.26852	0.25152	0.19052	0.58852	0.13452	0.13852	0.17952	-0.27148	0.19352	-0.10048	-0.15348	-0.04748	0.06652	-0.05748	0.11052	0.13652	-0.04248	0.05152	
Pds5	Pds5 - 	1	-0.29402	0.22558	0.69888	0.31188	0.33428	-0.18602	-0.24742	-0.23722	-0.15142	-0.26712	0.04048	0.37668	0.53988	0.20318	-0.18922	-0.30162	-0.23277	0.15273	0.26043	0.51253	0.26353	0.10123	-0.05787	-0.01087	0.03653	-0.28757	-0.23497	0.02533	-0.33937	0.25103	-0.02977	0.06485	0.00935	0.38455	0.28745	-0.22495	0.56465	-0.24285		0.01595	-0.17005	-0.15395	0.01635	0.31905	0.16995	0.15855	-0.23865	-0.27456	-0.04536	0.20754	0.70904	0.32244	0.06334	-0.17036	-0.19166	-0.12546	-0.05216	0.05654	-0.34676	0.07064	0.32394	0.05134	0.24254	-0.31356	-0.46726	-0.16606	0.06944	0.07054	0.28764	-0.15236	-0.25396	-0.17376	-0.01166	0.12634	-0.01736	0.07054	0.27494	0.33814	0.27134	0.05133	0.02681	0.01934	0.1859	0.28032	0.21363	0.05289	-0.02978	-0.06019	-0.08447	-0.06996	-0.08945	-0.13049	-0.10066	-0.0894	-0.13235		-0.07556	0.08357	0.16145	0.26712	0.30237	0.22182	0.12496	0.03903	0.10832	0.05117	-0.02528	-0.06869	0.00524	0.06281	0.08867	0.06563	0.1014	0.12292	0.0185	-0.16922	-0.18879	-0.07915	-0.03619	-0.10024	-0.01143	0.04792	0.0821	0.09437	0.02165	0.06576	0.01626	-0.37874	-0.12174	-0.65774	-0.26374	-0.41674	-0.31674	-0.41474	-0.08174	-0.18074	-0.07974	0.48726	-0.07474	-0.09274	0.07926	0.01026	0.04326	-0.11774	-0.26474	0.00326	-0.10774	-0.10674	-0.08474	-0.23274	-0.55174	0.06726	
Kap111	Kap111 - 	1	-0.37077	-0.21537	0.38433	0.56993	0.51753	0.01993	0.01853	-0.25627	-0.21747	-0.45707	-0.11227	0.38493	0.53933	0.19333	0.06223	-0.40937	0.2634	0.5054	-0.1516	0.5802	-0.2313	0.2447	0.0314	0.0935	0.4225	-0.9301	-0.5414	-0.4113	-1.2057	0.8867	0.3278	-0.08753	0.17917	0.27217	0.29177	0.14757	-0.25723	-0.09373	-0.23843	-0.05573	-0.11843	-0.12523	0.11867	0.47927	0.58128	0.32578	0.10777	-0.4937	-0.33151	0.3971	0.4638	0.36079	-0.2443	-0.1177	-0.2249	-0.176	0.0075	-0.2437	0.1888	0.2275	0.5136	0.28439	0.30679	-0.50627	-1.03097	-0.14077	0.18733	0.51693	0.36323	-0.31677	-0.79957	-0.32077	0.22083	0.30233	0.05193	0.25483	0.34503	0.66163	0.40333	0.04904	-0.00118	0.00289	-0.00689	0.04919	0.11901	0.0594	0.02305	0.05662	0.06694	0.04141	0.00853	-0.04947	-0.13042	-0.18655	-0.13453	-0.04383	-0.00224	0.03702	0.04824	0.08271	0.17743	0.20282	0.11218	0.03307	0.08086	-0.01917	-0.0555	-0.06035	0.06362	0.16567	0.24453	0.18924	0.08489	0.02114	-0.06567	-0.16978	-0.12614	-0.07462	-0.14711	-0.20949	-0.10358	0.09284	0.21908	0.18738	0.12895	0.13323	0.05823	0.01523	0.10823	-0.11377	-0.05877	-0.08277	0.00623	0.04223	-0.01877	0.13223	0.12523	0.17223	-0.02577	0.14123	0.19523	0.23623	0.18223	0.20723	-0.09277	-0.02677	-0.16177	-0.00977	-0.14677	-0.02077	0.01723	0.03923	
SPBC26H8_13c	SPBC26H8_13c - 	1	0.4302	0.4932	0.869	0.6499	0.2661	0.0802	-0.0661	-0.2954	-0.4414	-0.3317	0.013	0.2262	0.2726	0.1442	-0.2297	-0.4493	-0.22617	0.12423	0.71083	0.67103	0.63283	0.50193	0.03963	-0.20217	-0.33977	-0.13337	-0.11367	0.14003	0.37943	-0.02257	-0.47137	0.32123	0.53823	0.31903	0.36413	-0.10027	-0.26427	-0.09347	-0.13557	-0.13027	0.16173	-0.17607	0.02023	0.26383	0.09153	-0.33597	-0.14657	0.20985	0.22184	0.06614	0.16044	0.45604	0.00134	0.11064	-0.04726	-0.02306	0.26775	0.03874	-0.01946	0.29054	0.20694	-0.17606	-0.05216	0.08519	0.24539	0.05939	0.23349	0.06479	-0.12081	-0.03891		0.02609	-0.12081	0.11299	0.14459	-0.12081	0.08229	-0.09011	-0.03911	0.08075	0.20757	0.29168	0.30667	0.3286	0.31639	0.22223	0.10284	-0.0659	-0.1758	-0.14897	-0.13751	-0.21902	-0.3303	-0.35125	-0.25543	-0.12954	-0.02397	0.06722	0.14405	0.25419	0.27963	0.2257	0.10513	-0.03724	0.05864	0.0651	0.10539	0.25101	0.29758	0.15923	0.02434	-0.04598	-0.22178	-0.21276	-0.17577	-0.16198	-0.13462	-0.04492	0.00732	0.10376	0.09929	0.12829	0.14287	0.12887	0.08341	-0.14153	-0.30853	-0.26053	-0.32753	-0.18953	-0.60353	0.06547	-0.73353	-0.33753	-0.36553	-0.30953	-0.36253	-0.38253	0.12247	-0.23953	-0.29153	-0.00853	-0.07853	-0.14453	0.32447	0.00047	-0.13953	0.07447	-0.13853	-0.09453	0.19347	0.14147	
SPBC21C3_02c	SPBC21C3_02c - 	1	-0.72859	-0.57269	-0.22629	-0.68179	-0.23079	0.11231	0.44801	0.32351	0.15891	-0.01259	0.03031	-0.01129	0.10181	0.33211	0.03301	0.20971	0.14624	-0.49946	-0.67956	0.11274	-0.00726	0.07574	0.76364	0.94744	1.64654	-0.47986	-0.32336	-0.55296	-1.51596	-0.19666	-0.27086	0.02798	0.05088	-0.03162	-0.08472	-0.11982	-0.05462	0.24188	0.18928	0.14708	0.22398	0.02558	-0.11462	0.03888	-0.15452	-0.31552	-0.38642	-0.13005	-0.19985	-0.22385	-0.34875	-0.05405	-0.17285	0.30785	0.15905	0.10765	0.10315	0.05415	0.07375	0.14465	-0.24655	-0.15355	-0.01695	-0.08152	-0.05932	0.10107	-0.15502	-0.05652	-0.19983	-0.13832	0.00188	-0.08042	-0.02422	0.04208	-0.19772	0.05708	-0.40422	-0.20052	0.50568	-0.25369	-0.25396	-0.22746	-0.10093	-0.04677	-0.06108	-0.07211	-0.03179	-0.01031	0.0035	0.07689	0.15721	0.21087	0.25121	0.22788	0.23338	0.07637	-0.1147	-0.21879	-0.21379	-0.15007	-0.12411	-0.11643	-0.16443	-0.12403	-0.14279	-0.08371	0.13275	0.2171	-0.23083	-0.51294	-0.36135	-0.19908	0.04278	0.21636	0.34182	0.44662	0.39698	0.10273	-0.19436	-0.21275	-0.12956	-0.0387	-0.26751	-0.28095	-0.06931	0.21381	0.21181	0.36381	0.50181	0.82781	0.31181	0.21781	0.14181	0.16881	-0.20819	0.04881	-0.31819	-0.12619	-0.47819	-0.01719	-0.22819	-0.16419	-0.23819	0.12581	0.16181	0.07181	-0.10819	0.05581	0.16181	-0.00819	-0.06819	-0.11519	
Rnc1	Rnc1 - 	1	-0.34416	0.01904		-0.05376	0.00324	0.02634	0.27074		0.16254	0.33594	-0.02266	-0.23686		-0.37376	-0.06276	0.10254	-0.41907	-0.05917	-0.28037	0.06593	-0.17147	0.04443	0.13193	0.34253	0.56723	-0.10957	-0.00407	-0.24777	-1.13567	0.17243	0.03823	-0.16806	-0.22217	-0.21666	-0.09106	0.09174	0.19443	0.17073	0.23704	0.11314	-0.02046	-0.10926	-0.21817	-0.16306	-0.20027	0.08153	0.13524	-0.08648	-0.23628	-0.08288	-0.06937	-0.07788	0.15693	0.11383	0.23022	0.10982	0.16822	-0.04557	-0.08248	-0.10567	-0.25997	-0.10768	-0.06407							-0.2491	-0.1713	-0.1265		-0.0448		-0.211				-0.11401	-0.21492	-0.20215	-0.31249	-0.29022	-0.17125	-0.11372	-0.05724	0.0294	0.05521	0.01459	0.03369	0.12765	0.21531	0.31185	0.31933	0.22217	0.12119	0.05474	-0.02095	-0.15354	-0.25792	-0.31704	-0.33781	-0.30521	-0.0655	0.05376	0.00273	-0.23985	-0.36995	-0.36359	-0.29375	-0.09222	0.16067	0.35616	0.48278	0.52957	0.39639	0.2686	-0.10396	-0.3091	-0.3338	-0.35444	-0.29505	-0.17208	-0.13817	0.50701	0.48151	0.35851	0.50851	-0.08449	0.02451	0.09651	0.22751	0.25151	0.09951	0.20851	-0.00249	0.01551	0.51151	-0.07749	-0.02649	-0.30849	-0.15149	-0.25649	-0.22849	-0.08449	-0.03949	-0.00549	-0.04249	0.11551	0.01351	-0.16249	
SPAC521_03	SPAC521_03 - 	1	-0.08671	-0.03861	-0.22001	-0.29411	-0.03801	-0.03421	0.00139	0.07809	-0.08051	-0.18211	-0.20451	-0.18211	-0.16491	0.10359	0.20059	0.21959	-0.00834	-0.19124	-0.13234	-0.26974	-0.01184	0.03106	0.14226	-0.12524	-0.32964	-0.22914	-0.25884	-0.24764	-0.03994	-0.14494	0.37726	-0.29217	-0.18477	-0.20597	0.02713	0.15973	0.33483	0.12413	0.12843	0.03363	0.03923	0.04753	-0.10267	-0.22347	-0.21107	-0.04477	0.01463	-0.43091	-0.26231	-0.19291	-0.06231	-0.19561	0.26009	0.05519	0.09689	0.02519	0.13019	0.05339	-0.01941	-0.09581	-0.17001	0.00169	0.02379	-0.21412	-0.10462	-0.13102	-0.11032	-0.07422	0.10948	0.32468	0.27768	0.27828	0.03658	-0.09672	-0.04822	-0.08042	-0.13762	-0.14962	-0.23732	-0.20216	-0.40211	-0.47452	-0.52861	-0.46124	-0.20357	0.12254	0.38254	0.59613	0.76894	0.81315	0.67935	0.45751	0.16716	-0.12912	-0.38003	-0.54169	-0.59852	-0.62198	-0.59616	-0.49042	-0.26891	-0.00311	0.26958	0.49433	0.28418	-0.18276	-0.32449	-0.5612	-0.4968	-0.21651	0.03902	0.21677	0.28628	0.29874	0.03827	-0.26841	-0.18381	0.13775	0.22413	0.20186	0.09573	-0.1096	-0.30408	-0.42467	-0.36942	-0.10285	0.07015	0.26015	0.09615	0.25315	0.14915	0.32015	0.17915	0.20515	-0.20585	-0.32685	-0.48785	-0.23885	-0.38285	0.02815	0.14715	0.29215	0.28015	0.46415	0.36415	0.45815	0.50715	0.35115	0.27915	0.05915	-0.10685	-0.26785	
Fta5	Fta5 - 	1	0.08822	-0.19078	-0.48868	-0.37148	-0.38508	-0.07258	0.14062	0.19992	0.26022	0.11972	-0.02328	-0.12858	0.06672	0.06142	0.05812	0.40822	0.41179	-0.55351	-0.72681	-0.83631	-0.27781	-0.81941	-0.03231	0.09149	0.26859	0.42359	0.21169	-0.03631	0.19019	-0.18531	0.29289	0.08587	0.17007	0.12307	-0.17853	-0.54703	-0.17373	0.15117	0.20667	0.09507	0.15297	0.19277	0.23707	0.19177	0.00097	-0.24293	-0.42353	0.11696	-0.08194	-0.02534	0.03886	-0.03014	-0.10124	-0.00234	0.01826	0.05916	0.27756	0.09306	-0.08014	0.16006	-0.17524	-0.28364	-0.15654	0.20608	0.29188	0.01559	-0.10331	-0.15432	-0.20882	0.00099	0.04179	0.14028	-0.06082	0.02069	0.00819	-0.17732	-0.08151	-0.28591	-0.11751	-0.23254	-0.50214	-0.67255	-0.76261	-0.6817	-0.50262	-0.25839	-0.14101	-0.08687	0.05463	0.19334	0.35399	0.51147	0.58881	0.60061	0.5261	0.46587	0.30728	0.06297	-0.17033	-0.48362	-0.71586	-0.73689	-0.59943	-0.41099	0.28703	0.30046	0.23265	0.04962	-0.11195	0.01038	-0.06358	-0.259	-0.31411	-0.21435	-0.15949	-0.08161	0.00718	0.24192	0.2567	0.10046	0.10061	0.01642	-0.15523	-0.22989	-0.06322	0.41097	0.45847	0.46047	0.98047	0.36347	0.89147	0.96847	1.17547	1.02547	0.98747	0.67847	0.48247	0.70547	0.17047	0.07247	-0.01153	-0.08453	0.05747	-0.10053	0.09347	0.23947	-0.26653	-0.00053	-0.00553	-0.25553	-0.48953	-0.38853	
Mug16	Mug16 - 	1	0.14646	-0.07274	0.48946	0.41526				-0.05844	-0.34784	-0.21404	0.11346	0.30296	0.16766		-0.21384		0.3966	0.5476	0.3971	0.5513	0.3706	0.3022	0.0183	-0.0154	-0.048	-0.3394	-0.4886	-0.4581	-0.2144	0.0527	-0.1356	0.21966	0.16246	0.15656	-0.15754	0.09656	-0.26444	0.08286	-0.01714	-0.12514	0.09656	0.23346	0.05686	0.34576	0.22896	0.10446	-0.64664	-0.33201	-0.01141	0.3178	0.13059	-0.09191	-0.14021	-0.06951	-0.08311	-0.08841	-0.05161	0.17719	-0.13181	0.1762	0.26559	0.16219	-0.00651	-0.31948		-0.36878	0.13832	0.22392	0.01572	-0.36398	-0.29248			0.09932	0.13492	0.07552	0.16302	0.40602	0.28712	0.03788	0.18143	0.33888	0.3659	0.34294	0.3246	0.22266	0.14769	0.10363	-0.01817	-0.15725	-0.26905	-0.35052	-0.38872	-0.3729	-0.28749	-0.18746	-0.06298	0.10573	0.22309	0.26239	0.28368	0.24885	0.21515	0.15255	0.21331	0.29716	0.27488	0.17419	0.14012	0.06022	-0.10142	-0.16031	-0.15225	-0.05673	-0.03714	-0.25898	-0.32273	0.0039	0.08772	0.1009	0.0865	0.13808	0.1979	0.04836	-0.05764	-0.52471	-0.54871	-0.28171	-0.60471	-0.52771	-0.48571	-0.28471	-0.30671	-0.10471	-0.02071	-0.08171	-0.09471	-0.09771	-0.03571	-0.09371	0.07729	0.09429	-0.25371	0.09029	-0.34571	-0.07771	0.12329	0.10129	-0.16271	0.16729	0.07029	0.15929	
Pyp1	Pyp1 - 	1	-1.08675	-1.10325	-0.53735	-0.34875	-0.08305	0.13605	0.14465	0.16655	0.02255	0.10525	-0.15065	-0.02745	0.16495	0.36155	0.57875	0.53715	-0.04283	-0.61413	-1.16813	-0.46343	-0.20163	0.11927	0.05507	0.12897	0.21847	0.03127	-0.06133	-0.00783	-0.19883	0.46917	0.31707	-0.01666	-0.16676	-0.24266	-0.10466	-0.08046	0.17624	0.14404	0.18704	-0.02286	0.05184	0.00504	-0.02786	-0.02706	-0.07986	0.01064	-0.00276	-0.19031	-0.17941	0.01699	0.13299	-0.06211	0.04699	0.26029	0.23419	0.26569	-0.09331	-0.13271	-0.01201	-0.25721	-0.19951	-0.05121	-0.02811	-0.122	-0.3046	0.0722	0.1347	0.1392	-0.103	-0.1694	-0.0804	0.0353	0.2035	0.1387	-0.0069	-0.0461	-0.0345	-0.0427	-0.0129	-0.27467	-0.34802	-0.24578	-0.2422	-0.15219	0.02859	0.20796	0.30139	0.31569	0.29367	0.1847	0.08315	0.00621	-0.06579	-0.08533	-0.14065	-0.19214	-0.17589	-0.10003	0.0205	0.13878	0.20755	0.15461	0.09444	0.06782	-0.37913	-0.49406	-0.41754	-0.30526	-0.12942	0.09404	0.27131	0.43533	0.42039	0.24687	0.18564	0.1231	-0.03748	-0.06829	-0.14009	-0.18544	-0.14981	-0.13624	-0.08812	-0.04073	0.01263	0.2185	0.9405	0.8655	0.8955	0.4695	0.3715	0.1495	0.2265	0.1335	-0.0485	0.1935	0.0745	0.2985	-0.1635	0.2855	-0.0295	-0.0355	0.2175	0.0865	0.0785	0.0585	-0.0905	-0.0635	-0.1285	-0.0865	-0.2885	-0.1785	
SPCC594_07c	SPCC594_07c - 	1	-0.64878		-0.43948	-0.07258		0.36962	0.33992	0.26082	0.08092	-0.10158	-0.21458	-0.29878	-0.04308	0.13412	0.17652	0.36732	-0.75372	-0.85812	-0.60032	-0.29002	0.10768	0.32968	0.52818	0.55718	0.36408	0.28828	0.05458	-0.09022	-0.14822	0.05028	0.23708	-0.10479	-0.2594	-0.19079	-0.01219	-0.01499	0.11221	0.03621	0.01931	-0.03039	-0.05599	-0.03679	-0.02489	0.02001	0.02971	0.18431	0.08361	-0.29665	-0.14516	0.03744	-0.04576	0.17245	0.22744	0.14904	-0.13175	-0.17445	-0.10816	0.13215	-0.13556	-0.02156	-0.24715	0.19625	0.09764	-0.36311	-0.41881	-0.32771	-0.07421	-0.10121	-0.02271	0.14539	0.08079	-0.03431	-0.07271	0.07949	-0.04471	0.11079	0.07549	0.19039	0.21419	-0.24387	-0.32741	-0.35981	-0.29479	-0.16026	0.01918	0.26084	0.416	0.4597	0.4616	0.39152	0.21137	0.0349	-0.09815	-0.15852	-0.19115	-0.23028	-0.21688	-0.14441	-0.06221	-0.10541	-0.218	-0.21624	-0.10735	0.01992	-0.13035	-0.29384	-0.24822	-0.2369	-0.14709	-0.07645	0.22964	0.48689	0.38244	0.25546	0.19642	0.03734	-0.15008	-0.16992	-0.20946	-0.28149	-0.27497	-0.15254	0.00807	0.09236	0.23332	0.31843	0.46793	0.38293	0.40493	0.06293	0.19893	-0.07707	0.14893	0.05293	-0.14207	-0.39707	-0.11607	-0.54707	0.06393	-0.43707	-0.18007	-0.20707	-0.19707	-0.07707	0.09393	-0.02707	0.23293	0.02293	-0.09807	-0.09707	-0.00107	-0.24707	
Psc3	Psc3 - 	1	-0.0554	0.3196	0.2849	0.1776	-0.0129	-0.1301	-0.0557	-0.1231	-0.0718	-0.048	0.0686	0.2396	0.2277	0.1905	-0.1496	-0.2217	-0.20923	-0.01893	0.27427	0.34527	0.08397	-0.11583	-0.05103	-0.06253	0.08407	-0.24103	-0.01923	0.01077	-0.15563	0.20557	-0.07743	0.23959	0.17779	0.40039	0.46349	-0.10421	-0.34571	-0.00181	-0.16831	-0.15331	-0.00741	-0.09581	0.16059	0.22139	0.09929	0.10019	0.03949	-0.34897	-0.01277	0.19373	0.13443	0.13233	0.01333	-0.34437	-0.25977	-0.16007	-0.16447	-0.22617	-0.06237	0.27523	0.20433	0.31393	0.29123	-0.31884	-0.18854	-0.08024	-0.06894	0.19986	0.26236	0.10446	-0.04554	-0.11994	-0.15114	-0.09374	-0.04954	0.21546	0.03306	0.24876	0.23946	0.03879	0.15006	0.31221	0.388	0.30741	0.10859	0.05061	0.07412	-0.00638	-0.13691	-0.25526	-0.34926	-0.38104	-0.32825	-0.17837	-0.02984	0.06083	0.14469	0.21989	0.24605	0.25116	0.28553	0.2475	0.06961	-0.09223	0.16663	0.06963	-0.01288	0.03908	0.17133	0.30134	0.32544	0.27787	0.01479	-0.07933	-0.25394	-0.59303	-0.47281	-0.24952	-0.00377	0.16696	0.19416	0.20041	0.23802	0.25113	0.10513	0.52121	0.37671	0.32771	0.30971	-0.30229	0.00071	-0.16229	0.40271	-0.04729	-0.05929	0.27071	0.25871	0.61371	-0.48429	0.10571		0.04871	-0.32629	0.22071	-0.52729	0.18471	0.14871	0.01271	-0.08329	0.06571	-0.40829	0.14971	
Nup124	Nup124 - 	1	-0.26438	-0.35368	-0.14558	-0.61978	-0.39358	0.18902	0.35782	0.29872	0.06152	0.03762	0.00452	-0.13198	-0.25178	0.63052	0.02802	0.08322	0.65304	0.91054	-0.60056	-0.31436	-0.57976	-0.06976	0.01284	0.34564	0.94124	-0.35506	-0.29216	-0.18396	-0.96156	0.11414	-0.14096	0.12623	-0.02988	-0.24297	-0.26417	0.07812	0.02722	-0.11077	0.23693	0.19863	-0.29308	0.13973	-0.05838	-0.13207	0.00012	-0.03917	0.02152	0.05115	0.04235	-0.24565	-0.41055	-0.30205	-0.06715	-0.05945	0.03235	0.06745	-0.01315	0.15025	0.26725	0.05025	-0.16885	-0.29885	-0.12735	0.33426	0.06177	0.12316	-0.30533	-0.46213	-0.35604	-0.31354	-0.16974	0.03126	0.21337	0.17087	0.12787	0.12956	0.07447	0.01376	0.03266	-0.08611	-0.09587	-0.2069	-0.28354	-0.29326	-0.2388	-0.13795	-0.09651	-0.06911	-0.02275	0.04011	0.16216	0.2758	0.35367	0.2994	0.2033	0.12706	0.0639	0.02088	-0.08203	-0.19447	-0.20883	-0.18696	-0.21657	-0.18526	0.25051	0.13023	-0.02906	-0.21425	-0.34076	-0.30654	-0.16359	-0.11511	-0.0422	0.09222	0.16552	0.10552	0.11874	0.21138	0.16942	0.09982	0.00754	-0.09976	-0.10989	-0.22654	-0.24081	-0.02437	-0.04137	0.17363	0.35263	0.45463	0.32963	0.27363	0.37263	0.17563	0.06463	0.06563	-0.04437	-0.12137	-0.22637	-0.06737	-0.16937	0.03363	-0.13837	0.08163	0.09463	-0.07037	-0.03137	-0.04637	0.13463	-0.06037	0.20163	0.00863	
SPCC16C4_06c	SPCC16C4_06c - 	1	0.90464	0.86424	0.13144	-0.25206	-0.32806	-0.20356	-0.17746	0.00994	0.14704	0.12554	0.20574	0.03794	0.06954	-0.21266	-0.42666	-0.44676	0.24457	0.58957	0.41117	0.12567	-0.28603	-0.34253	-0.36643	-0.08513	0.19447	0.09087	0.21827	0.26037	-0.25703	-0.03113	-0.19443	0.366	0.4964	0.4375	0.04121	-0.52799	-0.35979	0.05351	0.05251	0.08921	0.2868	0.25241	0.30751	0.3312	0.22701	-0.13019	-0.8096	0.15899	0.14909	0.22629	0.27529	0.02799	-0.29881	-0.14201	0.02759	0.09829	0.01879	0.06179	0.13329	0.22589	0.04719	-0.02231	-0.07511	0.35209	-0.04151	0.27819	0.14689	0.23039	-0.26431	-0.21411	-0.09161	0.25619	0.21269	0.25219	0.06619	0.00779	-0.04951	-0.07361	-0.18001	0.32442	0.3982	0.24992	-0.03812	-0.272	-0.23122	0.05545	0.03546	-0.12442	-0.18108	-0.15747	-0.14464	-0.13019	-0.10795	-0.02444	0.09776	0.16989	0.16572	0.18012	0.18497	0.07576	-0.09194	-0.15055	-0.08031	-0.06606	0.1351	0.10197	0.16331	0.16957	0.15355	0.0605	-0.03761	-0.13588	-0.13912	-0.06803	-0.10592	-0.0978	-0.08161	-0.03567	-0.04024	0.01255	0.09241	0.14463	0.24058	0.19216	0.19039	0.22235	0.06985	-0.19015	-0.32015	-0.49415	-0.36315	0.03885	0.11285	0.02985	0.15085	0.11885	0.18585	0.13285	0.22385	-0.19115	0.03085	-0.12915	-0.01615	-0.15115	-0.16615	-0.05815	0.09685	-0.00515	0.07685	0.01685	0.40185	-0.01915	
SPCC576_02	SPCC576_02 - 	1	-0.02727	0.17283	0.07593	0.08943	-0.05337	-0.19857	-0.31157	-0.22837	-0.09327	0.02193	0.21533	0.25253	0.24963	0.18543	0.08603	-0.04777	0.05728	0.17328	0.26758	0.43998	0.44298	0.28358	0.13598	-0.12362	-0.18962	-0.18952	-0.21972	-0.30872	-0.26952	-0.12592	-0.08782	-0.03722	0.44789	0.58359	0.37929	-0.00792	-0.55961	-0.55642	-0.44752	0.05458	0.23428	0.58189	0.58659	0.36288	0.17588	-0.17522	-0.60692	-0.2654	0.15671	0.08831	-0.12199	-0.15439	-0.18889	-0.62989	-0.22549	-0.07559	0.18691	0.29651	0.53131	0.4704	0.32331	0.2091	-0.12759	-0.0834	-0.19309	0.16991	0.1042	-0.0396	-0.1239	-0.12899	-0.0801	-0.1489	0.104	-0.0679	0.0656	-0.0326	0.44621	0.02711	-0.0378	0.04554	0.1494	0.27093	0.25361	0.162	0.20642	0.28993	0.31545	0.2225	0.00939	-0.16887	-0.31673	-0.37932	-0.35636	-0.266	-0.18237	-0.16947	-0.16574	-0.06422	0.11845	0.19692	0.17416	0.18497	0.21487	0.20141	0.06683	0.28784	0.23446	0.26386	0.27333	0.18452	0.2797	0.13112	-0.19046	-0.30167	-0.36917	-0.36897	-0.31989	-0.19893	-0.0974	0.14956	0.20897	0.31118		0.26504	0.17396	0.08556	0.04256	-0.07144	-0.23344	-0.20744	-0.35844	0.03556	-0.12344	-0.10944	-0.21044	-0.12444	-0.03644	0.08256	0.12956	-0.14044	0.50056	0.09656	0.25556	0.03956	0.24356	0.08656	0.21356	0.13156	0.11556	0.06056	0.13856	0.06456	
SPBC646_07c	SPBC646_07c - 	1	0.05714	0.18744	0.34074	0.45704	0.76494	0.61274	0.40324	0.28664	0.03634	-0.15506	-0.11146	-0.18706	-0.26926	-0.23626	-0.27156	-0.39086	-0.41622	-0.34162	0.14908	0.18678	0.53398	0.42558	0.44598	0.25388	0.07858	0.36178	0.21828	0.14918	0.20648	-0.17422	-0.24592	-0.1975	-0.2115	-0.1123	0.0942	0.0657	-0.0099	-0.2387	-0.1649	-0.0211	-0.17	0.1066	0.1438	0.2909	0.2852	0.317	0.2203	-0.20881	-0.14191	-0.24181	-0.12671	-0.15971	0.08189	-0.12691	-0.09571	-0.18431	0.01229	-0.02311	0.09769	0.13469	0.24689	0.3299	0.18149	-0.32759	-0.41309	-0.27409	-0.26409	-0.07039	-0.06879	0.00441	-0.06279	-0.05909	-0.11499	-0.02069	0.13891	0.18271	0.10221	0.25511	0.31081	-0.44883	-0.4942	-0.34534	-0.14001	0.08443	0.216	0.3151	0.47378	0.57623	0.56844	0.44496	0.19298	-0.00881	-0.10958	-0.15027	-0.2363	-0.27679	-0.24721	-0.22189	-0.18405	-0.13761	-0.07638	-0.01929	0.06078	0.16427	0.33279	0.10739	-0.02968	-0.17816	-0.07391	0.07205	0.14535	0.20966	0.07392	-0.06305	-0.13292	-0.26573	-0.31643	-0.04629	0.05881	0.09221	0.05393	0.01517	0.09152	0.11755	0.16223	-0.19326	-0.29676	-0.51076	-0.45376	-0.51976	-0.54376	-0.75076	-0.50076	-0.54976	-0.62176	-0.53376	-0.56776	-0.70076	0.00024	-0.36376	-0.20976	-0.31376	-0.07776	-0.33776	-0.13776	-0.18676	0.00424	0.01924	0.20524	0.12224	0.18724	0.22024	
Mug118	Mug118 - 	1	0.46542	0.45122	0.75342	0.26912	0.25442	-0.02898	0.04602	-0.22898	-0.17428	-0.32878	0.01182	0.13462	0.12342	0.00082	-0.18638	-0.34518	-0.05673	0.63197	0.72487	0.66327	0.19557	0.14917	0.11317	-0.02893	0.46217	-0.89863	-0.98073	0.01037	-0.90263	0.42367	0.11697	-0.04899	0.07161	0.24101	0.25341	-0.01109	0.06691	0.06851	-0.08719	0.00661	0.12721	-0.05759	0.05591	0.14991	0.03441	-0.08639	-0.08599	0.08992	-0.00257	0.22473	0.18602	-0.02227	-0.10658	0.12002	-0.08978	-0.25267	0.00163	-0.00717	0.31342	0.13483	0.41643	0.07873	-0.06948	0.02498	0.37188	0.33208	0.43398	0.15138	0.09788	-0.24832	-0.07662	-0.25042	-0.15862	-0.20422	-0.17192	0.00768	0.02958	0.35498	0.10618	0.01582	0.27219	0.43051	0.54568	0.60101	0.44657	0.30632	0.23161	0.05381	-0.15422	-0.31212	-0.44372	-0.53164	-0.53318	-0.43652	-0.31554	-0.18317	0.03421	0.3026	0.44101	0.44116	0.3982	0.33402	0.23314	0.1521	0.2965	0.24415	0.18811	0.28675	0.3181	0.26455	0.17012	0.04907	-0.12832	-0.21241	-0.2378	-0.33732	-0.47372	-0.30488	-0.03678	0.06349	0.1263	0.22544	0.3125	0.26979	0.27688	0.19623	-0.27377		-0.31877		-0.26977		0.09923		0.07223		-0.05377		-0.06577		-0.19377				0.14323		-0.24977		-0.01477		0.07023		
SPCC569_05c	SPCC569_05c - 	1	-1.41955	-0.43185	0.03235	0.03335	-0.16795	-0.01245	-0.03435	-0.01265	0.07335	0.31295	0.16425	0.32415	0.32785	0.41245	0.37765	0.30215	-0.85996	-1.19436	-0.68636	-0.01476	-0.31406	-0.15756	-0.05006	0.08094	0.23334	0.30294	0.46634	0.55744	0.08014	0.69874	0.00294	-0.12059	-0.12979	-0.15738	0.08972	0.16112	0.23702	0.13782	-0.10928	-0.37658	-0.30248	-0.30668	-0.24649	-0.16969	-0.00288	0.10932	0.30822	0.05941	0.24171	0.1628	-0.0186	0.1096	-0.0833	0.03791	0.024	0.0146	-0.2659	-0.4646	-0.37879	-0.219	0.1007	0.1892	0.2032	-0.59299	-0.51109	1e-05	0.13891	0.28461	0.21621	0.17331	0.17961	0.16421	0.21491	0.21821	0.03221	0.05771	-0.00499	0.21821	0.06931	-1.04186	-0.96949	-0.50542	-0.11683	0.10667	0.15918	0.15669	0.14555	0.17405	0.30348	0.20287	0.07926	0.07217	0.11344	0.16551	0.1984	0.23116	0.35057	0.4686	0.46791	0.44174	0.38125	0.21076	0.02221	-0.11501	-0.08435	-0.3144	-0.37359	-0.40915	-0.2802	-0.06527	0.03643	0.23138	0.47516	0.57434	0.56039	0.33158	-0.02041	-0.25838	-0.45771	-0.49683	-0.35402	-0.17724	0.00799	0.14088	0.1711	1.49592	1.66492	1.41292	1.17092	0.32892	0.07592	-0.02808	-0.08508	0.12792	0.04392	0.03492	0.10692	-0.08708	-0.09808	-0.21108	-0.42608	-0.45208	-0.53808	-0.62308	-0.85308	-0.87808	-1.11008	-0.79208	-0.83008	-0.48108	-0.51608	-0.43108	
Sid1	Sid1 - 	1	0.7929		0.1443	0.0437			-0.2954	-0.29	-0.3768	0.0398	0.0649		0.4593				0.69558	0.66668	0.47568	0.62488	0.41338	0.27828	-0.16622	-0.21832	-0.48492	-0.98002	-0.14462	0.02778	-0.12532	-0.16342	-0.17342	0.16184	0.26674	0.26384	-0.29036			-0.28646	-0.32646	0.20084	0.12424	0.16384	0.04284	0.13554	-0.16516			0.20884	0.43854	0.16314	0.15684	-0.19116		-0.17766	-0.08456	-0.16616	-0.22766	-0.02636	0.23084	0.08194	0.25364	-0.02136	-0.21896	0.20622		0.46652	0.38492	0.29762	-0.34768	-0.44278	-0.14608		-0.34768	0.15272	0.13802			0.04102			0.23443	0.32357	0.29038	0.17138	-0.00412	-0.15985	-0.17045	-0.14372	-0.18492	-0.18862	-0.12187	-0.02913	-0.00219	-0.02841	-0.02655	-0.02276	-0.03708	-0.0645	-0.03198	0.05488	0.07451	0.11424	0.09375	-0.05136	0.17463	0.04976	0.06899	0.09313	0.01593	-0.04832		-0.05956	-0.12103	0.00312	0.08056	0.05108	-0.07792		-0.04734	-0.14868	-0.08686	0.07587	0.05613	0.02104	0.18218	-0.25839	-0.67439	-0.48439	-0.37139	-0.56039	-0.40739	-0.17439	-0.01839	-0.08339	-0.18539	-0.06939	0.02261	0.43161	-0.20939	-0.13939	0.01461	-0.07839	0.01061	0.26161	0.12861	0.04861	0.03861	0.07361	0.24761	0.06161	-0.08139	0.18661	
Gst2	Gst2 - 	1	0.62428	0.89908	0.92448	0.55698	0.80858	0.56928	0.46528	0.34868	0.18618	-0.18442	-0.32812	-0.37622	-0.51702	-0.55022	-0.59942	-0.67342	-1.90626	-0.86106	-0.23956	-0.12936	0.31044	0.28184	0.48344	0.34924	0.35504	0.51304	0.44204	0.34404	0.13914	0.10434	0.08254	1.42571	1.15731	0.99031	0.65301	0.43561	0.05251	-0.06699	-0.16079	-0.12619	-0.00179	-0.01669	0.09561	-0.05069	-0.20829	-0.46769	-0.72499	0.91907	0.91107	0.76407	0.67197	0.50047	0.39787	0.12167	0.04917	-0.19953	-0.10073	-0.26023	-0.18093	-0.14883	-0.23723	-0.19483	-0.46653	0.84831	0.77161	0.90021	0.96331	0.85191	0.70681	0.61651	0.39331	0.45741	0.23161	0.09101	-0.04979	-0.28479	-0.54439	-0.74359	-0.87979	-1.37057	-1.0642	-0.63133	-0.25884	0.10416	0.34656	0.35641	0.46815	0.70605	0.85097	0.70436	0.61019	0.47731	0.23828	-0.06789	-0.2799	-0.31073	-0.24734	-0.24731	-0.33019	-0.35698	-0.2416	0.00281	0.23283	0.33728	0.52629	0.3193	0.29083	-0.02668	-0.29539	-0.06485	0.02043	-0.04277	-0.04742	0.04361	-0.14349	-0.52196	-0.52671	-0.2508	-0.00609	0.12398	0.34491	0.4305	0.37074	0.24517	0.08252	0.64788	0.26137	-0.32463	-0.52563	-1.04263	-0.71863	-1.00763	-0.82862	-0.71863	-0.89962	-0.98863	-0.78462	-0.97662	-0.66663	-0.67063	-0.37263	-0.29762	-0.34163	-0.28562	-0.26463	0.02037	0.40438	0.26838	0.24538	0.13137	0.26637	0.09637	
SPBC1271_10c	SPBC1271_10c - 	1	-0.23156	-0.10546	-0.14986	-0.09796	-0.22156	-0.02656	0.19294	0.47024	0.43434	0.44504	0.05704	-0.23376	-0.43576	-0.35756	-0.09166	0.10854	-0.46855	-0.55425	-0.41825	-0.24375	-0.16485	-0.38285	-0.21385	0.18955	0.50395	0.76835	0.67675	0.34455	0.06175	-0.33595	-0.31005	0.02419	-0.18661	-0.21842	-0.21112	-0.01141	0.30969	0.41789	0.10439	0.13428	0.07029	-0.05912	-0.17012	-0.20552	-0.14691	-0.22181	0.11889	-0.03117	-0.12008	-0.05037	-0.21928	-0.11437	0.15252	0.22093	0.37063	0.27263	0.07333	0.04803	-0.03117	-0.22938	-0.28598	-0.06407	-0.09967	-0.10965	-0.09485	-0.12235	-0.43175	-0.42925	-0.35315	-0.05845	0.13315	0.19045	0.08545	0.08635	-0.04625	-0.29695	-0.29095	-0.25615	-0.08415	0.28566	0.11502	0.08514	0.0785	-0.19071	-0.53004	-0.55065	-0.51676	-0.52972	-0.42604	-0.2171	-0.04398	0.19759	0.48166	0.6462	0.6152	0.5071	0.31647	0.007	-0.24002	-0.49274	-0.68162	-0.57702	-0.42276	-0.30859	0.93319	0.42637	0.04431	-0.26624	-0.35434	-0.26429	0.00175	0.17269	0.18515	0.34851	0.13695	-0.53216	-0.85354	-0.4683	-0.01503	0.18381	0.38771	0.54047	0.62854	0.52634	0.27728	0.73765	0.42565	0.39065	0.47565	0.12365	-0.01435	0.03365	0.40565	0.59065	0.40565	0.59065	0.36565	0.44365	-0.33435	0.10965	-0.13435	-0.18435	0.02565	-0.02335	-0.01435	0.13465	-0.11435	0.11165	0.11165	0.27865	-0.13435	0.00565	
Myo52	Myo52 - 	1	0.46649	0.50459	-0.06071	-0.37541	-0.42041	-0.18801	-0.15261	0.01129	0.09059	0.10429	0.00569	0.05799	-0.01231	-0.22751	-0.19031	-0.14911	0.66728	0.63928	0.45518	-0.08692	-0.33852	-0.37182	-0.44362	-0.40982	-0.17412	-0.15832	0.16278	0.05748	-0.02022	0.02538	-0.00742	0.19524	0.05044	-0.04576	-0.25276	-0.20236	-0.08516	0.14164	0.06944	0.20564	0.26424	0.24564	0.27614	0.14394	-0.16286	-0.37396	-0.42636	0.02043	-0.04067	0.08753	0.05263	-0.35977	-0.15397	-0.18407	0.11873	0.08143	0.21203	0.22433	0.27653	0.06873	-0.20568	-0.16157	-0.05847	0.33656	0.04466	0.11865	-0.07474	-0.27925	-0.25085	-0.13484	-0.05494	0.00546	0.10486	0.17715	0.17805	-0.04665	0.04336	-0.08414	-0.21045	0.48832	0.42452	0.35094	0.18052	-0.12482	-0.34095	-0.3056	-0.17878	-0.12862		-0.08572	-0.13618	-0.27527	-0.31839	-0.06962	0.10119	0.14548	0.1726	0.26592	0.37855	0.31297	0.05081	-0.06203	-0.10599	-0.26894	0.20949	0.24086	0.32369	0.11162	-0.26623	-0.43331	-0.54001	-0.49189	-0.35572	-0.15484	0.0974	0.18641	0.23423	0.36276	0.28489	0.3097	0.31413	0.09858	-0.06033	-0.12953	-0.25943	-0.33588	-0.12788	-0.38488	-0.14588	-0.62288	0.06912	-0.00788	0.35712	-0.02588	0.44212	0.10712	0.39912	0.61012	0.09712	-0.02988	0.24612	-0.11088	0.11812	0.06012	-0.16388	-0.02388	0.23412	0.05212	0.12312	0.02912	-0.04288	0.03612	
Dak2	Dak2 - 	1	-0.05158	0.33412	0.65952	0.81622	0.79592	0.63602	0.15402	-0.10388	-0.61358	-1.01898	-1.17168		-0.58488		-0.45098	-0.20288	-1.22754	-0.64324	-0.01844	0.15296	0.59216	0.62826	0.50426	0.22626	0.00396	-0.19514	-0.57134	-0.62294	-0.31214	-0.18644	0.30126	-0.7596	-0.6371	-0.6255	-0.0167		-0.0807	0.1997		0.1615	-0.0003	-0.0151	-0.0793	-0.2394	-0.1504		0.1432	-0.68676	-0.97626			0.16464	0.09974	0.40644	0.48354	0.48794			0.02074											0.383	0.2761							-0.4587	0.1632	0.06755	-0.04361	-0.06139	-0.05632	-0.01194	0.08257	0.15812	0.18667	0.15815	0.09313	0.06196	0.00791	-0.09628	-0.14826	-0.13583	-0.12917	-0.12089	-0.07851	-0.06421	-0.03267	-0.00684	-0.02223	0.01519	0.07175	0.10735	-0.11036	-0.14	-0.06711	-0.08751	-0.17979	0.01835	0.05336	0.0533	0.03957	0.08105	0.10871	-0.0001	-0.05991	0.11229	0.19027	0.06464	-0.10169	-0.24641	-0.26274	-0.20332	-0.1329	1.00629	1.01929	0.83329	0.89629	0.82629	0.69929	0.14529	0.42929	0.03929	0.20929	-0.05671	0.28429	-0.09771	0.19029	-0.04371	0.34729	0.13229	0.06229	0.25929	0.17429	-0.15571	0.62829	0.17829	0.22529	-0.12271	0.23429	-0.24371	
Cyp4	Cyp4 - 	1	-0.47047	-0.24707	-0.00097	0.04923	0.17283	0.09233	0.05083	-0.00747	0.02253	-0.07047	-0.01497	0.06953	0.11253	0.16533	0.18863	0.06003	-0.22823	-0.52193	-0.17273	-0.25923	0.14287	0.03867	-0.07383	-0.15793	-0.29603	0.22487	0.24137	0.39687	0.57277	0.12927	0.15007	-0.06364	-0.00744	0.19336	0.36646	0.38266	0.13066	-0.14784	-0.44254	-0.30594	-0.33564	-0.10584	0.02206	0.08926	0.24956	0.34446	0.20206	-0.01637	0.07214	0.06173	0.11663	0.27003	0.43823	-0.02037	-0.19387	-0.32747	-0.19437	-0.16047	-0.05417	-0.04727	0.09193	0.27904	0.15763	-0.33397	-0.21497	-0.08328	0.02082	0.22592	0.27823	0.20223	0.01552	-0.00548	-0.16908	-0.15338	0.00082	-0.04378	0.09192	0.12712	0.14533	-0.63919	-0.90356	-0.78919	-0.4963	-0.15624	0.11746	0.32703	0.49012	0.57331	0.61579	0.49241	0.35622	0.20146	0.01788	-0.1157	-0.169	-0.11718	-0.07146	-0.05866	-0.0321	-0.05103	-0.035	0.03296	0.1393	0.27681	-0.43386	-0.25808	-0.01988	0.12173	0.29165	0.4451	0.53666	0.58179	0.44141	0.21257	-0.03999	-0.34115	-0.54655	-0.50387	-0.48759	-0.34633	-0.11864	0.07444	0.28683	0.38392	0.40415	0.47913	0.57813	0.45513	0.44613	0.48413	0.07713	0.00113	-0.04187	0.00813	-0.03487	0.15013	0.43813	0.06513	0.35413	0.23613	0.09713	0.12813	-0.01687	-0.10087	0.00713	-0.17787	-0.38087	-0.22487	-0.15287	-0.10987	0.02913	-0.30187	
SPCC584_16c	SPCC584_16c - 	1	-0.37884	-0.40084	-0.80674	-0.84744	0.18376	0.67886	0.66996	0.48956	0.04116	-0.23984	-0.24404	0.11376	0.13986	0.36816	0.29846	0.02586	1.22631	-0.30569	-0.49559	-0.89329	-0.78779	0.05731	0.13191	0.23221	0.09401	0.00871	-0.20139	-0.31029	-0.15459	0.16301	0.46921	-0.20859	0.26302	0.12711	-0.25759	0.09211	0.16791	0.24611	0.06511	-0.02829	0.09941	-0.24099	-0.25519	-0.20099	-0.25809	-0.60779	0.12671	0.03056	0.11316	0.13226	-0.00994	-0.07404	-0.00714	0.09496	-0.01014	0.10276	0.05486	-0.05214	0.22506	-0.02934	-0.11804	-0.16164	-0.15294																	-0.18187	-0.40529	-0.44714	-0.57047	-0.70406	-0.53796	0.11263	0.58099	0.82356	0.90998	0.83525	0.55045	0.2146	-0.05686	-0.24511	-0.36556	-0.37594	-0.46233	-0.57217	-0.4783	-0.30207	-0.14976	0.11425	0.31485	0.44334	0.11774	0.08363	-0.00047	-0.16239	-0.17597	-0.15741	-0.15359	-0.10325	-0.03197	0.00508	0.02853	-0.01464	0.09905	0.14761	0.10224	0.05607	0.08129	0.06057	-0.111	-0.25993	-0.24324	-1.16107	-0.48657	-0.03757	0.12043	-0.03457	0.41943	0.69043	0.59243	0.35443	0.63243	0.13243	0.05643	-0.09757	0.75743	-0.10557	-0.05857	0.21143	0.32243	0.10743	0.46243	0.27543	-0.06057	-0.15557	-0.32257	-0.05557	-0.18857	-0.30757	
Cdc23	Cdc23 - 	1	-0.12081	0.82199	-0.01431	-0.18911	-0.27251	0.02079	-0.27391	-0.30471	-0.13141	0.17119	0.08629	0.41439	0.22119	0.03249	-0.05581	-0.11671	0.59617	0.53467	0.15097	0.18617	-0.14743	0.10737	-0.15373	-0.04913	0.14047	-0.39453	-0.15053	-0.13033	-0.53033	0.02817	0.00067	0.07018	0.27408	0.11309	-0.20611	-0.35412	-0.18471	-0.01722	0.12589	-0.16771	0.29399	0.28638	0.30638	0.31628	0.29458	-0.11751	-0.49692	0.0173	0.2007	0.26399	0.1318	-0.0678	-0.2167	-0.246	-0.1705	-0.1669	0.1257	0.1947	0.0186	0.1921	0.0922	-0.14101	-0.0068	0.03967	0.10646	0.12987	0.08136	-0.06154	-0.19684	0.02367	-0.00123	-0.03613	0.03667	0.04467	0.07976	0.11887	0.14066	-0.06114	-0.02384	0.26261	0.43404	0.42909	0.33885	0.20723	0.04738	-0.07928	-0.14108	-0.1673	-0.24383	-0.34065	-0.36313	-0.33056	-0.28594	-0.13283	0.03845	0.1108	0.19459	0.33182	0.36711	0.24522	0.17594	0.17124	-0.00441	-0.24139	0.41586	0.45183	0.57412	0.48758	0.05671	-0.29206	-0.33179	-0.39822	-0.44854	-0.17959	-0.02858	-0.08688	-0.0506	0.0154	-0.07332	0.1705	0.41337	0.33149	0.18061	0.15895	0.18909	-0.56522	-0.32722	-0.28322	-0.17822	0.55278	-0.13022	0.04978	0.11478	-0.17822	0.03578	0.10678		0.11678	0.06578	0.17978	0.32178	0.09878	0.13078	0.24578	0.14578	0.01678	-0.01922	-0.13522	0.32978	0.06078	0.15778	0.02878	
Cid14	Cid14 - 	1	-0.13606	-0.31886	-0.23386	-0.27636	-0.20456	0.17764	0.34004	0.33344	0.28384	0.15614	0.03124	-0.17096	-0.14896	-0.09396	0.05354		-0.4819	-0.5702	-0.4804	-0.6027	-0.3003	-0.2934	-0.1088	0.1947	0.2788	0.5609	0.5391	0.2999	0.3461	-0.0049	-0.0305	0.08409	-0.11171	0.06449	0.03189		0.20339	0.24409		-0.11851	-0.42851	-0.11751	-0.03431	-0.20701	-0.21851	-0.24691	-0.12481	-0.29903	-0.32402	-0.13033	0.04837	0.24758	-0.00903	0.19767	0.20318	0.17017	0.04797	-0.05163	-0.27222	-0.15202	-0.15742	0.02078	0.12788	0.09355	-0.01735	-0.15915	-0.11735	-0.13595	-0.09765	0.04135	0.07845	0.19825	0.10955	-0.02135	-0.12095	-0.14975	-0.21045	-0.21665	-0.04525	-0.02411	0.20265	0.16722	-0.00139	-0.12772	-0.26745	-0.39621	-0.53988	-0.65868	-0.56674	-0.30805	0.01878	0.32332	0.60734	0.66363	0.57006	0.4685	0.41333	0.3226	0.10536	-0.18955	-0.39269	-0.41942	-0.45513	-0.52056	-0.06257	0.00581	0.16062	0.09688	-0.49128	-0.73474	-0.44414	-0.31765	0.06662	0.49906	0.59437	0.44149	0.37034	0.16611	-0.15112	-0.22601	-0.14387	-0.30484	-0.38707	-0.26297	-0.15973	0.35385	0.35285	0.26585	0.30185	0.20185	0.28585	0.13085	0.19285	0.34685	0.25185	0.21285	-0.17915	0.06685	-0.19915	0.09685	-0.10315	-0.16815	-0.16715	-0.29515	-0.30015	-0.13515	-0.07215	-0.07415	0.00885	0.14085	-0.12715	0.04685	
Mug184	Mug184 - 	1	0.65997	0.44847	0.00917	-0.09573	-0.27933	-0.28503	-0.18013	-0.12823	0.00477	-0.07523	-0.04503	0.06087	0.16247	-0.18583	-0.19183	-0.32543	0.80477	0.87977	0.16617	0.31587	0.03337	-0.00783	0.15707	0.40547	0.62517	-0.53023	-0.18383	-0.42123	-1.31703	-0.18673	-0.18353	0.29815	0.49145	0.28555	-0.12205	-0.39245	-0.40425	-0.09565	-0.10745	0.27695	0.24475	0.20205	0.21135	0.40365	0.08845	-0.28635	-0.19595	-0.21558	-0.17828	0.18501	0.16141	0.00292	-0.80249	-0.14329	0.04622	0.27492	0.11552	0.24132	0.02892	0.30532	-0.05719	-0.05599	-0.15568	0.55366	0.33996	0.48636	0.16836	-0.46004	-0.46004	0.14836	0.17046	-0.14374	0.19746	-0.06254	0.34706	-0.09084	-0.01154	-0.19804	-0.51064		0.38006	0.29544	0.16688	0.06828	-0.02906	-0.02324	-0.06384	-0.16739	-0.29952	-0.32464	-0.21308	-0.14343			0.09945	0.08096	0.06849	0.08908	0.01821		-0.03576	0.08554	0.09341	0.08174	0.18198	0.40076	0.40041	0.18793	0.0559	0.0481	-0.01433	0.05075	-0.00792	-0.09775	-0.28069		-0.35889	-0.13821	-0.14026	0.01977	0.23438	0.35105	0.21443	-0.08478	0.09679	0.03184		-0.09166	-0.27766	0.02134	-0.01466	0.40934	0.12734	-0.15766	-0.00466	-0.37366	-0.25766	-0.26466	-0.19266	-0.41266	-0.02266	-0.34866		-0.15566	-0.31066		-0.20066		-0.22366	-0.11766	0.46934	0.00734	
SPAC222_08c	SPAC222_08c - 	1	-0.31708			-0.55838	-0.47168	-0.46068	-0.07778		0.00662	-0.04548	-0.14268	-0.13778	0.09032	0.24892	0.41092	0.58032	-1.00146	-0.87716	-0.70176	-0.84256	-0.17266	-0.29996	-0.04086	-0.02686	-0.09046	0.33144	0.32374	0.29014	0.59114	0.46034	0.58524	-0.46599	-0.0985	0.04881	0.24411	0.2318	0.35511	0.2159	0.1838	0.07311	0.0937	0.03541	-0.14569	-0.32919	-0.2183	-0.03119	-0.07289	-0.41715	-0.31375	-0.43595	-0.28635	-0.06045	0.23995	0.05945	0.15155	0.18065	0.22215	0.01865	0.05365	-0.23665	-0.20075	0.07175	0.10565	0.40363	0.30673	-0.00877	-0.26457	-0.26707	0.02533	0.33123	0.42003	0.61012	0.30803	-0.18657	-0.19797	-0.50867	-0.28407	-0.27137	-0.13107	-0.10686	-0.24875	-0.25979	-0.27352	-0.28025	-0.20092	-0.07483	0.07751	0.21746	0.29799	0.25697	0.1444	0.10133	0.14812	0.10944	0.00792	-0.05356	-0.07838	-0.05686	-0.05876	-0.07335	-0.07864	-0.02292	0.07239	0.16128	0.16923	0.08584	0.0072	0.00191	0.01496	-0.01403	-0.08055	-0.0287	0.00397	-0.01843	-0.05973	-0.06681	-0.11993	-0.02905	0.01661	0.0721	0.06284	-0.04284	-0.0738	-0.01841	-0.00319	1.18561	1.24311	1.10011	0.99611	0.92811	0.74711	0.86311	0.45811	0.44311	0.15011	0.27111	0.03611	0.14011	0.44011	0.23311	0.11611	0.23811	0.01311	0.26811	-0.22089	-0.08589	-0.20089	-0.15189	-0.23189	-0.32689	-0.42689	-0.56989	
SPBC800_11	SPBC800_11 - 	1	0.07245	-0.29455	0.01555	0.25945				-0.23325	-0.55025	-0.09635	0.02815	0.43205	0.81355		0.16675	0.19635	0.17008	-0.23102	-0.09222	0.15598	0.17118	0.13308	0.04948	-0.31732	-0.41372	0.08588	-0.10462	-0.23452	0.36258	0.39578	0.08558	-0.0295	0.6234	0.8395	0.8679	0.4126	-0.0102	-0.2439	-0.5927	-0.1687	-0.0681	-0.0659	0.0255	0.1162	0.0862	0.0606	-0.1212	-0.21285			0.40545	0.25075	0.08455	-0.28905		-0.39815	-0.38745	0.03965	-0.35945	0.16095	0.50835	0.65755	0.39985	-0.43529	-0.15428	0.06682	0.20242	0.28681	0.50491	0.37231	-0.00878	-0.23978	-0.35968	-0.26079	-0.11898	-0.02738	0.10192	0.28872	0.32001	0.06337	0.05867	0.04039	0.03425	0.12403	0.20156	0.05826	-0.04034	-0.0075	0.00144	0.01117	0.01078	-0.01854	-0.08758	-0.20035	-0.1964	-0.11775	-0.07501	-0.0558	-0.00903	0.06088	0.16769	0.16777	0.01948	-0.0749	-0.0541	-0.09418	-0.12295	-0.03503	0.20719	0.383	0.42956	0.32448	0.05933	-0.14913	-0.18137		-0.30206	-0.25073	-0.0799	0.00464	-0.00404	0.07266		0.28756	0.26452	0.33648	-0.18952	0.42648	0.07048	-0.08652	0.31048	0.39048	0.60048	-0.13452	0.30048	0.21248	0.04048	0.46248	-0.17952	-0.79052	-0.74952	0.26048	-0.57952	0.29448	-0.36952	0.12848	-0.62952	-0.61452	-1.33952	-0.63452	-0.11952	0.58348	
SPAC19B12_11c	SPAC19B12_11c - 	1	0.10803	0.26023	0.22433	-0.26217	-0.04927	0.03443	0.36253	0.43043	0.57353	0.39943	0.18223	-0.19637	-0.56797	-0.56107	-0.21227	-0.59417	-0.41155	-0.42605	-0.14665	-0.54965	-0.45605	-0.63955	-0.40135	-0.16205	0.21295	0.68755	0.86995	0.75705	0.48385	-0.11205	-0.10515																	0.44266	0.03766	-0.20624	-0.23674	-0.17244	-0.05494	0.07176	0.07796	0.08246	0.27026	0.03276	-0.12864	-0.21044	-0.31094	-0.18894	-0.00654	0.29507	0.38236	0.18936	-0.03763	-0.04793	-0.20023	0.02876	0.21187	0.11816	-0.06703	-0.07744	-0.00203	-0.19244	-0.29093	-0.36383	-0.17604	-0.02017	0.04106	0.04936	-0.0427	-0.15627	-0.24838	-0.27397	-0.30939	-0.34053	-0.30449	-0.21239	-0.00751	0.16803	0.32394	0.44285	0.43188	0.33985	0.29797	0.21338	0.03532	-0.20404	-0.37965	-0.39808	-0.32424	-0.26534	-0.03289	0.21589	0.23285	0.15307	-0.05898	-0.37309	-0.50851	-0.43455	-0.01133	0.30947	0.48088	0.49022	0.43448	0.08634	-0.18435	-0.28152	-0.1906	-0.14817	-0.15381	-0.08803	-0.01982	-0.08631	-0.09331	-0.17731	-0.11831	-0.30931	0.09569	-0.10931	0.07469	0.20069	0.36469	0.24369	0.76569	0.16969	0.02169	0.08369	-0.02631	-0.22031	-0.20431	-0.27431	-0.09031	-0.13531	-0.11431	-0.01531	-0.05031	0.03669	0.06269	0.05569	
Hsr1	Hsr1 - 	1	-0.85993	-0.37093	-0.46703	-0.62453	-0.30353	0.06887	0.05767	0.05187	0.18987	0.01107	0.25147	0.08827	0.07067	0.06537	0.27817	0.26407	0.18857	-0.50473	-0.88713	-0.52213	-0.41883	-0.27563	0.02307	0.17007	0.27097	0.09107	-0.01273	-0.12323	-0.23723	0.23827	0.33327	0.07494	-0.00856	-0.24196	-0.07386	-0.07456	0.09904	0.15014	0.12584	0.10774	-0.07376	0.12164	-0.05596	-0.27526	-0.13836	-0.19826	-0.02186	-0.06382	-0.02071	0.00158	0.04329	-0.12882	0.04838	0.03368	0.26409	0.18869	0.12189	-0.07241	-0.09982	-0.18572	-0.23632	-0.23641	-0.12611	-0.01742	-0.23072	-0.09663	-0.06452	0.02598	0.00218	-0.04882	0.11648	0.18477	0.17568	0.30238	0.08428	-0.05303	0.23367	-0.06322	-0.02422	0.34961	-0.07427	-0.33724	-0.35965	-0.47916	-0.64239	-0.40925	-0.04273	0.19153	0.23829	0.26301	0.23548	0.17735	0.12417	0.03479	0.04588	0.12027	0.0956	0.02965	0.00048	-0.06818	-0.15067	-0.17201	-0.13865	-0.10966	0.44686	0.01284	0.02941	-0.15668	-0.20778	-0.24462	-0.22552	-0.10899	-0.11105	-0.015	-0.05301	-0.17235	-0.21312	0.04262	0.19687	0.2868	0.3813	0.33274	0.10929	-0.12036	-0.18809	0.21552	0.47952	0.73152	0.87352	0.28552	0.70552	0.49152	0.67252	0.65152	0.68452	0.47052	0.32752	0.08352	0.21852	0.05352	0.32152	0.00452	0.01152	-0.07548	-0.23748	0.17652	0.09252	0.14452	0.07752	0.06452	-0.22748	-0.22548	
SPAC328_09	SPAC328_09 - 	1	-0.47474	-0.31394	0.07946	0.02806				0.13966	0.01476	-0.23824	-0.05374	-0.02434	0.06556		0.33656	0.31376	-1.07966	-0.80526	-0.46836	-0.27226	0.19374	0.28414	0.40254	0.39934	0.26234	0.07454	0.11194	0.11584	-0.10636	0.28554	0.21544	-0.13451	0.07548	0.17298	0.27659	-0.03292	0.34739	0.02778	0.04048	0.08888	-0.18212	-0.18022	-0.14351	-0.22662	-0.09182	-0.23972	0.03048	-0.33816	-0.23996	-0.14246	-0.23466	-0.15536	0.13433	0.02583	0.08043	0.19564	0.23523	0.15063	0.28023	-0.15527	-0.08537	-0.23276	0.04223	-0.10213	-0.05454	-0.35014	-0.31374	0.07667	0.02347	0.08337	0.01537	0.23467	0.08587	-0.03813	-0.24003	-0.02123	-0.17473	0.01317	0.05867	-0.64081	-0.66167	-0.45326	-0.25912	-0.02192	0.13677	0.2015	0.32826	0.38053	0.37315	0.29725	0.15926	0.05297	0.0185	0.07623	0.0672	-0.02703	-0.09854	-0.16524	-0.13445	-0.07426	-0.02818	-0.00522	-0.00829	0.02722	0.3018	0.07259	-0.02522	-0.25509	-0.357	-0.23312	-0.10351	-0.01533	-0.00999	0.09906	0.16314	0.08596	0.02907	0.16811	0.08532	-0.02952	-0.08067	-0.17515	-0.17781	-0.15244	-0.0761	1.28542	1.17442	0.84742	0.86042	0.70642	0.41042	0.12442	0.09942	0.19542	-0.05258	-0.10258	-0.15558	-0.23758	-0.18258	-0.07258	0.04842	-0.15858	-0.19158	-0.11358	-0.14258	-0.01058	-0.00458	-0.04558	-0.29258	-0.03858	-0.32258	-0.21058	
SPAC1687_17c	SPAC1687_17c - 	1	0.57921	0.73191	0.36351	0.38751	0.23071	-0.07029	-0.05369	-0.26729	-0.33939	-0.23519	-0.08399	-0.03029	-0.04689	0.29171	-0.20779	-0.19279	-0.06854	0.47156	0.59696	0.41336	0.45696	0.32686	0.00756	-0.06674	-0.27694	-0.26724	-0.26904	-0.03964	-0.14634	-0.28124	0.05526	-0.0702	0.0804	0.3156	0.19631	-0.008	-0.29989	-0.25819	-0.3219	0.17121	-0.023	0.0304	0.16751	0.2745	0.3583	0.15191	-0.0597	-0.06037	0.03843	0.00823	0.10142	0.10062	0.17752	-0.08668	-0.17498	-0.16468	-0.15248	-0.12037	0.03113	0.07963	0.18942	0.24072	0.08543	0.00745	0.20025	0.03175	-0.01465	0.08175	0.02075	0.02855	-0.02845	-0.05605	-0.13205	-0.16055	-0.00605	0.01875	0.01585	0.03555	0.09745	-0.04044	0.0908	0.22846	0.34655	0.41351	0.37849	0.27087	0.2106	0.17493	0.10476	-0.04662	-0.22467	-0.36629	-0.42809	-0.41618	-0.28556	-0.11433	-0.05403	-0.01542	0.0704	0.14562	0.23623	0.29829	0.25785	0.16623	0.2842	0.27321	0.29786	0.16749	0.14779	0.24178	0.23673	0.08121	-0.12146	-0.19864	-0.39993	-0.65617	-0.52965	-0.08765	0.03315	0.09034	0.24697	0.28489	0.24678	0.14902	0.25425	0.06779	-0.17521	0.12579	-0.36821	-0.28921	-0.31621	-0.01521	-0.38021	0.03279	-0.18221	0.06779	-0.01921	-0.01921	0.09779	-0.09621	-0.24021	0.19079	0.06579	0.12479	0.22979	0.25079	0.17279	0.05179	0.10279	0.07379	0.03479	-0.09821	
Cnd1	Cnd1 - 	1	0.42948	0.51648	0.44218	0.28478	-0.12632	-0.19082	-0.38212	-0.38332	-0.19802	0.02318	0.11788	0.14768	0.15728	-0.21502	-0.09342	-0.33432	0.10118	0.88938	0.84078	0.59548	0.07168	0.03278	0.07718	0.15328	0.09908	-0.80112	-0.58052	-0.31462	-1.20092	0.26838	-0.07122	0.07851	0.30781	0.20761	0.38091	-0.0198	-0.3289	0.0446	-0.14609	0.0703	0.08321	0.0111	0.13	0.21821	0.2344	0.05	-0.0709	-0.29382	0.04238	0.39028	0.25878	0.16728	-0.17172	-0.14032	-0.11852	0.04648	0.25138	0.02208	0.00828	0.31218	0.25438	0.09538	-0.03892	0.2067	0.5519	0.2057	0.1742	0.136	0.08	-0.0219	-0.2049	-0.3556	0.083	-0.0802	0.0106	0.1844	0.1582	0.0971	-0.0846	0.03489	0.14849	0.27712	0.3357	0.28905	0.21637	0.17903	0.05137	-0.10203	-0.24376	-0.33836	-0.33821	-0.29322	-0.21913	-0.10628	-0.04412	0.01475	0.13972	0.24731	0.28345	0.35499	0.32253	0.1991	0.00056	-0.15419	0.20635	0.39859	0.33145	0.22476	0.24927	0.13849	-0.04708	-0.16394	-0.26868	-0.19274	-0.2498	-0.27789	-0.19652	-0.07087	0.04335	0.1153	0.19488	0.19474	0.23644	0.2391	0.15596	0.02526	-0.08124	-0.16824	-0.08124	-0.44324	-0.13124	-0.00224	0.02876	0.18376	-0.04124	0.23176	0.10876	0.68676	-0.32124	0.35676	0.09876	0.08676	0.05876	0.09176	-0.21124	-0.00024	-0.08124	0.09276	0.12876	0.14876	-0.28124	0.16276	
SPBP8B7_29	SPBP8B7_29 - 	1	0.89313	0.49653	0.12273	-0.10957	-0.03807	-0.17207	-0.04757	-0.14857	-0.25657	-0.25757	-0.15487	-0.02937	0.01813	0.08543	-0.23367	-0.12827	0.96365	1.03875	0.75965	0.33515	0.04795	-0.04835	-0.08705	-0.17215	-0.10565	-0.45045	-0.33435	-0.24235	-0.83225	-0.13145	-0.09855	-0.04276	0.10454	0.15283	0.01354	0.17813	-0.29966	-0.07716	-0.12206	0.06934	0.35133	-0.01286	0.23074	0.06924	0.02784	-0.47596	-0.08396	0.04018	0.09138	0.27918	0.51608	-0.32472	-0.27172	-0.08852	-0.19492	0.00758	-0.04662	0.05608	0.03458	0.12708	0.09828	-0.10182	-0.08462	0.14552		0.05752	-0.00758	-0.10108	-0.05188	0.07392	0.02522	-0.10498	0.05412	0.00642	0.00422	0.10032	0.13342	0.12372	-0.08098	0.12745	0.0827	0.02525	-0.01194	-0.07986	-0.12812	-0.08892	-0.02967			0.01069	0.04837			0.01808	-0.07469	-0.08196	-0.07567	-0.07771	-0.0439	0.01396	0.02724	0.05235	0.08933	0.01819	0.13724	0.12071	0.15537	0.15419	0.11816	0.03554	-0.14041	-0.2142	-0.24955	-0.23289	-0.21913	-0.05189	0.10026	0.16302	0.18349	0.05575	-0.05378	-0.08512	-0.06476	-0.01688	0.05041	-1.0718	-1.2433	-0.6773	-0.7573	0.7477	-0.0553	-0.0463	0.2227	-0.0073	0.1067	0.3357	0.1377	0.3187	0.0887	0.1317	0.0607	0.3317	0.1097	0.5257	0.2437	0.2727	0.2807	-0.0003	0.3507	0.0147	0.2377	0.1167	
SPAC22F8_05	SPAC22F8_05 - 	1	-1.60838	-1.22838	-1.21628	-1.05088	-0.30118	0.18462	0.36632	0.33882	0.13472	0.22352	-0.11658	0.04812	0.28632	0.54182	0.83232	0.64662	-1.09513	-0.70843	-0.11553	-0.24543	-0.54773	-0.74473	0.02117	0.03027	-0.13573	0.22677	0.02547	-0.02753	0.58277	0.30147	0.59037	-0.32991	-0.35551	-0.37171	-0.36931	-0.10341	0.28639	0.25219	0.20809	-0.04581	-0.10801	0.09689	0.20409	0.19819	0.24529	0.10039	0.05519	0.01181	0.142	0.37711	0.37491	0.11731	0.09901	-0.00299	-0.27679	-0.45109	-0.3754	-0.38059	-0.3402	-0.07289	0.03881	0.1367	0.05641	-0.91525	-0.80705	-0.25265	0.12435	-0.24135	-0.45065	-0.53635	-0.41115	-0.16705	0.10505	0.35585	0.36375	0.26725	0.40845	0.12495	0.15825	0.20228	-0.20617	-0.4526	-0.51903	-0.52196	-0.44028	-0.08126	0.24425	0.36127	0.40535	0.48168	0.47573	0.31618	0.09471	-0.09971	-0.20211	-0.23428	-0.2795	-0.22225	-0.03318	0.15143	0.24328	0.17044	0.09065	0.12599	-0.67521	-0.79488	-0.80295	-0.61947	-0.11582	0.34279	0.58892	0.95614	0.84918	0.37337	0.12435	0.14462	-0.042	-0.34567	-0.43349	-0.29939	-0.28054	-0.14717	-0.03854	0.08254	0.15819	0.26023	0.51223	0.47323	0.64623	0.33323	0.59423	0.51323	0.63623	0.45323	0.34923	0.22323	0.18423	0.21323	-0.20877	0.20323	0.14223	0.08323	-0.01077	0.16323	-0.07177	-0.06677	0.12523	0.02323	0.05423	-0.14677	-0.39877	-0.28677	
SPAPB2B4_04c	SPAPB2B4_04c - 	1	-0.74807	-0.10167	0.07713	0.14443	0.27653	0.35143	0.35663	0.32783	0.12793	-0.18907	-0.32707	-0.15627	-0.03897	0.07473	0.15333	0.05603	-0.60053	-0.31193	-0.27183	-0.15863	-0.13023	0.38107	0.29317	0.36887	0.37827	-0.17623	-0.19543	-0.04903	-0.35713	0.26347	0.02457	-0.21781	-0.14211	-0.22441	0.1308	0.1097	0.12809	0.171	-0.08661	0.1751	0.0922	0.03579	0.05589	0.0347	0.02309	0.1251	0.144	-0.42035	-0.25575	0.04475	0.14615	0.20765	0.01935	0.13545	0.15535	0.02455	-0.03015	-0.37835	-0.17805	-0.13865	-0.04925	0.07225	0.16955	-0.43634	-0.51474	-0.30554	0.01636	0.00346	0.05586	-0.00834	-0.12424	0.12486	0.12096	0.08976	-0.04364	0.04026	0.07376	0.24026	0.23156	-0.68604	-0.74316	-0.69253	-0.59628	-0.47155	-0.30326	-0.08196	0.2077	0.47119	0.66845	0.76742	0.69904	0.57006	0.4577	0.31006	0.05535	-0.21663	-0.40663	-0.50975	-0.5403	-0.5015	-0.40359	-0.24772	-0.03249	0.14633	-0.03938	0.11889	0.14694	0.04262	0.0105	-0.01874	-0.08799	-0.01153	-0.05275	-0.11422	-0.02765	-0.01058	-0.07709	0.03989	0.13371	0.20909	0.10695	-0.0209	-0.10287	-0.19395	-0.23137	-0.29151	-0.25201	-0.23301	-0.35701	-0.56001	-0.35801	-0.29401	-0.24001	-0.31401	-0.45901	-0.36401	-0.42001	-0.18101	-0.75901	-0.16301	-0.31501	-0.07501	0.00399	0.24599	0.06799	0.23899	0.18099	0.21399	0.33199	0.29599	0.20399	-0.00901	
SPBC17D11_03c	SPBC17D11_03c - 	1	1.0829	1.0724	0.6407	0.3328	0.3675	0.3071	0.1668	0.1058	0.0617	-0.0184	-0.412	-0.4538	-0.5716	-0.497	-0.5258	-0.4976	-0.46959	0.45851	0.92411	0.67091	0.66711	0.64791	0.76671	0.62781	0.57511	0.36361	0.04441	-0.48029	-0.59719	-0.87109	-0.58129	0.76956	0.64826	0.49516	0.04206	-0.17994	-0.31234	-0.28093	-0.19914	-0.02004	0.17596	0.24476	0.31156	0.12596	0.02816	-0.47884	-0.29693	0.5268	0.5772	0.0192	-0.0739	0.0569	-0.0708	-0.0959	-0.136	-0.0281	0.095	0.2376	0.2316	-0.3495	0.0787	-0.0677	-0.1466	0.42117	0.45948	0.44648	0.32588	0.12638	0.10538	0.14228	0.21607	0.13998	0.05278	0.00638	0.09547	-0.04182	-0.07843	-0.20943	-0.24082	-0.08578	0.1573	0.30492	0.23516	0.15053	0.08294	-0.14608	-0.25282	-0.14236	-0.00868	0.05162	0.07214	0.10946	0.13552	0.04287	-0.0802	-0.16038	-0.18825	-0.17156	-0.1364	-0.10825	-0.12244	-0.11499	-0.08692	-0.06307	0.08669	0.1237	0.25889	0.26812	0.07569	-0.06545	-0.141	-0.15056	-0.16402	-0.16596	-0.15172	-0.24318	-0.06247	0.16997	0.21951	0.17566	0.22702	0.23852	0.06794	-0.00175	-0.02514	0.15122	-0.37328	-0.76828	-0.91328	-1.07128	-0.68328	-0.58428	-0.54328	-0.48028	-0.62328	-0.51228	-0.41328	-0.41728	-0.40328	-0.21928	0.02672	0.02072	0.07672	0.23372	0.33672		0.55672	0.09572	0.57672	0.06072	0.41672	0.08672	
Ppr1	Ppr1 - 	1	0.14998	-0.37452	-0.60082	-0.99502	-0.62092	-0.51862	-0.49492	-0.40772	-0.23912	-0.43332	-0.11222	0.04958	0.33718	0.76068	0.83438	0.86508	-0.32296	-0.64866	-0.66466	-0.83866	-0.33056	-0.32106	-0.29726	-0.33136	-0.54966	-0.31966	-0.33626	-0.16116	0.42334	0.70494	1.12674	-0.5369	-0.19741	-0.01731	0.4576	0.40799	0.32719	0.10619	0.02969	0.0398	0.12229	0.18749	0.1046	-0.0802	-0.03851	-0.16801	-0.24921	-0.95025	-0.48546	-0.49746	-0.30056	-0.44456	0.07734	-0.25136	-0.30486	-0.35066	0.27774	0.33364	0.18224	0.32524	0.16024	0.11324	0.33674	0.24804	0.02554	-0.41236	-0.67006	-0.55686	-0.16536	0.43444	0.52374	0.87664	0.74304	0.21764	-0.02446	-0.44596	0.03394	-0.22046	-0.00476	-0.23763	-0.66021	-0.78871	-0.77619	-0.724	-0.41193	0.11998	0.53305	0.78781	0.92136	0.84214	0.66745	0.41002	0.08971	-0.21667	-0.37489	-0.3438	-0.26967	-0.22426	-0.20143	-0.13512	0.01939	0.20541	0.41829	0.5194	0.8386	0.42012	0.17661	-0.18911	-0.46243	-0.33839	-0.08758	-0.01473	-0.09548	0.13778	0.08082	-0.33033	-0.39079	-0.06141	0.07733	0.06034	0.0949	0.04086	0.00044	-0.03941	-0.07709	0.68943	0.96043	0.78243	1.13443	0.79443	1.32243	1.03143	1.13743	0.83443	0.78343	0.58243	0.48943	0.46643	0.47243	0.38643	0.27643	0.57543	0.57143	0.46643	0.49243	0.39143	-0.17257	0.07943	-0.76257	-0.40557	-1.04357	-0.45557	
SPBC21C3_19	SPBC21C3_19 - 	1	-1.53472	-0.25562	-1.67742	-1.64202	-0.79772		0.03898	0.24748		-0.05772	-0.18402	-0.34942	0.08148	0.43918	0.94058	1.24338	2.58931	0.87911	0.16051	-0.83389	-0.91569	-0.54739	-0.76949	-0.54959	-0.69939	-0.35179	-0.38739	-0.19789	-0.13709	-0.17239	0.09711	-0.75513	-0.57863	-0.63543	-0.39183	-0.03053	0.39407	0.28647	0.20957	-0.12403	-0.06213	0.20357	0.17767	0.09837	-0.00783	0.06567	0.32757	0.04867	0.06887	0.03997	0.01947	-0.08223	0.29637	0.00517	-0.31263	-0.31403	-0.08893	-0.05033	-0.05583	-0.23683	-0.13643	-0.09693	0.01707	-0.32633	-0.03333	0.01097	-0.14533	-0.87762	-0.70932	-0.66662	-0.14003	-0.01813	-0.00263	0.10647	0.29648	0.06367	0.19397	0.14097	0.30007	0.40286	0.09691	-0.13784	-0.33465	-0.61835	-0.852	-0.58912	-0.13605	0.15563	0.3354	0.47167	0.49325	0.41228	0.2526	0.05582	0.00569	-0.04611	-0.17942	-0.27802	-0.32995	-0.3146	-0.24867	-0.11801	-0.02026	0.05115	-0.49431	-0.61328	-0.56386	-0.46681	0.00255	0.3875	0.50318	0.48714	0.2271	-0.15471	-0.30517	-0.38342	-0.01518	0.21767	0.37609	0.44594	0.2628	0.10314	0.00683	-0.24816	-0.54192	-1.09367	-0.55867	0.06133	0.19133	0.59133	0.65133	0.66133	0.82133	0.53133	0.41133	0.43133	0.44133	0.47133	0.48133	0.36133	0.49333	0.29133	0.02133	0.26133	0.59133	0.26133	0.01033	0.46133	0.13133	0.06133	0.18133	0.04133	
SPBC83_11	SPBC83_11 - 	1	-0.58243	-0.33463	-0.35963	0.05837	0.28917	0.34727	0.18207	0.08337	-0.08483	0.00977	-0.26833	-0.09433	0.13987	0.24757	0.23457	0.21727	-0.55655	-0.20845	-0.56335	-0.08095	-0.06675	0.16415	0.54495	0.60065	0.62345	-0.24875	-0.22075	-0.42755	-1.33315	0.25185	0.29755	-0.21191	-0.09951	0.18499	0.33039	0.14739	0.12769	0.08439	0.05519	-0.17231	-0.08301	-0.17231	0.00669	0.17279	0.12639	-0.09761	0.34079	-0.24831	-0.25281	0.06719	0.05809	0.25879	-0.14761	0.08959	0.10169	0.12209	-0.34501	-0.40241	-0.11651	0.15269	0.06979	0.20539	0.24549	-0.16937		-0.06647	-0.07537	0.09383	0.07593	-0.08707	-0.03907	-0.16357	0.03713	0.00323	-0.01377	0.10513	0.04943	0.20053	0.26613	-0.34712	-0.45897	-0.38925	-0.35869	-0.26447	-0.17993	-0.00753	0.18806	0.31947	0.41716	0.41166	0.38364	0.37496	0.30283	0.12508	-0.1132	-0.25172	-0.33123	-0.35929	-0.25363	-0.06795	0.05885	0.10484	0.20569	0.26646	0.08684	-0.00459	-0.18453	-0.2731	-0.11929	0.14126	0.28798	0.27777	0.22858	0.12405	0.07924	0.01528	-0.06175	-0.08291	-0.26493	-0.27499	-0.24929	-0.25956	-0.15765	0.02624	0.12457	0.6349	0.4419	0.3899	-0.0881	-0.0871	-0.0771	-0.1801	0.0689	-0.1541	-0.1891	-0.1091	-0.4011	0.2049	-0.6451	-0.2101	-0.4481	-0.2861	-0.3111	-0.2351	-0.3151	0.0739	-0.0471	0.0609	0.0119		-0.3051	0.0409	
SPAC23A1_02c	SPAC23A1_02c - 	1	0.72975	-0.49755	1.00365	-0.14025	-0.07665	0.08855	-0.29245	-0.19495	-0.09575	-0.20995	0.28065	-0.24175	0.73545	-0.28895	-0.25775	-0.34975	0.52457	1.25487	0.02717	0.33647	0.16107	0.15117	0.35197	-0.08523	0.85187	-0.88413	-0.68953	-0.35363	-1.75303	0.49187	-0.11703	-0.01612	0.17398	0.28868	0.37628	0.25518	0.06588	-0.00432	-0.14292	-0.32482	-0.19912	-0.16892	-0.16282	0.17248	0.34778	0.31638	-0.00072	-0.22902	-0.00873			0.21098	-0.15613	-0.18293	0.31287	0.17157			-0.11863					-0.18438	-0.73188	-0.05958	0.40432	0.49462	0.15632	-0.75069	-0.67628	0.02592	0.37862	0.38632	-0.08458	0.21232	0.08142	0.53552	0.40012	0.24965	0.35256	0.33193	0.2565	0.11404	-0.01247	0.07101	0.1733	0.09798	-0.00562	-0.00796	-0.0905	-0.22798	-0.26785	-0.30322	-0.24272	-0.14	-0.0834	0.02269		0.24577	0.17482	0.19948		0.08024	0.31404	0.194	0.09304	0.07225	0.21621	0.30697	0.26435	0.15539	-0.04317	-0.14959	-0.24579	-0.45632	-0.52193	-0.21567	-0.06158	0.09331	0.10855	0.1598	0.21315	0.14605	0.16875	1.44362	1.32662	1.17962	0.82262	-0.18538	-0.41638	-0.78038	-0.91638	-1.00638	-0.86638	-0.68938	-0.56838	-0.48738	0.02362	-0.26538	0.29462	0.31762	-0.03138	0.10762	0.29062	-0.17738	-0.28738	-0.38738	-0.60938	-0.35138	-0.21738	-0.04838	
Ero11	Ero11 - 	1	0.53292	0.19152	-0.09758	-0.25308	-0.24568	-0.31258	-0.20688	-0.24098	-0.04898	-0.02678	-0.03518	-0.06118	-0.14028	-0.06998	0.04132	0.03342	1.07491	0.65041	0.85011	0.25991	0.16761	-0.04719	-0.25439	-0.42319	-0.44739	-0.25389	-0.13399	-0.12809	-0.00979	-0.30099	-0.21439	0.04936	0.11766	0.07896	-0.13714	-0.41704	-0.15484	-0.07624	0.00016	0.13806	0.25956	0.28976	0.27946	0.15176	-0.01164	-0.24024	-0.13894	0.27315	0.29545	0.23925	0.00035	0.05155	-0.09365	-0.08815	-0.13395	-0.12285	0.16095	0.05565	0.12735	0.09715	-0.03695	-0.09445	-0.15265	0.02788	-0.04042	0.09908	0.04468	-0.03832	-0.06722	-0.02012	0.06888	0.03898	0.00568	0.14668	0.11108	-0.18802	0.07018	0.01348	-0.25962	0.75132	0.89279	0.80895	0.58842	0.28037	-0.02932	-0.16249	-0.19442	-0.28943	-0.42283	-0.42871	-0.42854	-0.44583	-0.38224	-0.25644	-0.08345	0.10206	0.20375	0.23533	0.12854	-0.05252	-0.17036	-0.13608	-0.0778	-0.07722	-0.10693	-0.03606	-0.00473	0.02417	0.14704	0.14625	0.04988	-0.0505	-0.26372	-0.35987	-0.39949	-0.34815	-0.05395	0.29874	0.50792	0.52933	0.38288	0.14796	-0.07573	-0.29646	-0.392	-1.25836	-1.19386	-0.78486	-0.72386	-0.81986	-0.26386	-0.41486	0.06014	0.01914	0.01214	0.11314	0.25114	0.57714	0.01214	0.13914	0.35814	-0.05486	0.38514	0.14114	0.18414	0.17814	0.25214	0.22514	0.48214	0.23714	0.08814	0.07914	
Trx2	Trx2 - 	1	0.10039	-0.05901	0.27289	0.30639	0.03479	0.18649	0.03269	0.08259	0.07929	0.00629	0.11049	0.04509	-0.06781	-0.04591	-0.01131	-0.28511	-0.45554	-0.28714	0.01996	-0.05504	0.07676	-0.00714	-0.04694	-0.10754	-0.24354	0.21076	0.28896	0.30546	0.43166	0.05236	0.06106	0.30084	0.31993	0.23674	0.14243	0.40623	0.06793	-0.13487	-0.18467	-0.31846	-0.06527	0.07933	-0.01197	0.09003	-0.00627	-0.00647	-0.26177	0.30453	0.32284	0.18514	0.09384	0.28244	0.14504	0.06044	0.12894	0.06514	0.00514	-0.21086	-0.07316	-0.13176	0.00474	-0.13227	-0.05116	0.3194	0.1555	0.3642	0.2851	0.32061	0.25321	0.0899	0.0042	0.0827	-0.0908	-0.16079	0.0115	-0.16909	-0.1679	-0.1268	-0.1753	1.10914	0.77363	0.59268	0.50425	0.49048	0.5192	0.54953	0.49599	0.30769	0.0063	-0.17245	-0.49063	-0.80782	-0.96644	-0.90864	-0.81659	-0.6675	-0.47975	-0.19064	0.13051	0.29395	0.3792	0.48174	0.57084	0.53669	-0.15707	-0.31709	-0.29454	0.02666	0.35741	0.683	0.79556	0.69791	0.27015	-0.21348	-0.58975	-0.81315	-0.75957	-0.36282	-0.01377	0.22	0.32014	0.35027	0.35768	0.31905	0.21719	0.01395	0.22145	-0.15055	-0.04855	-0.20055	-0.15855	-0.37055	-0.44755	-0.19055	-0.13055	-0.21055	-0.06955	-0.08055	-0.01755	-0.10055	-0.08155	-0.34055	-0.16055	-0.41055	0.00645	-0.21055	-0.31155	-0.22055	-0.20755	-0.07055	-0.02055	-0.15055	
Osm1	Osm1 - 	1	0.73691	0.33981	-0.75289	-0.23769	-0.08709	0.17841	0.30711	0.18921	0.08081	0.05961	-0.18669	-0.25819	-0.28869	-0.24889	-0.01539	0.07551	1.24161	0.76671	0.22921	-0.28249	-0.27829	0.04311	0.46231	0.34581	0.23191	-0.19269	-0.24789	-0.50619	-1.22459	-0.37169	-0.10459	-0.02654	-0.10004	-0.17524	-0.40415	-0.45604	-0.21574	-0.08884	-0.05354	0.09416	0.26206	0.36656	0.34096	0.15356	0.01736	-0.03894	-0.22534	-0.0253	0.162			-0.1674	-0.2121	-0.1422	-0.0169	0.1364			0.2655					-0.13829	-0.36209	-0.20339	-0.19259	-0.23029	-0.28509	-0.14009	-0.19089	-0.05559	0.05181	0.24991	0.09841	0.16981	0.12811	0.20041	0.04851	0.04726	-0.09656	-0.28086	-0.43735	-0.58134	-0.57696	-0.30382	-0.05844	0.12252	0.32823	0.44687	0.40198	0.31965	0.25143	0.20944	0.11754	0.05441	0.00894	-0.09197	-0.13514	-0.12009	-0.12302	-0.17105	-0.15082	-0.05717	0.17947	0.09512	0.03712	-0.11524	-0.20773	-0.28844	-0.32951	-0.16539	-0.14324	-0.09097	0.0359	0.11449	0.06414	0.1799	0.26621	0.3018	0.20225	0.06962	-0.00409	-0.11871	-0.30667	-1.13814	-0.57164	-0.37264	-0.19664	0.02036	0.07736	0.29836	0.46536	0.12836	0.07136	-0.11164	-0.10764	-0.12164	0.04536	0.07536	0.20636	0.12536	0.17236	0.11336	-0.00864	0.00636	0.11036	0.04736	0.40136	0.15336	0.35236	-0.00464	
SPBP22H7_02c	SPBP22H7_02c - 	1	0.4258	0.4554	0.6995	-0.2254	-0.0902	0.0116	0.1279	0.2862	0.5272	0.1918	-0.1799	-0.4721	-0.4384	-0.4305	-0.4063	-0.4272	-0.14036	0.38274	0.08164	0.23384	-0.10856	-0.39466	-0.00576	0.51394	0.80544	0.08864	0.30864	-0.26826	-1.47536	-0.19016	-0.25546	-0.19868	-0.13928	0.05512	0.02642	0.13642	0.31942	0.32192	0.03712	-0.10058	-0.20958	-0.20368	-0.07388	-0.03858	-0.14378	-0.25788	0.11162	-0.2434	-0.1306	-0.0501	-0.0992	0.1222	-0.2158	0.4436	0.4416	0.3341	0.1905	-0.2287	-0.0649	-0.1496	-0.118	-0.2379	0.008	0.13536	-0.29934	0.00076	0.06656	0.06836	-0.04984	-0.37714	-0.33144	0.00996	0.16286		-0.26664	0.23136	0.04436	0.06736	0.12786	-0.10246	0.04222	0.05613	0.06746	0.03507	-0.12643	-0.36499	-0.49723	-0.49119	-0.41257	-0.17398	0.15786	0.42216	0.52411	0.43337	0.38549	0.33243	0.21125	0.00288	-0.18665	-0.31071	-0.3537	-0.36424	-0.33082	-0.25571	0.04159	0.08913	0.16785	0.02898	-0.402	-0.45751	-0.2833	-0.17413	0.11936	0.4602	0.53939	0.30061	0.12746	-0.05689	-0.28602	-0.25368	-0.11999	-0.03731	-0.01696	0.00133	-0.0352	0.15087	0.20487	0.09687	0.24487	-0.19213	0.09087	0.14287	0.40187	0.34587	0.47987	0.28387	0.28387	0.30387	-0.31013	-0.19513	-0.30113	-0.59813	-0.45713	-0.46013	-0.47513	-0.21513	-0.04813	-0.02713	0.12787	0.11887	0.14887	0.03087	
SPCC584_13	SPCC584_13 - 	1	0.64557	0.57887	0.35997	0.33137	0.02117	-0.05543	-0.14163	-0.01013	0.00067	0.17447	0.02157	-0.00323	-0.02763	-0.36213	-0.33413	-0.41773	-0.09698	0.27642	0.27812	0.22652	-0.00928	-0.29428	-0.03168	-0.06798	0.23542	-0.02588	0.16462	0.13802	-0.62588	0.02432	-0.03628	0.38315	0.49645	0.32365	0.17695	-0.30365	-0.22356	-0.04526	-0.06025	0.11825	0.12914	0.12175	0.19645	0.33265	0.01595	-0.15255	-0.28835	0.11583	0.27492	0.36343	0.44993	-0.25078	-0.06008	-0.36478	-0.13407	0.10672	0.04613	0.10602	0.11222	0.19153	0.12783	-0.11417	-0.25947	0.06637		0.16717	0.21387	0.25987	-0.06193	-0.18153	-0.16893	-0.09603	0.10207	0.28937	-0.02393	0.14197	0.07797	-0.03883	-0.29053	0.29186	0.31585	0.28064	0.2401	0.0921	-0.0669	-0.18	-0.23984	-0.22903	-0.21008	-0.18696	-0.14929	-0.06712	0.0087	0.09477	0.10537	0.02508	-0.0212	0.00394	0.0483	0.09902	0.14278	0.07653	-0.03435	-0.00518	0.0984	0.21588	0.27706	0.23444	0.27371	0.17948	-0.03126	-0.21838	-0.31468	-0.25102	-0.09104	-0.06728	-0.07598	-0.09776	-0.08199	0.07113	0.12448	0.15154	0.27825	0.30665	0.22697	0.01885	-0.58515	-0.10415	0.06785	0.67185	-0.19215	-0.00615	0.08485	0.02985	0.10585	0.11585	0.26785	0.13985	-0.26815	-0.10115	-0.26215	-0.11815	-0.36515	0.00685	-0.13615	-0.10515	-0.31615	-0.28715	0.09185	0.05385	0.29785	-0.00915	
Oac1	Oac1 - 	1	0.00175	-0.04605	-0.34315	-0.34285	-0.29065	-0.23435	-0.10995	0.18045	0.26855	0.22365	-0.02775	-0.06105	-0.13795	-0.05975	0.13525	0.23765	-0.16687	-0.39937	-0.29227	-0.53017	-0.24747	-0.31077	-0.24937	-0.10107	0.00653	0.31513	0.35793	0.25643	0.31843	0.09733	0.12923	-0.3843	-0.2813	-0.1708	0.0437	0.2249	0.3553	0.2513	0.1636	0.134	-0.0242	-0.0702	-0.1827	-0.2093	-0.2723	-0.0057	0.0879	-0.52558	-0.30548	-0.40928	-0.52108	-0.28218	0.24602	0.09082	0.09862	0.09302	0.22252	0.13722	0.17972	-0.10648	-0.08678	0.02422	0.11632	-1e-05	-0.03911	-0.06011	-0.21202	-0.13402	-0.03721	0.13398	0.17589	0.44958	0.26479	0.03649	-0.15272	-0.25782	-0.32772	-0.21031	-0.01211	0.28039	-0.0686	-0.2384	-0.38228	-0.39409	-0.2523	-0.02737	0.02187	0.01861	0.02811	0.01943	0.01121	0.02479	0.03662	0.10303	0.15606	0.22022	0.23293	0.15417	0.05411	-0.0729	-0.17539	-0.23924	-0.23949	-0.19561	0.1765	-0.03271	-0.14862	-0.4742	-0.54357	-0.48867	-0.39742	-0.19125	-0.03842	0.1607	0.34741	0.36339	0.30633	0.43114	0.25203	0.0763	-0.04544	-0.26997	-0.31293	-0.36968	-0.36971	0.28106	0.38206	0.37206	0.39206	0.65906	0.25506	0.42506	0.20606	0.31506	0.26706	0.36406	0.38906		0.37206	0.23306	0.32506	0.20206	-0.02094	-0.05394	0.08506	0.01606	-0.32394	-0.29994	0.07106	-0.02094	0.06206	-0.05594
[truncated: 2,344,571 more chars]
