# Supplementary material for: Dissecting the fission yeast regulatory network reveals phase-specific control elements of its cell cycle
Source: BMC Syst Biol. 2009 Sep 16;3:93. doi: 10.1186/1752-0509-3-93 (PMC2758837; doi:10.1186/1752-0509-3-93)
Supplement: Additional file 6 — Cluster assignments. The assignment of each of the top 2000 S. pombe genes (those with highly consistent cell cycle phase characteristics) to a cluster using the Bayesian co-clustering algorithm. [file 1752-0509-3-93-S6.txt]

Cluster																																																																																																																																																											
1	SPCC188.04C;	SPBC1539.05;	SPAC144.08;	SPAC1952.07;	SPCC320.04C;	SPAC1952.08C;	SPAC823.09C;	SPAC9.12C;	SPCC4G3.02;	SPBC646.14C;	SPBC8D2.16C;	SPAC4D7.07C;	SPAC2G11.10C;	SPBC16E9.14C;	SPCC736.02;	SPAC3C7.10;	SPBC1347.13C;	SPBC19G7.07C;	SPAC3C7.07C;	SPAC23C4.18C;	SPCC4B3.13;	SPAC589.04;	SPCC126.05C;	SPBC29A3.13;	SPAC23D3.02;	SPBC354.14C;	SPBC30D10.09C;	SPCC4B3.16;	SPAC5D6.06C;	SPAC22F8.07C;	SPBC16E9.06C;	SPCC16C4.01;	SPBC4F6.15C;	SPBC19C2.02;	SPAC1687.13C;	SPBC691.02C;	SPCC364.04C;	SPBC337.04;	SPBC543.03C;	SPBC646.03;	SPBC12C2.01C;	SPAC25B8.05;	SPCC645.09;	SPAC2H10.02C;	SPBC15D4.06;	SPBC776.18C;	SPAC7D4.11C;	SPCC645.11C;	SPCC2H8.05C;	SPCC825.05C;	SPCC548.05C;	SPAC11E3.03;	SPCC1393.04;	SPAC23C4.14;	SPBC24C6.07;	SPBC30D10.04;	SPBP35G2.13C;	SPAC24H6.06;	SPAC16A10.08C;	SPAC4H3.02C;	SPAC23H4.08;	SPAC23H3.03C;	SPCC162.05;	SPBC4C3.04C;	SPAC30D11.06C;	SPBC16C6.10;	SPBC27B12.09C;	SPCC297.06C;	SPCC16A11.03C;	SPBC887.13C;	SPCC584.14;	SPAC2C4.10C;	SPCC2H8.04;	SPAC144.07C;	SPBC18E5.13;	SPBC4.05;	SPBP8B7.28C;	SPAP11E10.01;	SPBC1709.14;	SPBC23E6.03C;	SPAC890.02C;	SPCC1840.01C;	SPAC8F11.06;	SPAC19A8.10;	SPAC16E8.02;	SPAC22H10.10;	SPBC17A3.10;	SPAC29A4.13;	SPBC2A9.12;	SPCC777.07;	SPBC25H2.09;	SPCC1259.12C;	SPAC824.04;	SPAC6G9.03C;	SPBC28F2.07;	SPAC17A5.09C;	SPAC6F12.14;	SPCC11E10.02C;	SPAC11H11.02C;	SPBC16H5.05C;	SPCC1682.15;	SPBC543.04;	SPAC16E8.03;	SPBC216.06C;	SPCC1919.02;	SPAC4F8.06;	SPBC887.02;	SPACUNK4.09;	SPBC25H2.04C;	SPCC550.05;	SPAC16A10.05C;	SPBC30D10.11;	SPAC31G5.15;	SPAC7D4.05;	SPAC3A12.02;	SPCC24B10.14C;	SPBC947.12;	SPACUNK4.14;	SPAC6G9.04;	SPCC645.12C;	SPAC4G9.20C;	SPAC1D4.01;	SPAC8F11.07C;	SPBP35G2.02;	SPAC3H1.08C;	SPBC2G2.10C;	SPAC227.04;	SPAC1250.04C;	SPCC736.05;	SPBC887.04C;	SPBP22H7.09C;	SPAC13G7.09C;	SPAC4D7.03;	SPBC36B7.05C;	SPCC4G3.06C;	SPBC14C8.09C;	SPBC1773.08C;	SPAC688.13;	SPBC36.12C;	SPAC31A2.16;	SPCPB16A4.04C;	SPCC188.07;	SPAC20H4.05C;	SPAC14C4.10C;	SPBC649.05;	SPAC16E8.16;	SPBC651.05C;	SPBC18H10.07;	SPAC12B10.08C;	SPBC29A3.17;	SPCC16C4.17;	SPAC222.07C;	SPAC3H1.14;	SPBC405.02C;	SPBC15D4.01C
2	SPAC23D3.05C;	SPBC1105.01;	SPBC28E12.01C;	SPAC18B11.11;	SPBC530.11C;	SPAC17A5.11;	SPBC146.06C;	SPAC11G7.06C;	SPAPB17E12.10C;	SPAC1142.03C;	SPAC24H6.11C;	SPACUNK4.12C;	SPBC776.05;	SPCC569.07;	SPBC31F10.14C;	SPBP22H7.04;	SPBC2D10.14C;	SPCC1682.03C;	SPBC336.07;	SPBP8B7.29;	SPBP8B7.27;	SPBC1773.09C;	SPBC336.12C;	SPAC3H1.02C;	SPCC162.10;	SPCC417.10;	SPAC1002.11;	SPBC418.02;	SPCC5E4.04;	SPAC16C9.07;	SPCC736.12C;	SPBC106.11C;	SPBC725.16;	SPAC16A10.03C;	SPCC1919.10C;	SPBC1347.10;	SPAC1687.10;	SPBC1105.15C;	SPCC306.03C;	SPAC926.02;	SPAC3G6.11;	SPAC6F6.18C;	SPAC6G9.06C;	SPAC167.01;	SPAC12G12.09;	SPCC962.02C;	SPAC6G9.10C;	SPAPB17E12.07C;	SPAC6F12.15C;	SPBC17A3.06;	SPBP23A10.04;	SPAC15A10.06;	SPBC119.16C;	SPAC6F6.08C;	SPBC646.02;	SPAC15A10.03C;	SPBC21C3.20C;	SPCC1919.05;	SPCC553.09C;	SPBC660.10;	SPBC685.08;	SPAC4G8.12C;	SPAC17D4.02;	SPAC13C5.07;	SPAC20G8.08C;	SPAC23C11.15;	SPCC584.13;	SPBC582.04C;	SPAC3A11.02;	SPBC3H7.09;	SPBC428.17C;	SPCC962.05;	SPCC417.11C;	SPAC19D5.03;	SPAC2C4.07C;	SPAC9.05;	SPBC2F12.08C;	SPBC21.06C;	SPAC4H3.05;	SPBC1198.04C;	SPBP16F5.03C;	SPAC19G12.13C;	SPAC23A1.19C;	SPBC839.14C;	SPBC15D4.03;	SPCC613.04C;	SPAC688.06C;	SPCC1739.11C;	SPBP22H7.05C;	SPCC1235.10C;	SPAC11E3.11C;	SPCC16A11.04;	SPAC22F3.09C;	SPCC622.17;	SPBC13G1.10C;	SPCC970.12;	SPAC6F6.01;	SPAC4A8.08C;	SPAC19G12.02C;	SPAC23C11.04C;	SPCC18.03;	SPCC18B5.08C;	SPBC56F2.07C;	SPAC17A5.01;	SPAC17C9.02C;	SPBC146.03C;	SPCC970.02;	SPBC18H10.16;	SPCC11E10.08;	SPAC1F12.09;	SPCP31B10.05;	SPAC17C9.01C;	SPAC23A1.04C;	SPCC895.09C;	SPBC29A3.14C;	SPBC685.03;	SPCC830.03;	SPBC30B4.07C;	SPAC26H5.02C;	SPCC16C4.06C;	SPAC1783.03;	SPBP35G2.04C;	SPBC14C8.17C;	SPBC106.20;	SPBC18H10.08C;	SPBC11C11.11C;	SPCC895.07;	SPCC4B3.04C;	SPBC16H5.09C;	SPBC336.01;	SPBC1198.10C																								
3	SPAC8E11.07C;	SPCC965.05C;	SPCC1223.04C;	SPAC23C11.12;	SPAC22A12.14C;	SPBC1347.04;	SPAC1F3.06C;	SPBC1861.08C;	SPBC1773.01;	SPAC6F6.16C;	SPAC1687.18C;	SPAC3A12.12;	SPBP35G2.08C;	SPBC1861.07;	SPAC3G6.08;	SPAC30.03C;	SPBC30B4.06C;	SPBC1198.03C;	SPCC613.09;	SPCC126.10;	SPBC1347.09;	SPAC17G6.11C;	SPCC18.13;	SPBC23E6.10C;	SPBC25B2.06C;	SPAC6B12.05C;	SPBC2D10.15C;	SPAC13G6.09;	SPAC4H3.14C;	SPAC607.02C;	SPAC10F6.10;	SPBC18E5.03C;	SPBC16G5.04;	SPAC4H3.06;	SPBP23A10.12;	SPAC4G9.02;	SPAC19D5.07;	SPCC74.04;	SPBC6B1.04;	SPBC16D10.02;	SPAC2C4.04C;	SPAC10F6.07C;	SPAC25B8.18;	SPAC607.10;	SPBP35G2.03C;	SPBC16E9.07;	SPBC342.06C;	SPBC16H5.15;	SPAC3H1.03;	SPCC1827.04;	SPAC806.08C;	SPBP8B7.31;	SPAC31G5.02;	SPBC83.09C;	SPAC4F10.19C;	SPBC4F6.16C;	SPBC1703.14C;	SPAC23C4.06C;	SPAC13F5.01C;	SPAC2F7.17;	SPAC3H1.07;	SPBC11C11.05;	SPBC713.09;	SPBC19C2.13C;	SPCC790.03;	SPBPJ4664.03;	SPAC11D3.13;	SPBC215.10;	SPBC11C11.04C;	SPBC16C6.01C																																																																																					
4	SPCC790.02;	SPCC613.11C;	SPCC338.16;	SPAC1751.01C;	SPAC8C9.16C;	SPAC15A10.08;	SPBC4.01;	SPCC70.06;	SPCC4B3.06C;	SPCC1739.03;	SPAC31G5.06;	SPBC14C8.08C;	SPAC513.06C;	SPBC1718.05;	SPCC11E10.09C;	SPBC119.14;	SPCC320.13C;	SPCC4B3.02C;	SPCC1322.06;	SPAC4F10.16C;	SPCC1919.14C;	SPBC1A4.01;	SPAC1399.01C;	SPAC1A6.08C;	SPAC24H6.01C;	SPBC106.01;	SPAC1002.16C;	SPCC1442.16C;	SPAC22E12.04;	SPBC2F12.12C;	SPBC16E9.08;	SPAC9.11;	SPCC1223.09;	SPAC589.11;	SPAC27D7.05C;	SPAPB17E12.08;	SPAC22G7.07C;	SPBC83.03C;	SPAC19G12.01C;	SPBC16G5.12C;	SPAC26F1.04C;	SPCC576.02;	SPAC29B12.13;	SPCC622.07;	SPBC839.03C;	SPAC23G3.02C;	SPCC622.05;	SPAC26A3.03C;	SPAC2G11.04;	SPAC1006.02;	SPBC1773.15;	SPBC1271.05C;	SPCC622.06C;	SPAC4H3.04C;	SPAC922.07C;	SPAC2E1P3.01;	SPCC417.09C;	SPBC36B7.02;	SPAC13G6.03;	SPAC1039.05C;	SPBC26H8.13C;	SPBC25H2.14;	SPBC15D4.07C;	SPAC9G1.09;	SPAC110.02;	SPBC776.13;	SPBC1306.02;	SPAC57A10.08C;	SPCC1442.15C;	SPBC354.15;	SPBC725.04;	SPAC1F7.10;	SPBC13E7.06;	SPAC6F6.04C;	SPCC1494.01;	SPAC2G11.08C;	SPAP8A3.02C;	SPBC13E7.05;	SPCC1235.08C;	SPAC3C7.09;	SPBC651.02;	SPAC27D7.08C;	SPBC582.10C;	SPAC57A10.07;	SPAC1952.10C;	SPCC16A11.06C;	SPAC140.03;	SPAPB24D3.06C;	SPAC227.14;	SPAC644.08;	SPAC607.06C;	SPBC1773.06C;	SPBC27.02C;	SPAC694.03;	SPAC1834.07;	SPAC1F12.08;	SPAC7D4.13C;	SPBC1703.11;	SPAP8A3.11C;	SPBC3E7.09;	SPAC13G7.07																																																						
5	SPCC126.12;	SPBC354.07C;	SPAC11G7.03;	SPBC83.14C;	SPCC24B10.17;	SPAC8E11.04C;	SPBC106.16;	SPAC1250.03;	SPCC1450.15;	SPBC21C3.05;	SPBC577.15C;	SPCC1442.12;	SPCC594.01;	SPAC23H4.02;	SPCC306.09C;	SPBC17F3.02;	SPBC36B7.04;	SPBC29A10.04;	SPAP8A3.03;	SPBC409.05;	SPBC713.08;	SPBC119.05C;	SPCC1322.09;	SPAC13G7.10;	SPBC530.01;	SPBC19F8.07;	SPAC25B8.09;	SPBP4H10.12;	SPAC1565.02C;	SPBC543.08;	SPBC3B9.15C;	SPAC1851.02;	SPCC736.13;	SPBC30D10.07C;	SPAC1952.13;	SPBC365.01;	SPBC27B12.06;	SPCC16A11.12C;	SPBC16A3.10;	SPBC646.07C;	SPAC19B12.08;	SPAC1952.12C;	SPBC1105.09;	SPAC24B11.05;	SPCC553.12C;	SPAC806.07;	SPBC3H7.13;	SPAC25B8.08;	SPAC20H4.11C;	SPBC17D1.02;	SPAC23A1.14C;	SPAC4A8.09C																																																																																																							
6	SPCC1442.03;	SPAC14C4.05C;	SPBC2D10.03C;	SPBP26C9.02C;	SPBC3E7.06C;	SPAC22F8.04;	SPAC11G7.05C;	SPAC19D5.06C;	SPBP35G2.12;	SPBC27B12.03C;	SPBC691.04;	SPCC5E4.05C;	SPAC5D6.09C;	SPAC4G9.19;	SPBC409.09C;	SPCC16C4.07;	SPAC1006.06;	SPAC25H1.02;	SPAC1687.05;	SPCC584.15C;	SPCC1442.07C;	SPCC830.06;	SPAC24H6.08;	SPAC26H5.13C;	SPAC12G12.06C;	SPBC21B10.07;	SPAC9.08C;	SPBC646.06C;	SPAC1D4.06C;	SPAC2E1P5.02C;	SPBC428.12C;	SPAC25B8.07C;	SPCC576.06C;	SPBC119.08;	SPCC4G3.07C;	SPBC32C12.03C;	SPAC2E1P5.04C;	SPAC6F12.11C;	SPCC63.02C;	SPAC30C2.08;	SPCC285.04;	SPBC577.12;	SPAC17H9.20;	SPCC1682.12C;	SPBC1289.04C;	SPAC12G12.07C;	SPBC713.03;	SPAC1952.09C;	SPAC26H5.11;	SPBC800.07C;	SPAC6B12.04C;	SPBC19C2.11C;	SPBC29A3.11C;	SPCC1322.02;	SPCC736.11;	SPBC12D12.05C;	SPAC1F5.07C;	SPBC3H7.12;	SPBC16A3.11;	SPAC5D6.08C;	SPBC1685.03;	SPAC2F7.14C;	SPCC1020.08;	SPBC25B2.07C;	SPAC328.02;	SPAC6F6.13C;	SPAC144.17C;	SPBC9B6.04C;	SPBC947.11C;	SPAPB1A10.09;	SPBC3E7.05C;	SPBC2A9.06C;	SPAC167.04;	SPCC1450.14C;	SPAC644.13C;	SPAC1687.17C;	SPAC644.06C;	SPBC660.12C;	SPAP27G11.03;	SPAC56F8.04C;	SPAC17H9.17C;	SPAC22A12.03C;	SPAC8F11.09C;	SPAC16E8.13;	SPBC2A9.08C;	SPBC83.05;	SPCC18.18C;	SPAC1952.11C;	SPCC74.01;	SPAC1783.02C;	SPAC29A4.05;	SPAC144.10C;	SPAC21E11.07;	SPAP27G11.02;	SPAC821.06;	SPAC227.09;	SPBC17D11.06;	SPBC1709.06;	SPBP4H10.20;	SPAC1527.02;	SPAC31A2.04C;	SPBC428.14;	SPCC4G3.04C;	SPAC17G8.02;	SPCC1259.15C;	SPBP22H7.03;	SPAC6B12.10C;	SPAC644.09;	SPAC823.13C;	SPAC926.03;	SPAC12B10.09;	SPAC57A7.07C;	SPBC36.06C;	SPBP19A11.06;	SPAC1834.06C;	SPAC13G6.11C;	SPBC4F6.05C;	SPBC582.03;	SPBC1271.12;	SPAC22E12.07;	SPAC23A1.18C;	SPAC31A2.03;	SPBC18H10.17C;	SPBP8B7.26;	SPAC30D11.08C;	SPBC3B9.11C;	SPBC4F6.11C;	SPAC4G8.06C;	SPBC16D10.03;	SPAC23H4.13C;	SPAC2F7.04;	SPCC24B10.13;	SPBP22H7.07;	SPAC19E9.01C;	SPAC343.14C;	SPAC644.11C;	SPBC16G5.06;	SPCC1620.12C;	SPCC4F11.03C;	SPAC23D3.03C															
7	SPAC630.05;	SPBC887.14C;	SPBC17G9.08C;	SPAC4H3.11C;	SPAC6G9.12;	SPBC36.11;	SPBC32F12.09;	SPAC343.13;	SPAC13G7.05;	SPBC1105.17;	SPCC1795.10C;	SPCC965.13;	SPBC839.02;	SPAP8A3.08;	SPBC19G7.09;	SPCC550.13;	SPAC6F12.12;	SPBC947.15C;	SPBC18E5.07;	SPBC19C2.10;	SPBC428.13C;	SPAC26F1.05;	SPBC28F2.11;	SPAC1071.09C;	SPCC18.02;	SPBC2D10.04;	SPAC22G7.02;	SPCC825.03C;	SPBC1709.13C;	SPCC736.14;	SPAC24B11.12C;	SPCC622.15C;	SPBC14C8.01C;	SPBC725.12;	SPAC25H1.05;	SPBC83.18C;	SPCC4F11.04C;	SPAC24C9.05C;	SPBC19C2.06C;	SPAC644.14C;	SPBC776.12C;	SPCC338.08;	SPBC25H2.13C;	SPCC4G3.05C;	SPAC10F6.09C;	SPAC821.04C;	SPAC2E1P3.04;	SPAC23E2.03C;	SPBPB2B2.09C;	SPCC1840.02C;	SPAC26F1.01;	SPCC31H12.08C;	SPBC32F12.10;	SPAC5D6.02C;	SPBC1D7.05;	SPAC24H6.13;	SPAC1687.20C;	SPBC12D12.07C;	SPBC1306.01C;	SPBC1289.01C;	SPBC17G9.06C;	SPAC2E1P5.03;	SPACUNK4.10;	SPBC2F12.11C;	SPAC31G5.09C;	SPBC1604.04;	SPCC16C4.03;	SPAC631.02;	SPBC21.01;	SPAC22G7.01C;	SPAC23H4.01C																																																																																				
8	SPBPB2B2.12C;	SPCC965.14C;	SPBC12C2.09C;	SPCC16A11.07;	SPAC589.09;	SPCC4B3.18;	SPAC6F12.06;	SPAC4A8.10;	SPBC3B8.10C;	SPAC959.05C;	SPBC17D11.03C;	SPAC1565.03;	SPAC1296.03C;	SPCC663.09C;	SPAC16C9.05;	SPCC338.06C;	SPAC1002.07C;	SPBC21C3.08C;	SPBC1604.01;	SPBC215.11C;	SPAC23G3.04;	SPBC14C8.11C;	SPBP4H10.10;	SPAC589.08C;	SPAC23G3.03;	SPAC22A12.06C;	SPCC794.15;	SPAC17G8.14C;	SPAC513.05;	SPAC30D11.01C;	SPAC9E9.11;	SPAC22F3.12C;	SPAC20G4.03C;	SPCC1020.13C;	SPBP8B7.05C;	SPBPB2B2.11;	SPCC330.04C;	SPCC1450.16C;	SPAC30D11.11;	SPCC1442.01;	SPCC24B10.22																																																																																																																		
9	SPBPB2B2.19C;	SPAC750.05C;	SPAC977.01;	SPBPB2B2.02;	SPBC13A2.04C;	SPBPB10D8.02C;	SPAC869.05C;	SPAC11E3.06;	SPBC2A9.13;	SPCC1223.02;	SPCC1739.08C;	SPAC869.09;	SPBPJ4664.02;	SPCPB1C11.02;	SPAC9.10;	SPCC285.05;	SPAC11D3.14C;	SPCC63.13;	SPCC965.06;	SPAC1039.10;	SPBC1271.07C;	SPBC725.11C;	SPBC725.10;	SPAC977.10;	SPAC977.15;	SPAC212.04C;	SPAC750.06C;	SPAC13F5.07C;	SPAC15A10.10;	SPAC343.20;	SPAC977.16C;	SPBC359.05;	SPAC977.14C;	SPAC513.07;	SPBC146.08C;	SPAC821.10C;	SPAPB24D3.08C;	SPBC317.01;	SPAC977.17;	SPBC800.11;	SPAC27D7.12C;	SPBC16A3.06;	SPCC1281.08;	SPAC1565.04C;	SPAC4H3.03C;	SPBC24C6.09C;	SPAC19D5.01;	SPCC31H12.02C;	SPAC11D3.17;	SPBC1271.09;	SPAC186.03;	SPCC794.03;	SPAC11H11.01;	SPBPB2B2.10C;	SPAC513.02;	SPAC1F8.01;	SPAC31G5.10;	SPAC57A10.06;	SPBC3H7.06C;	SPBC609.04;	SPBC1105.13C;	SPCC4G3.03;	SPBC1711.11;	SPCC553.07C;	SPCC24B10.20;	SPBC11B10.10C;	SPCC576.19C;	SPBC17G9.12C;	SPAC24B11.14;	SPBC23G7.10C;	SPAC57A10.05C;	SPBC530.07C;	SPCC162.03;	SPAC750.07C;	SPAC212.08C;	SPBC1604.18C																																																																															
10	SPAC328.03;	SPBC16D10.08C;	SPAC17G6.13;	SPBC4F6.17C;	SPBC3B9.01;	SPAC12G12.04;	SPAC22A12.15C;	SPBC1734.11;	SPBC1711.08;	SPBC660.07;	SPAC26F1.07;	SPBC215.05																																																																																																																																															
11	SPBC947.04;	SPAC212.09C;	SPCC794.12C;	SPAC1002.13C;	SPCC1393.10;	SPBC1347.11;	SPAC23D3.12;	SPBC12D12.01;	SPBC660.05;	SPAC13G7.13C;	SPAC1687.16C;	SPBC1861.01C;	SPBC8E4.01C;	SPBC1683.01;	SPAC24H6.05;	SPBC14F5.05C;	SPAC1786.02;	SPBC359.03C;	SPAC1F8.06;	SPCPB1C11.03;	SPAC13G6.10C;	SPBP23A10.11C;	SPCC553.10;	SPBC29A10.08;	SPAC26H5.08C;	SPBC25B2.08;	SPCC736.15;	SPAC1142.05;	SPAC2C4.06C;	SPAC8E11.10;	SPBC1683.13C;	SPAC824.02;	SPBC1271.10C;	SPCC330.07C;	SPBC428.03C;	SPAC2F3.09;	SPAC16E8.08;	SPAC17G6.07C;	SPBC8E4.02C;	SPAC23H3.13C;	SPCC1840.07C;	SPAC14C4.12C;	SPBC13A2.03																																																																																																																
12	SPAC186.05C;	SPBC29B5.01;	SPCC1235.02;	SPAC17A2.02C;	SPCC1281.06C;	SPAC22F8.05;	SPAC167.06C;	SPAC29B12.08;	SPBC1D7.02C;	SPAC1A6.04C;	SPCC1235.14;	SPCC1322.08;	SPCC63.14;	SPCC569.05C;	SPAC869.10C;	SPAC25B8.13C;	SPAC869.11;	SPCC1020.10;	SPAC1002.18;	SPBC725.03;	SPBC354.12;	SPAC19G12.09;	SPAC637.03;	SPBC32F12.03C;	SPACUNK4.15;	SPAC140.02;	SPAC15E1.02C;	SPBC1105.14;	SPCC584.16C;	SPBC800.02;	SPAP7G5.06;	SPCC1223.13;	SPAC31G5.12C;	SPBC365.12C;	SPAC922.04;	SPAC19G12.10C;	SPAC4A8.04;	SPAC23H4.06;	SPCC622.12C;	SPBC21H7.06C;	SPCC1020.05;	SPAC26H5.04;	SPCC16A11.15C;	SPAC1039.01;	SPAC6F12.03C;	SPAPB2B4.04C;	SPAC521.03;	SPAC1399.04C;	SPAC1039.06;	SPAC3C7.05C;	SPBC12C2.04;	SPCC70.03C;	SPBC337.08C;	SPAPB24D3.09C;	SPAC11D3.09;	SPCC1450.09C;	SPAPB1A10.08;	SPAC18B11.09C;	SPAC688.03C;	SPBC8E4.04;	SPCPB1C11.01;	SPAC1556.07;	SPAC8C9.12C;	SPCC1906.02C;	SPAC1399.05C;	SPAC13D6.01;	SPAC922.03;	SPAC11D3.08C;	SPBC19C7.05;	SPBC660.06;	SPCC1795.11;	SPAC25H1.03;	SPAC10F6.06;	SPCC23B6.01C;	SPAC2C4.17C;	SPAC4C5.03;	SPAC521.04C;	SPCC1183.11;	SPBC649.04;	SPAC4G8.13C;	SPCC417.05C;	SPAC8C9.03;	SPBC20F10.03;	SPBC428.10;	SPAC6B12.07C;	SPAC1687.07;	SPAC21E11.03C;	SPBC83.11;	SPAC26F1.10C;	SPCC594.07C;	SPBC14F5.10C;	SPCC320.05;	SPAC607.08C;	SPAC4F10.07C;	SPAC688.04C;	SPBC16A3.02C																																																											
13	SPAC3G6.10C;	SPAC3C7.03C;	SPCC622.13C;	SPAC1782.09C;	SPAC3A12.04C;	SPCC4G3.16;	SPAC12B10.10;	SPBC530.04;	SPBC651.06;	SPCC1919.12C;	SPBC28E12.04;	SPBC685.02;	SPCC417.12;	SPCC1682.09C;	SPCC794.06;	SPAC328.05;	SPAC19A8.12;	SPAC17A2.07C;	SPAC23H4.17C;	SPCC736.06;	SPAC22F3.05C;	SPBC887.09C;	SPAC17H9.01;	SPBC19C2.05;	SPCC63.03;	SPBC20F10.10;	SPCC1259.13;	SPAC13A11.03;	SPBC106.09;	SPCC191.11;	SPCC23B6.05C;	SPCC1753.02C;	SPBC17D11.04C;	SPCC1620.03;	SPAC589.02C;	SPBC1604.20C;	SPAC2F7.11;	SPAC1B3.15C;	SPAC607.09C;	SPBC428.08C;	SPAC56F8.12;	SPAC1556.01C;	SPAC3A11.06;	SPAC17A2.10C;	SPCC188.13C;	SPAP27G11.16;	SPBC947.05C;	SPAC2F7.16C;	SPBC20F10.05;	SPAC6F6.17;	SPBC15C4.04C;	SPAC22H12.05C;	SPAC17A2.04C;	SPAC323.03C;	SPBC21B10.05C;	SPAC14C4.13;	SPBC21B10.11;	SPAC1142.08;	SPAC27E2.05;	SPBC24C6.06																																																																																															
14	SPBC4B4.08;	SPAC1071.10C;	SPBC56F2.08C;	SPBC3D6.12;	SPBC14C8.02;	SPCC895.06;	SPBC713.04C;	SPAC2F3.06C;	SPAC29A4.16;	SPCC16C4.09;	SPAC24B11.07C;	SPCC417.08;	SPBC651.08C;	SPAC3C7.08C;	SPBC31E1.02C;	SPCC1393.13;	SPBC1D7.03;	SPCC1672.11C;	SPAC4F8.13C;	SPCC550.11;	SPCC1672.06C;	SPCC320.06;	SPCC297.05;	SPCC364.06;	SPCC18B5.03;	SPCC23B6.04C;	SPAC11G7.01;	SPBC725.02;	SPBC27B12.12C;	SPBC660.15;	SPCC584.01C;	SPAC1F5.11C;	SPCC320.03;	SPAC29B12.10C;	SPBC8D2.06;	SPBC17G9.11C;	SPBC839.16;	SPAP7G5.04C;	SPCC663.01C;	SPAC17G6.06;	SPAC31F12.01;	SPBC336.03																																																																																																																	
15	SPAC1006.01;	SPAC56E4.04C;	SPBC18H10.02;	SPBC1711.12;	SPAPB1A10.13;	SPAC1635.01;	SPBC2G5.05;	SPCC1020.06C;	SPBC16A3.03C;	SPAC20G8.03;	SPAC18G6.09C;	SPBC1604.21C;	SPCC191.03C;	SPAC4A8.11C;	SPAC2G11.07C;	SPBC146.13C;	SPCC1827.03C;	SPBC3H7.03C;	SPCC1620.11;	SPAC1687.22C;	SPBC119.17;	SPAC3H8.06;	SPBC8D2.20C;	SPAC3F10.13;	SPBC800.10C;	SPAC26H5.05;	SPBC83.01;	SPBC354.10;	SPBC26H8.03;	SPAC25A8.01C;	SPBC1718.04;	SPCC645.08C;	SPAC6F12.02;	SPAC21E11.08;	SPACUNK4.07C;	SPAC57A7.08;	SPAC11G7.02;	SPAC30.04C;	SPCC1620.08;	SPBC1198.08;	SPBC1778.06C																																																																																																																		
16	SPBC215.08C;	SPBC365.16;	SPBC1105.02C;	SPBC409.10;	SPCC1827.06C;	SPAC1F12.07;	SPCC1183.02;	SPCC1235.11;	SPBC3B9.19;	SPAC4G9.10;	SPBC3E7.16C;	SPBC428.05C;	SPAC10F6.13C;	SPAC227.18;	SPAC23H3.09C;	SPBC1677.03C;	SPBC119.10;	SPBC83.16C;	SPAC5H10.03;	SPCC1259.09C;	SPBC56F2.09C;	SPAC23D3.04C;	SPAC139.02C;	SPAC222.08C;	SPAC56E4.03;	SPBC2G2.04C;	SPAPB8E5.03;	SPAC24B11.09;	SPAC328.09;	SPAC5H10.06C;	SPAC22E12.06C;	SPAC9E9.03;	SPAC5H10.10;	SPAC323.07C;	SPAC6C3.04;	SPAC3H1.11;	SPBC19C2.04C;	SPCC1672.03C;	SPCC4B3.10C;	SPAC2E12.03C;	SPCC757.11C;	SPCC1795.12C;	SPAC24C9.08;	SPBC1773.17C;	SPAC11D3.02C;	SPBC8E4.03;	SPBC418.01C;	SPAC19E9.03;	SPAC21E11.04																																																																					
17	SPBC530.12C;	SPCC1902.01;	SPAC1486.06;	SPBC725.09C;	SPAC26H5.07C;	SPCC794.08;	SPAC821.03C;	SPBC1198.06C;	SPAC25G10.05C;	SPAC12B10.02C;	SPAC16.02C;	SPAC27E2.11C;	SPCC285.17;	SPCC594.02C;	SPBC215.13;	SPCC330.08;	SPBC713.07C;	SPBC3D6.02;	SPBC725.01;	SPCC1919.09;	SPBC365.14C;	SPCC126.09;	SPCC757.09C;	SPCC162.08C;	SPBC646.13;	SPCP1E11.05C;	SPAC4H3.09;	SPBC409.07C;	SPAC1A6.03C;	SPBC1711.13;	SPBP4H10.15;	SPCC569.08C;	SPCC4F11.02;	SPCC1235.15;	SPBC31A8.01C;	SPBC36.04;	SPBC215.09C;	SPAC20G4.06C;	SPBC14F5.13C;	SPBC26H8.05C;	SPAC31G5.11;	SPAC26A3.01;	SPBC428.06C;	SPAC1B3.08;	SPBC19G7.16;	SPAC25B8.12C;	SPAC9E9.04;	SPCC1494.08C;	SPAC23C4.05C;	SPBC29A3.01;	SPAPB8E5.04C;	SPBC2G5.06C;	SPBC3B8.06;	SPBC23E6.09;	SPBC16C6.08C;	SPAC11D3.04C;	SPAC4G9.12;	SPBC1D7.04;	SPCC1393.08;	SPBC26H8.06;	SPBC23E6.01C																																																									
18	SPCC1223.14;	SPAC637.07;	SPAC222.12C;	SPBC4F6.18C;	SPBC32H8.12C;	SPAC24H6.04;	SPBC24C6.04;	SPAC17G6.14C;	SPAC22A12.16;	SPBC17G9.03C;	SPCPB16A4.03C;	SPCC1672.05C;	SPAC6G10.08;	SPAC6F12.13C;	SPCC777.09C;	SPAC4G9.09C;	SPCC1223.07C;	SPAP7G5.02C;	SPAC17G8.06C;	SPBP35G2.07;	SPAP8A3.07C;	SPAC24H6.10C;	SPAC343.16;	SPAC19A8.15;	SPBC1773.10C;	SPBC1703.07;	SPBC1A4.02C;	SPBC14C8.04;	SPBC30D10.13C;	SPAC26F1.03;	SPBC3B8.03;	SPAC144.03;	SPAC31G5.04;	SPCC794.07																																																																																				
19	SPBC17G9.07;	SPAC19B12.04;	SPBC25H2.07;	SPBC29A3.04;	SPBC1709.05;	SPAC27E2.03C;	SPAC1783.08C;	SPAC144.11;	SPAC890.08;	SPCC576.11;	SPCC613.06;	SPCC24B10.09;	SPCC5E4.07;	SPAP7G5.05;	SPCC1183.08C;	SPCC1259.01C;	SPAC26A3.04;	SPBC839.04;	SPCC1450.04;	SPAC644.15;	SPCC970.05;	SPBC29B5.03C;	SPCC576.09;	SPBC23G7.15C																																																																																														
20	SPBC29A3.21;	SPBC211.07C;	SPBC1539.03C;	SPCC548.06C;	SPCC1235.13;	SPCC1919.04;	SPAC2G11.14;	SPBC32H8.06;	SPCC306.02C;	SPAC823.14;	SPAC1002.09C;	SPAP14E8.05C;	SPAC17C9.12;	SPCC830.08C;	SPAP32A8.02;	SPBC17D11.08;	SPAC5D6.04;	SPAC1782.12C;	SPBC1718.07C;	SPAC16.05C;	SPAC27F1.08;	SPBC337.13C;	SPAC637.13C;	SPAC1A6.07;	SPBC106.10;	SPCC1682.06;	SPBC18H10.18C;	SPCC18.04;	SPBC216.03;	SPAPB1A10.07C;	SPAC3H8.04;	SPCC737.09C;	SPCC1739.12;	SPAC10F6.16;	SPAC1B3.02C;	SPBC28F2.09;	SPAC25B8.11;	SPAC12G12.12;	SPCC970.06;	SPBC36.10;	SPCC24B10.16C;	SPAC23C4.08;	SPBC13G1.06C;	SPAC4F8.10C;	SPBC21B10.02;	SPBP4H10.16C;	SPAC22E12.11C;	SPAP8A3.06;	SPBC4B4.03;	SPBC409.18;	SPAC17G6.10;	SPBC887.07;	SPAC31G5.16C;	SPAC3H5.04;	SPAC4G8.02C;	SPAC328.07C;	SPAC664.03;	SPAC25G10.03;	SPCC1620.01C;	SPBC337.09;	SPBC1539.07C;	SPBC1734.14C;	SPBC83.13;	SPAC6F6.15;	SPAC3A12.16C;	SPAC15F9.03C;	SPBC1778.08C;	SPBP23A10.15C;	SPBC1604.11;	SPCC338.10C;	SPBC3F6.02C;	SPAC17C9.09C;	SPAC607.07C;	SPCC777.13;	SPCC1223.06;	SPCC330.03C;	SPCC1840.06;	SPAC23C4.11																																								
21	SPAC227.13C;	SPCC191.07;	SPAC24C9.06C;	SPAC140.01;	SPBC1683.12;	SPAC25B8.02;	SPCC1739.10;	SPBC660.11;	SPAC22H10.12C;	SPAC6C3.02C;	SPAC1002.12C;	SPCC306.08C;	SPBC13E7.08C;	SPAC3G6.02;	SPBC29A3.10C;	SPCC70.02C;	SPAC23G3.11;	SPAC4G9.11C;	SPCC737.02C;	SPCC1442.05C;	SPBC16H5.06;	SPBC530.10C;	SPBC16G5.02C;	SPAC29E6.08;	SPAC1639.01C;	SPAC18B11.04;	SPAC57A10.09C;	SPAC1F5.05C;	SPAC3A12.18;	SPCC1183.09C;	SPBP8B7.25;	SPAC17C9.10;	SPBC3B8.02;	SPAC6G9.11;	SPBC1539.06;	SPBC15D4.15;	SPAC694.04C;	SPAC56F8.07;	SPAC3H8.10;	SPBC16G5.05C;	SPAC821.11;	SPCC965.04C;	SPBP8B7.24C;	SPAC110.03;	SPBC27B12.14;	SPAPB2B4.02;	SPAC11E3.10;	SPAC22A12.08C;	SPAC1F7.03;	SPAC4F10.10C;	SPBC1734.04;	SPAC3A12.14;	SPBC776.02C;	SPAC19B12.06C;	SPCC306.05C;	SPBC21B10.09;	SPAC22E12.05C;	SPAC6G10.04C;	SPAC926.06C;	SPBC1921.05;	SPBC31F10.16;	SPCC18.06C;	SPAC631.01C;	SPAC1687.09;	SPBC9B6.08;	SPCC1795.04C;	SPBC16E9.13;	SPAC18G6.03;	SPAC56F8.08;	SPBC106.15;	SPAC13A11.02C;	SPBC839.17C;	SPAC6F6.10C;	SPAC4G9.15;	SPAC17A2.13C;	SPAC4F8.07C;	SPAC589.06C;	SPAC227.06;	SPAC4D7.05;	SPCC31H12.05C																																						
22	SPAC1565.07C;	SPAC1D4.10;	SPAC9G1.06C;	SPAC637.04;	SPBP23A10.13;	SPAC1002.14;	SPBC530.05;	SPBC2G2.02;	SPBC30B4.04C;	SPBC19G7.13;	SPBC23E6.08;	SPCC1393.02C;	SPAC144.06;	SPAPB1E7.03;	SPAC22F8.11;	SPBC2G5.01;	SPAC24B11.08C;	SPBC8D2.07C;	SPAC630.14C;	SPBC216.05;	SPBC27B12.11C;	SPCC1682.02C;	SPBC28E12.03;	SPBC32H8.13C;	SPAC2G11.12;	SPCC550.12;	SPBC3D6.03C;	SPAC15A10.16;	SPAC15E1.08;	SPAC1B1.01;	SPCC1020.01C;	SPBC21C3.02C;	SPCC162.11C;	SPAC688.11;	SPCC777.14;	SPCC4G3.08;	SPCC1450.10C;	SPBC14F5.12C;	SPBC215.07C;	SPAC328.04;	SPCC1494.07;	SPCC622.19;	SPCC4E9.02;	SPBC23G7.04C;	SPCC1682.08C;	SPCC1020.09;	SPBC15C4.05																																																																							
23	SPAC110.01;	SPAC17A2.09C;	SPAC4A8.07C;	SPBC21B10.04C;	SPAC5H10.13C;	SPCC1795.03;	SPAC14C4.11;	SPCC1322.14C;	SPCC663.03;	SPCC297.03;	SPBC215.01;	SPBC19F5.04;	SPAC19G12.08;	SPAC9E9.08;	SPAC17A2.05;	SPBC21D10.09C;	SPAC343.11C;	SPCC622.10C;	SPCC1682.13;	SPAC23C11.01;	SPBC2G5.02C;	SPBC1685.07C;	SPAC4F10.12;	SPAC3G9.05;	SPBC336.08;	SPAC27E2.07;	SPCC895.08C;	SPBC6B1.06C;	SPBC25D12.05;	SPAC4F10.13C;	SPAC18G6.05C;	SPBC1861.03;	SPBP4H10.17C;	SPBC337.15C;	SPCC4G3.09C;	SPAC1639.02C;	SPCC584.03C;	SPCC417.07C;	SPAC56E4.06C;	SPAC1039.03;	SPAC343.06C;	SPAC20G8.02;	SPAC3C7.06C;	SPCC23B6.03C;	SPAPYUG7.02C;	SPBC23E6.07C;	SPAP14E8.03;	SPAC30D11.04C;	SPAC9E9.10C;	SPCC18.15;	SPAC1486.05;	SPAC29A4.11;	SPBC19G7.06;	SPAPYUK71.03C;	SPAC22H10.07;	SPBC17A3.03C;	SPAC31A2.12;	SPAC23H4.14;	SPBC342.05;	SPCC1840.08C;	SPBC725.05C;	SPAC23A1.06C;	SPBC651.10;	SPAC15A10.13;	SPAC23D3.10C;	SPBC8D2.13;	SPBC691.03C;	SPAC16E8.09;	SPAC17G6.12;	SPBC21C3.15C;	SPBC215.12;	SPAC8C9.09C;	SPBC405.03C;	SPBC21H7.03C;	SPBC211.04C;	SPCC1739.07;	SPCC1259.08;	SPBC11B10.09;	SPBC1A4.05;	SPCC18B5.07C;	SPAC1F12.05;	SPAC343.19;	SPAC1093.02;	SPBC3D6.06C;	SPBC651.03C;	SPBC15C4.02;	SPAC19A8.02;	SPCC962.06C;	SPAC664.10;	SPAC24B11.10C;	SPBC2G5.04C;	SPBC31F10.07;	SPBC651.09C;	SPAC31A2.14;	SPBC725.07;	SPAC144.04C;	SPBC1539.08;	SPCC645.07;	SPBC13A2.02;	SPAC4F10.03C;	SPAC1006.09;	SPCC794.11C;	SPCC584.11C;	SPCC970.08;	SPCC162.07;	SPAC9G1.02;	SPAC2G11.09;	SPBC354.05C;	SPCC1494.10;	SPAC26A3.09C;	SPCP25A2.03;	SPAC26A3.12C;	SPBC1861.04C;	SPAC32A11.03C;	SPAP8A3.13C;	SPBC18E5.11C;	SPAC27E2.09;	SPCC1827.02C
24	SPAC3G6.04;	SPBC21.04;	SPAC1093.06C;	SPAC30D11.07;	SPBC1604.17C;	SPAC22E12.12;	SPCC297.04C;	SPAC3H8.09C;	SPAC521.02;	SPBC1921.03C;	SPBC947.07;	SPCC1739.05;	SPAC144.09C;	SPAC30.02C;	SPBC839.07;	SPAC13G6.12C;	SPCC1393.05;	SPAC32A11.01;	SPAC23D3.11;	SPBC947.14C;	SPAC3G9.01;	SPAC18G6.02C;	SPBC365.09C;	SPCC18B5.11C;	SPAC13G7.03;	SPCC24B10.08C;	SPAC19G12.05;	SPBC947.09;	SPBC23G7.14;	SPAC1952.04C;	SPBP4H10.06C;	SPCC63.07;	SPAC688.10;	SPCC777.11;	SPCC1529.01;	SPBP23A10.09;	SPAC4F10.09C;	SPBC685.04C;	SPCC4G3.10C;	SPBC1921.07C;	SPBC557.03C;	SPBC1685.12C;	SPBC24C6.10C;	SPCC23B6.02C;	SPAC977.11;	SPCC1259.07;	SPAC3A11.08;	SPCC2H8.03;	SPAC22A12.05;	SPAC1296.04;	SPBC887.18C;	SPBC16H5.03C;	SPBC13G1.07;	SPCC613.07;	SPAC11H11.03C;	SPBC16G5.03;	SPAC1006.03C;	SPCC594.05C;	SPCC594.06C;	SPBC1706.03;	SPCC132.02;	SPBC902.03;	SPBC409.12C;	SPBC3D6.11C;	SPAC26H5.03;	SPCC1223.11;	SPAP8A3.14C;	SPCC613.12C;	SPAC17A2.08C;	SPBC8D2.05C;	SPAC227.02C;	SPCC757.08;	SPCC18B5.06;	SPAC16E8.12C;	SPBC14C8.13;	SPAC3A12.09C;	SPBC409.19C;	SPBC16C6.04;	SPAC6F12.08C;	SPAC57A7.13;	SPCC970.10C;	SPBC18E5.10;	SPBC3D6.10;	SPAC3H5.08C;	SPBC1105.06;	SPBC32F12.05C;	SPBC32H8.10;	SPBP8B7.07C;	SPAC959.04C;	SPAC6G10.02C;	SPAC23A1.07;	SPCC4B3.12;	SPBC1709.09;	SPCC1442.13C;	SPCC1235.03;	SPBC3D6.08C;	SPAC6G9.16C;	SPCC1494.03;	SPCC576.15C;	SPBC21C3.11;	SPAC31A2.13C;	SPAC22F8.12C;	SPAC31A2.06															
25	SPCC364.01;	SPBC4C3.05C;	SPAC3A12.03C;	SPAC31A2.07C;	SPBC1703.03C;	SPCC1672.07;	SPCC4G3.18;	SPAC2G11.02;	SPAC4F8.12C;	SPBC11G11.07;	SPBC29A10.10C;	SPAC13G7.08C;	SPBC1711.07;	SPBC29A3.06;	SPBC19F5.02C;	SPBC244.02C;	SPCC290.02;	SPBC23E6.04C;	SPAC16.04;	SPCC1827.01C;	SPAPB1E7.11C;	SPBC3F6.04C;	SPAC30C2.02;	SPBC14F5.03C;	SPBC56F2.04;	SPCC1259.03;	SPCC1840.03;	SPBC16H5.08C;	SPBC4F6.13C;	SPBP8B7.20C;	SPAC1527.03;	SPAC23H4.15;	SPAC17H9.04C;	SPBC2G2.08;	SPCC825.01;	SPBC16E9.10C;	SPAC20G8.09C;	SPBC776.08C;	SPAC24C9.11;	SPAC9G1.12;	SPAC29B12.02C;	SPBC4F6.07C;	SPCC330.09;	SPCC737.08;	SPBC13G1.08C;	SPAC1486.04C;	SPAC2G11.11C;	SPAC15A10.04C;	SPAC23C4.17;	SPCC2H8.02;	SPCC1183.07;	SPBP22H7.02C;	SPCC320.08;	SPAC1687.11;	SPBC1A4.03C;	SPAC6F12.16C;	SPAPB1A10.06C;	SPBC651.01C;	SPBC17D1.06																																																											
26	SPBC18H10.20C;	SPAC1093.05;	SPAC4F8.04;	SPAC823.08C;	SPAC22F3.08C;	SPBC1734.01C;	SPBC1A4.09;	SPBC28E12.05;	SPCC550.15C;	SPCC613.08;	SPAC22E12.18;	SPAC26A3.06;	SPAC823.04;	SPAC1565.05;	SPAC2E1P5.05;	SPBP8B7.10C;	SPAC19A8.07C;	SPAC22F8.09;	SPAC57A7.06;	SPBC31E1.06;	SPAC18B11.06;	SPBC365.04C;	SPCC1494.06C;	SPAC4F10.06;	SPAC16E8.06C;	SPBC14C8.14C;	SPAC56F8.09;	SPBC1A4.07C;	SPBC1604.06C;	SPBC28F2.02;	SPAC9.07C;	SPBC1711.04;	SPAC18G6.11C;	SPBC21D10.10;	SPCP1E11.11;	SPAC664.06;	SPAC19B12.11C;	SPBC1604.09C;	SPAC22G7.05;	SPCC18.12C;	SPBC24C6.02;	SPBC13G1.09;	SPAC664.08C;	SPBC2G5.03;	SPAC683.02C;	SPAC1142.04;	SPBC336.02;	SPBC26H8.08C;	SPAC2C4.11C;	SPAC22E12.13C;	SPAC6G9.02C;	SPAC1F7.02C;	SPAC16C9.03;	SPBC11G11.03;	SPBC19F5.05C;	SPBC83.15;	SPAC6F6.03C;	SPAC8C9.10C;	SPBC1539.10;	SPCC24B10.18;	SPBC1718.03;	SPAC222.06;	SPAC3G9.15C;	SPBC409.15;	SPBC29A3.16;	SPCP1E11.08;	SPAC890.05;	SPAC1782.10C;	SPCC18.05C;	SPAC926.08C;	SPAPB8E5.07C;	SPBC23E6.05;	SPAC23G3.06;	SPAC1556.05C;	SPAC27F1.06C;	SPAC1486.09;	SPBC2D10.19C;	SPAC12G12.13C;	SPCC1827.05C;	SPBC4F6.14;	SPAC17H9.05;	SPBC215.06C;	SPBC25B2.05																																			
27	SPAC869.02C;	SPBC1271.08C;	SPCC70.08C;	SPCC132.04C;	SPAC26H5.09C;	SPAC343.12;	SPAC3C7.14C;	SPBC19C7.04C;	SPBC11C11.06C;	SPBC21C3.19;	SPCC1672.02C;	SPCC338.12;	SPBC1685.13;	SPAPB15E9.01C;	SPAC1039.02;	SPBC36.03C;	SPBPB2B2.01;	SPAC9E9.09C;	SPBC119.03;	SPAP8A3.04C;	SPAC27D7.10C;	SPCC18B5.01C;	SPAC1786.01C;	SPAC1B3.16C;	SPAC3G6.05;	SPBC16D10.06;	SPBPB2B2.06C;	SPAC27D7.11C;	SPBP8B7.16C;	SPBC4F6.09;	SPAC27D7.09C;	SPBC354.08C;	SPAPB24D3.07C;	SPAC29B12.03;	SPAC1F7.07C;	SPBC1683.09C;	SPBP4G3.02;	SPBPB7E8.01;	SPCC965.07C;	SPAC23A1.02C;	SPAC513.03;	SPBPB2B2.18;	SPAC1002.17C;	SPAC1002.19;	SPBC3E7.02C																																																																									
28	SPAC167.08;	SPBC1289.17;	SPBC9B6.02C;	SPAC2E1P3.03C;	SPAC27E2.08;	SPAC9.04;	SPCC1020.14;	SPAC26A3.13C																																																																																																														
29	SPCC622.08C;	SPBC8D2.03C;	SPAC1834.03C;	SPAC19G12.06C;	SPBC1105.12;	SPCC622.09;	SPBC8D2.04;	SPAC1834.04;	SPBC1105.11C																																																																																																													
30	SPAPB1E7.04C;	SPCC306.11;	SPAPB2B4.03;	SPBC14C8.07C;	SPAC17H9.19C;	SPAC17H9.18C;	SPAC644.05C;	SPAC6G10.12C;	SPBC27.04;	SPBC1105.05;	SPAC821.08C;	SPBC27.05;	SPAP14E8.02;	SPAC1F7.05;	SPAC821.09;	SPAPJ760.03C;	SPAC19G12.16C;	SPAPYUG7.03C;	SPBC3E7.12C;	SPAC14C4.09;	SPCC18.01C;	SPAPB1E7.10																																																																																																
31	SPBPB2B2.13;	SPAC7D4.07C;	SPBC12D12.02C;	SPBC2A9.07C;	SPAC23C11.16;	SPBC21B10.13C;	SPBC1E8.05;	SPBC32H8.09;	SPBC1685.15C;	SPAC1687.19C;	SPBC83.04;	SPAC144.13C;	SPCC645.06C;	SPAC4A8.05C;	SPBC16G5.15C;	SPBC1198.07C;	SPBC2F12.13;	SPCC285.16C;	SPAC19E9.02;	SPBC660.13C;	SPBC16A3.07C;	SPAC3H5.06C;	SPCC338.17C;	SPAC24B11.11C;	SPBC11C11.02;	SPAC144.14;	SPAC1705.03C;	SPAC19B12.02C;	SPCC1322.10;	SPCC1322.04;	SPBC1709.12;	SPBC651.04;	SPBC660.14;	SPCC290.04;	SPBC19G7.04;	SPBC428.18;	SPBC1709.01;	SPAC694.06C;	SPAC11E3.13C;	SPBC31F10.17C;	SPAC1006.08;	SPAC15A10.09C;	SPAC23C4.13;	SPAC3F10.15C;	SPAC16A10.04;	SPCC757.12;	SPAC13G7.04C;	SPAC20G8.05C;	SPBC4F6.12																																																																					
