# Supplementary material for: Dissecting the fission yeast regulatory network reveals phase-specific control elements of its cell cycle
Source: BMC Syst Biol. 2009 Sep 16;3:93. doi: 10.1186/1752-0509-3-93 (PMC2758837; doi:10.1186/1752-0509-3-93)
Supplement: Additional file 7 — Likelihood scores for the occurrence of RNA motifs in the 65 co-regulated genes from clusters #25 and #26. The likelihood scores for the occurrence of RNA motifs in the 65 co-regulated genes from clusters #25 and #26. [file 1752-0509-3-93-S7.txt]

SPAC1565.05	8.3764
SPAC1527.03	13.2214
SPAC15A10.04c	4.30678
SPAC1687.11	9.91395
SPAC16E8.06c	10.0911
SPAC18B11.06	10.9935
SPAC222.06	9.35923
SPAC22E12.13c	9.35256
SPAC22E12.18	6.47814
SPAC22F3.08c	10.052
SPAC22F8.09	3.4471
SPAC23H4.15	13.6457
SPAC26A3.06	6.71945
SPAC2E1P5.05	8.54398
SPAC30C2.02	7.70195
SPAC31A2.07c	8.51419
SPAC3G9.15c	12.4488
SPAC4F8.04	11.9564
SPAC4F8.12c	8.87325
SPAC56F8.09	7.40912
SPAC57A7.06	4.88853
SPAC664.08c	10.0355
SPAC683.02c	13.711
SPAC6F12.16c	4.57846
SPAC823.08c	6.7139
SPAC890.05	11.4973
SPAC926.08c	7.75715
SPAPB1A10.06c	7.4036
SPBC11G11.03	4.69826
SPBC13G1.09	10.8367
SPBC14C8.14c	6.90553
SPBC1604.09c	8.77107
SPBC16E9.10c	7.92582
SPBC16H5.08c	8.53974
SPBC1711.04	10.3152
SPBC1718.03	13.3187
SPBC1734.01c	9.58722
SPBC17D1.06	10.3692
SPBC19F5.05c	10.1335
SPBC215.06c	5.65572
SPBC244.02c	11.4921
SPBC24C6.02	7.25099
SPBC26H8.08c	8.9624
SPBC28E12.05	9.43706
SPBC2D10.19c	10.658
SPBC2G5.03	6.68225
SPBC31E1.06	10.0199
SPBC336.02	8.5088
SPBC409.15	11.8536
SPBC4C3.05c	8.7036
SPBC4F6.07c	7.84509
SPBC4F6.13c	6.02236
SPBC651.01c	12.011
SPBC776.08c	6.12058
SPBP22H7.02c	8.64952
SPBP8B7.10c	11.0845
SPCC1183.07	11.779
SPCC18.12c	7.77406
SPCC1827.01c	9.13904
SPCC24B10.18	12.8412
SPCC320.08	6.0719
SPCC330.09	11.0235
SPCC550.15c	11.935
SPCC737.08	8.13427
SPCP1E11.11	9.36059
