# Supplementary material for: Dissecting the fission yeast regulatory network reveals phase-specific control elements of its cell cycle
Source: BMC Syst Biol. 2009 Sep 16;3:93. doi: 10.1186/1752-0509-3-93 (PMC2758837; doi:10.1186/1752-0509-3-93)
Supplement: Additional file 8 — The top 2000 S. pombe genes with highly consistent cell cycle phase characteristics. The top 2000 S. pombe genes with the lowest circular variance. [file 1752-0509-3-93-S8.txt]

Gene_ID	Name	Circular_Variance
SPAC1F7.05	cdc22	0.001864654
SPAC23C4.13	bet1	0.00244891
SPAC16A10.04	rho4	0.002685867
SPAC14C4.09	agn1	0.002889211
SPCC622.09	htb1	0.0032537
SPBC2F12.13	klp5	0.004075566
SPAC19E9.02	fin1	0.004494881
SPBC16G5.15C	fkh2	0.004499456
SPBC27.04		0.004605621
SPAC3H5.06C	pol1	0.005929393
SPCC622.08C	hta1	0.006252551
SPAC15A10.09C		0.006277253
SPBC1105.12	hhf3	0.006411428
SPBC4F6.12	pxl1	0.006420131
SPAC19G12.06C	hta2	0.006611019
SPBC19G7.09	ulp1	0.006719389
SPAC1834.03C	hhf1	0.006841983
SPAPYUG7.03C	mid2	0.006897307
SPBC3E7.12C	chr1	0.007002916
SPAC1006.08	etd1	0.007044332
SPBC31F10.17C		0.00716487
SPAP14E8.02		0.007285184
SPBC660.13C	ssb1	0.007395822
SPCC757.12		0.00750173
SPBC83.18C		0.007531431
SPAC20G8.05C	cdc15	0.007676207
SPAC11E3.13C		0.007941018
SPBPB2B2.19C		0.007985697
SPBC1105.05	exg1	0.008015757
SPBC8D2.03C	hhf2	0.008262265
SPAC821.09	eng1	0.008428745
SPBC36.11		0.008589292
SPAC1834.04	hht1	0.008596488
SPBC32H8.09		0.008715244
SPAC13G6.10C		0.00891443
SPBC1105.11C	hht3	0.009208629
SPAC3F10.15C	spo12	0.00947986
SPCC285.16C	msh6	0.009814715
SPBC11C11.02	imp2	0.009827183
SPAC13G7.04C	mac1	0.010220517
SPAC6G10.12C	ace2	0.010521613
SPBC1289.01C	chr4	0.010767526
SPAC4A8.05C	myp2	0.011154522
SPBC8D2.04	hht2	0.011667645
SPBC1685.15C	klp6	0.011949965
SPBC1198.07C		0.012090962
SPAC750.05C		0.012227969
SPBC21B10.13C		0.01307297
SPBC19G7.04		0.01319198
SPAC1002.13C	psu1	0.013234242
SPBC29A3.01		0.013250511
SPCC330.07C		0.013252582
SPCC645.06C	rgf3	0.013606981
SPAC23C11.16	plo1	0.013736413
SPBC32F12.09	rum1	0.013832186
SPBC1709.01	chs2	0.014759173
SPCC126.09		0.014982979
SPBC28F2.11		0.015244508
SPBC428.18	cdt1	0.015261874
SPAC694.06C	mrc1	0.015608822
SPCC18.01C	adg3	0.016231403
SPBPB2B2.13		0.016684623
SPAC644.05C		0.016976807
SPAC1705.03C		0.017044491
SPBC651.04		0.017191982
SPBC16A3.07C	nrm1	0.018070182
SPAC24B11.11C	sid2	0.018368009
SPCC417.05C	chr2	0.019066307
SPBC14C8.07C	cdc18	0.019404527
SPAPJ760.03C	adg1	0.019942207
SPAC1687.19C		0.020669971
SPAC19G12.16C	adg2	0.020915783
SPAP8A3.08	cdc4	0.02118058
SPCC553.10		0.021219604
SPBC660.14	mik1	0.021292376
SPAC30D11.08C	phf2	0.02137767
SPCC1322.04		0.021510975
SPAPB15E9.01C		0.022822112
SPCC18.02		0.02294747
SPAC6F12.12	par2	0.022961593
SPCC1682.15	mug122	0.023023809
SPAPB2B4.03	cig2	0.023314572
SPBC119.08	pmk1	0.023534048
SPAC17H9.19C	cdt2	0.02363027
SPBC14C8.01C	cut2	0.023740536
SPAC14C4.05C	mug61	0.024212422
SPAC10F6.09C	psm3	0.024244082
SPAC24H6.01C		0.025186031
SPAC227.09		0.025405852
SPAC144.13C	srw1	0.025420005
SPAC10F6.06	vip1	0.025630907
SPBC21C3.05	sap62	0.026513482
SPBC83.04	apc15	0.026525306
SPCC11E10.09C		0.026851471
SPAC328.02		0.027563194
SPCC290.04	ams2	0.028008952
SPAC821.08C	slp1	0.028080673
SPAC17C9.01C	nuc2	0.028283466
SPCC18B5.07C	nup61	0.028425732
SPAC23G3.04		0.028867776
SPAC29B12.03	spd1	0.029046858
SPBC56F2.09C	arg5	0.029156778
SPBC21D10.10		0.029359563
SPBC29B5.01	atf1	0.029512206
SPCC1322.10		0.029695981
SPBC32F12.10		0.029906736
SPBC3B8.06		0.030359844
SPCC1795.10C		0.030382464
SPAC14C4.12C		0.030525914
SPAC25H1.05	meu29	0.030579814
SPAC19B12.02C		0.030647765
SPCC550.13	dfp1	0.031115892
SPBC25H2.13C	cdc20	0.031352928
SPBC24C6.10C		0.031538507
SPBC12D12.07C	trx2	0.032102071
SPAC644.06C	cdr1	0.032124097
SPCC825.03C	psy1	0.032447695
SPCC584.15C		0.032771386
SPBC11B10.09	cdc2	0.033228467
SPCC162.07	ent1	0.033526743
SPAC20G4.03C	hri1	0.033972638
SPAC977.01		0.034443849
SPAC23H4.01C		0.035430745
SPAC227.04		0.035695863
SPCC1494.08C		0.03594833
SPBC725.16	res1	0.036416101
SPAC31A2.16	gef2	0.036645926
SPBC16H5.03C	fub2	0.037470684
SPACUNK4.15		0.037587628
SPCC1442.01	ste6	0.038248488
SPCC306.02C		0.038285606
SPCC338.08	ctp1	0.038519475
SPBC9B6.08	clc1	0.038799983
SPBC2A9.07C		0.039276097
SPBC776.12C	hsk1	0.039810033
SPBC2F12.11C	rep2	0.03981401
SPBP8B7.29		0.039849133
SPBC1306.01C		0.03992581
SPBC887.14C	pfh1	0.041723007
SPBC25H2.04C	tim22	0.041816234
SPCC31H12.08C	ccr4	0.041871767
SPBC11C11.04C	alp1	0.041957933
SPAC24C9.05C	mug70	0.041994348
SPAP7G5.06		0.042849953
SPAC9E9.04		0.042911082
SPBC17G9.08C	csx2	0.043250918
SPBC15C4.02		0.043453787
SPCC1827.02C		0.043483321
SPBC25B2.06C	btb2	0.044076299
SPAC30D11.01C		0.044111744
SPBC14F5.13C		0.044156998
SPBC428.13C	mob1	0.044312566
SPBC776.18C	pmh1	0.044672816
SPBC577.12	mug71	0.044807363
SPBC18H10.17C		0.044818613
SPBC651.03C	gyp10	0.045158863
SPBC16E9.07	mug100	0.045451684
SPBC1709.12	rid1	0.045954842
SPAC11E3.10		0.045956389
SPCC1259.15C	ubc11	0.046306799
SPAC9G1.02	wis4	0.046410324
SPCC18B5.06	erf1	0.047257842
SPAC27D7.12C	but1	0.047913291
SPBC1306.02		0.048039079
SPBC365.14C		0.048171426
SPBC354.05C	sre2	0.048613118
SPCC4G3.02	aph1	0.049180764
SPCC594.07C		0.049186065
SPBC1685.03	sec11	0.049251934
SPBC1347.10	cdc23	0.049349223
SPBC1289.04C	pob1	0.049638224
SPCC794.11C		0.049846714
SPAC22G7.01C		0.049919896
SPAC1687.17C		0.050007935
SPBC13A2.03		0.050316723
SPCC74.01	sly1	0.050409229
SPCC663.09C		0.050466686
SPAC6G10.02C	tea3	0.050663025
SPAC1B1.01		0.05098639
SPBC1347.09		0.051074865
SPCC1183.11		0.051258337
SPAC4H3.11C	ppc89	0.05154673
SPCC1739.07		0.051849848
SPCC5E4.04	cut1	0.052031403
SPAC26A3.09C	rga2	0.052233398
SPCC330.08	alg11	0.052540001
SPCC553.12C		0.052700415
SPAC1F12.05		0.053441779
SPBC17G9.06C		0.053736571
SPBC25H2.14	mug16	0.053849083
SPAC24B11.10C	chr3	0.053963137
SPCC18.15		0.054022787
SPAC3G9.05		0.05410325
SPBC428.06C		0.054332558
SPBC1198.06C		0.054498226
SPBC1778.06C	fim1	0.054842559
SPBC839.02		0.054956705
SPAC824.04		0.055119902
SPBC409.09C	mis13	0.055217099
SPBC649.04	uvi15	0.055496187
SPAC30C2.08		0.055969966
SPAC2G11.02	urb2	0.056389268
SPBC365.16		0.056398504
SPAC22E12.07	rna1	0.056509587
SPAC23D3.10C	eng2	0.056869123
SPAC18G6.03	ypt3	0.056904789
SPBC839.07	ibp1	0.057144009
SPBC713.07C		0.057265002
SPBP4H10.16C		0.057315573
SPAPB24D3.09C	pdr1	0.057423844
SPCC338.12		0.057548175
SPBC1683.01		0.057681166
SPCC1494.07		0.057962494
SPAC15A10.08	ain1	0.058103367
SPAC589.06C		0.058286479
SPAC17H9.20	psc3	0.05843713
SPAC57A7.13		0.058614708
SPBC16G5.05C		0.059086344
SPAC9.05	mfh1	0.059089345
SPBC215.13		0.059212687
SPAC6C3.04	cit1	0.059350031
SPBC646.03		0.059607469
SPAC110.02	pds5	0.059847681
SPBC582.03	cdc13	0.059907288
SPAC26H5.07C		0.059927543
SPBC725.07	pex5	0.060110032
SPAC1006.09	win1	0.060147221
SPBC1539.03C		0.060337069
SPAC9.07C		0.061017586
SPAC821.06	spn2	0.061244274
SPCC757.09C	rnc1	0.061871753
SPAC23C4.05C		0.062251448
SPBC36.06C	spo9	0.062264238
SPAC16C9.05	cph1	0.06242391
SPAPB8E5.03	mae1	0.06249284
SPAC6B12.10C	spp1	0.06276679
SPAC31G5.04		0.062864984
SPCC1223.04C	set11	0.064051164
SPBC23E6.09	ssn6	0.064304835
SPAC2F7.04	pmc2	0.064670086
SPBP22H7.07	prp5	0.065140509
SPBC2A9.08C	sec22	0.065486137
SPCC830.06		0.065494012
SPAC23C4.08	rho3	0.065668339
SPAPB17E12.10C		0.065842919
SPAC18G6.11C	rrn3	0.066618411
SPAC25B8.02	sds3	0.066945318
SPBC646.13	sds23	0.067218042
SPAC4G9.12		0.067354654
SPCP25A2.03		0.067545131
SPAC31G5.12C	maf1	0.067605823
SPBC17A3.03C		0.06771833
SPCC4G3.07C	phf1	0.067743309
SPAC22F3.12C	rgs1	0.067914689
SPBC1539.07C		0.067954788
SPAPB1A10.06C		0.068136217
SPAP8A3.03		0.068750903
SPAC589.09		0.06882755
SPBC1861.03	mak10	0.068942775
SPAC1F12.09	gpi17	0.069434819
SPAC4F10.03C		0.069958448
SPAC23D3.02	rfc2	0.070189646
SPAC23D3.04C	gpd2	0.070288348
SPAC3C7.09	set8	0.07055496
SPCC1322.02		0.070762231
SPCC11E10.02C	gpi8	0.070783853
SPAC21E11.07		0.071044411
SPBC106.20	exo70	0.071893528
SPAC186.05C		0.07217948
SPAC343.16	lys2	0.072405635
SPBC83.03C	tas3	0.072633835
SPCC553.07C	mug40	0.073224811
SPAC11G7.02	pub1	0.073229334
SPBC2A9.13		0.07422477
SPBC337.04	ppk27	0.074289704
SPAC2E1P5.03		0.074983822
SPBC32H8.10	cdk9	0.075039353
SPAC1039.02		0.07513776
SPBC19C2.10		0.075284513
SPAC30D11.04C	nup124	0.075484033
SPAC323.07C		0.075515508
SPAP8A3.06		0.075631775
SPBC146.06C		0.075742483
SPBC1A4.03C	top2	0.075775837
SPBC409.10	ade7	0.076116484
SPAC16E8.08		0.076696878
SPAC6G10.08	idp1	0.076728029
SPBP4G3.02	pho1	0.078039708
SPAC821.03C		0.078439869
SPAPB8E5.07C		0.078560684
SPCC970.10C	brl2	0.079183992
SPAC3A12.16C	tim17	0.079623762
SPAC31G5.16C	dpm1	0.079695493
SPAC5D6.08C	mes1	0.079708928
SPCC1795.12C		0.079795594
SPAC6G9.12	cfr1	0.079830743
SPAC144.14	klp8	0.080046958
SPCC962.02C	bir1	0.080487214
SPBP8B7.25	cyp4	0.080559392
SPBC29A10.08		0.08085854
SPAC644.13C		0.082223443
SPCC306.05C	ins1	0.08257136
SPAC6F12.14	cut23	0.082944142
SPBC1709.06	dus2	0.083272975
SPAC1006.02		0.083397535
SPCC4G3.06C	mrpl4	0.083535237
SPAC24B11.12C		0.083583474
SPAC13G6.11C	erg12	0.083784289
SPAC1486.04C	alm1	0.083872638
SPCC1840.01C	mog1	0.084701055
SPCC1795.03	gms1	0.085191045
SPAC110.01	ppk1	0.085331806
SPBC11B10.10C	pht1	0.085436388
SPAC7D4.07C	trx1	0.085462905
SPBC15C4.05		0.085630528
SPCC24B10.17	emp24	0.085640467
SPCC132.02	hst2	0.086056767
SPAC17A2.13C	rad25	0.08626449
SPCC1672.02C	sap1	0.086279833
SPCC622.12C		0.086763377
SPAC19B12.06C		0.086986591
SPBC1539.08	arf6	0.08752153
SPAC1783.08C	rpl1502	0.087955957
SPCC126.05C	mrpl17	0.088059849
SPAC5H10.06C	adh4	0.088293648
SPCC645.08C	snd1	0.088695306
SPBC21B10.09		0.088717981
SPAC1952.08C		0.0887568
SPAC6F6.13C		0.089056109
SPAC15A10.13	ppk3	0.089560589
SPCC1281.06C		0.089630157
SPAC823.14		0.089812883
SPAC977.17		0.090154054
SPBC1773.17C		0.09036654
SPCC1919.10C	myo52	0.090497226
SPCC4B3.13		0.090513129
SPBC26H8.13C		0.090616759
SPAC5H10.13C	gmh2	0.091007312
SPBC1105.17	cnp1	0.091453521
SPBC1539.05	cog3	0.091559467
SPCC1442.05C		0.091778675
SPBC418.01C	his4	0.091986539
SPAC12B10.09		0.092242499
SPBC14C8.04		0.092255658
SPBC3E7.05C		0.092474598
SPCC594.02C		0.092610793
SPAC5H10.03		0.093201633
SPAC25G10.05C	his1	0.093245307
SPBC16D10.03	pgp2	0.093424667
SPAP27G11.02		0.093443346
SPBC106.15	idi1	0.093674683
SPAC19D5.06C	din1	0.093882389
SPAC22G7.07C		0.0940217
SPAC9.10	thi9	0.094397143
SPBC36.04	cys11	0.094575222
SPAC3H5.04	aar2	0.094749535
SPBC2G5.02C		0.094814158
SPBC1A4.05		0.094980638
SPCC736.11	ago1	0.095243644
SPBC530.01	gyp1	0.095371683
SPAC23E2.03C	ste7	0.095425651
SPAC4G9.11C	cmb1	0.095760197
SPAC6G9.06C	pcp1	0.096213497
SPAC644.11C		0.096299047
SPAC513.03	mfm2	0.096538149
SPAC4D7.07C		0.096958714
SPAC23A1.18C	mrp51	0.0971322
SPBC725.09C	hob3	0.097136299
SPAC328.09		0.09724121
SPBC4F6.11C		0.097663682
SPCC965.14C		0.097843125
SPCC18.18C	fum1	0.098045349
SPBC3B8.03		0.098266687
SPBC215.01		0.09875751
SPBC646.07C		0.098824821
SPAC26A3.04	rpl2002	0.099003529
SPAC6B12.07C		0.099467273
SPAC1556.07	pmm1	0.099553794
SPAC26F1.10C	pyp1	0.099659319
SPAC144.17C		0.099803348
SPCC1020.13C		0.099881454
SPCC24B10.22		0.099883788
SPAC1002.14	itt1	0.10016847
SPAC17A2.09C	csx1	0.100811151
SPAC13G7.10	mug152	0.100945769
SPBC3D6.06C		0.100960385
SPBC1703.14C	top1	0.101179775
SPBC337.15C	coq7	0.10127682
SPBC18E5.07		0.101297207
SPCC320.05		0.101546434
SPCC16C4.06C		0.101731097
SPAC22E12.12	NA	0.102268987
SPCC1235.15	dga1	0.102440374
SPCC18.06C	caf1	0.102710481
SPAC144.04C	spe1	0.102823489
SPAC607.07C		0.10286447
SPAC4D7.05	sum1	0.103170768
SPAC1250.04C	atl1	0.103367734
SPCC757.08		0.103438419
SPCC1739.10	mug33	0.103756885
SPBC428.12C		0.103826788
SPCC4B3.04C	nte1	0.103862364
SPCC830.03		0.104150333
SPAC644.08		0.104286213
SPAC4G8.06C	trm12	0.104424902
SPCC338.17C	rad21	0.104733068
SPCC126.12		0.10513004
SPBC660.06		0.10568892
SPBC16H5.08C		0.105903731
SPAC22E12.11C	set3	0.10600667
SPAC31G5.11	pac2	0.106382133
SPCP1E11.05C		0.106465457
SPBC16G5.06		0.106484523
SPAC1687.09		0.106495915
SPCC1739.11C	cdc11	0.106765556
SPCC1753.02C	git3	0.107100731
SPBC1604.11	atp17	0.107149705
SPAC24H6.13		0.107197213
SPBC651.01C	nog1	0.107378857
SPAC1F7.03	pkd2	0.107571682
SPBC3B9.15C	scp1	0.107907251
SPBC8E4.04		0.108398082
SPCC1840.07C		0.10864295
SPAC22F8.04		0.108684585
SPAC17G6.06	rps2401	0.108717819
SPCC895.07	alp14	0.108999675
SPAC30D11.06C		0.109050648
SPAC144.03	ade2	0.109172585
SPAC23H4.14	vam6	0.109200804
SPCC1393.04	fta4	0.109549694
SPAC1486.05	nup189	0.109566361
SPAC17C9.12		0.11036708
SPCC777.13	vps35	0.110380404
SPBC13G1.07		0.110604809
SPAC7D4.11C	sec39	0.11073879
SPBC23E6.01C		0.110906944
SPACUNK4.14	mdb1	0.110965209
SPAC12G12.06C		0.111131315
SPAC6C3.02C		0.111761749
SPBC21C3.02C		0.111790142
SPBC405.02C		0.112040997
SPBC1E8.05		0.112062218
SPCC584.13		0.112081184
SPAC57A10.09C		0.112123271
SPBC1685.07C		0.112494761
SPCC1223.06	tea1	0.112726427
SPAC57A10.07		0.112805805
SPCC1739.12	ppe1	0.112865773
SPAC31G5.02		0.112872698
SPCC16A11.04	snx12	0.113229677
SPBC4B4.03	rsc1	0.113502781
SPAC8E11.07C	alp31	0.113530199
SPAC806.08C	mod21	0.113834058
SPAC23C4.17		0.113851726
SPBC4.05	mlo2	0.114065413
SPBC1105.01	rrp12	0.114171505
SPCC4G3.18		0.114208124
SPAC644.14C	rhp51	0.114273019
SPAC144.08		0.114325359
SPBC409.07C	wis1	0.114505676
SPAC23H3.13C	gpa2	0.115115934
SPBC428.03C	pho4	0.115573337
SPCC1450.16C		0.115692136
SPAC110.03	cdc42	0.115793962
SPBC557.03C	pim1	0.116009037
SPAC1006.06	rgf2	0.116049635
SPAC29A4.11	rga3	0.116258425
SPBC26H8.05C		0.116298734
SPBC36B7.02		0.116314348
SPAC3H1.11	hsr1	0.116365795
SPBP8B7.24C	atg8	0.116409164
SPAC6G9.11	syb1	0.116654734
SPAC24H6.05	cdc25	0.116864601
SPCC16C4.07	scw1	0.116913491
SPBC13A2.02		0.116997533
SPCC16A11.03C		0.117159335
SPCC576.09	rps20	0.117321029
SPCC4B3.10C	ipk1	0.117338909
SPAC17A2.10C		0.117457749
SPAC1834.06C	pmo25	0.117848149
SPBC336.02		0.117860916
SPAC6G10.04C		0.118254668
SPBC4F6.05C		0.118390925
SPAC17H9.18C		0.118761918
SPAC1639.01C		0.11877676
SPCC4F11.03C		0.118785742
SPAC9G1.09	sid1	0.11904229
SPAP8A3.07C		0.119046534
SPBC29A10.10C		0.119222897
SPAPB17E12.07C	sen2	0.119368903
SPBC776.13	cnd1	0.11972672
SPBC1A4.09		0.120138424
SPBC691.03C	apl3	0.120146528
SPCC297.03	ssp1	0.120554297
SPBP8B7.31		0.120572036
SPCC895.08C		0.120978717
SPBC1706.03	fzo1	0.120984031
SPAC8E11.04C		0.121092682
SPAC19E9.01C	nup40	0.121106481
SPBC21H7.03C		0.121455648
SPAC664.03		0.121585624
SPAC521.03		0.121712174
SPBC16G5.12C	top3	0.121777075
SPAC631.02		0.121822178
SPAC869.11	cat1	0.121866782
SPBC27B12.06	gpi13	0.122481782
SPCC576.02		0.12287939
SPAC1565.07C		0.123082618
SPAC869.02C		0.123139664
SPBC18E5.11C	edc3	0.123351208
SPAC2F7.11	nrd1	0.123815975
SPBC428.05C	arg12	0.124245545
SPBP19A11.06	lid2	0.124657756
SPBC3H7.09	mug142	0.12487454
SPAC22E12.05C	rer1	0.124926835
SPCC1795.04C		0.125458007
SPCC1739.05	set5	0.12556662
SPAC23C11.12	hcn1	0.126152468
SPBC29A3.14C	trt1	0.126204213
SPAC6G9.04	mug79	0.126605879
SPBC6B1.04	mde4	0.126654744
SPAC806.07	ndk1	0.126717098
SPAC26H5.13C		0.127308044
SPCC18B5.01C	bfr1	0.127511793
SPBC365.09C		0.127841399
SPBC31F10.16		0.128220961
SPBC30B4.07C	tfb4	0.12826283
SPBC9B6.04C	tuf1	0.128362332
SPBC1347.11	sro1	0.128535267
SPAC2F3.09	hem1	0.128744605
SPBP8B7.26		0.128784306
SPAC13G6.09		0.128839808
SPBC3E7.16C	leu3	0.128994917
SPAP14E8.03	bos1	0.129125291
SPAC343.13		0.129245142
SPCP1E11.08		0.129412159
SPBC405.03C		0.129795338
SPAC890.05		0.13020381
SPAC23A1.19C		0.130285152
SPAC4G9.20C		0.130449403
SPBC3B8.02	php5	0.130570224
SPBC1711.13	his2	0.131331205
SPCP31B10.05		0.132523718
SPBC2D10.04		0.132537253
SPAC1F12.07		0.132573245
SPCC1682.12C	ubp16	0.132953119
SPBC32F12.03C	gpx1	0.132980308
SPAC23H4.13C		0.133136219
SPAC227.14		0.133190582
SPCC737.08		0.133239725
SPCC1322.14C	vtc4	0.133353691
SPBP4H10.20	nhm1	0.13401115
SPAC6F6.17	rif1	0.134084277
SPCC777.09C	arg1	0.134349776
SPBC530.05		0.134399321
SPAC10F6.13C		0.134402854
SPBP8B7.07C	set6	0.134488668
SPCC16A11.06C	gpi10	0.134942917
SPCC962.06C	bpb1	0.135006458
SPAC1783.02C	vps66	0.13515604
SPBC14C8.13		0.135215247
SPCC320.04C		0.135387374
SPAC29A4.05	cam2	0.135590394
SPAC823.13C		0.135591024
SPAC12G12.13C	cid14	0.135911765
SPCC970.02		0.136255967
SPAC3A12.03C	mug145	0.136290683
SPAC1D4.06C	csk1	0.136444299
SPCC2H8.04		0.136501277
SPAC23G3.11	rpn6	0.136777269
SPBC56F2.04	utp20	0.136791476
SPCC1235.11		0.136808084
SPAP8A3.14C		0.137176547
SPAC8C9.09C	mug129	0.137224115
SPAC1952.11C	ure2	0.137247354
SPAC57A10.08C		0.137611025
SPAC1556.01C	rad50	0.13785586
SPCC23B6.02C		0.137864548
SPAC343.14C		0.13814383
SPBC1D7.05	byr2	0.13823008
SPAC1687.20C	mis6	0.13845772
SPBC4F6.18C	arf1	0.138484248
SPBC409.05	skp1	0.138637136
SPBC31A8.01C	cwl1	0.138727371
SPCC1620.01C	lsm2	0.138728588
SPAC328.04		0.13919201
SPBC2G5.04C		0.139230375
SPCC736.06		0.140093189
SPAC607.08C		0.140360663
SPBC21.04	med8	0.140360831
SPAC1F5.05C		0.140736125
SPAC1399.04C		0.140810875
SPAC6F12.08C		0.140839209
SPBC11G11.07		0.140858156
SPBC685.02		0.140940545
SPAC23H4.08		0.140973043
SPAC26F1.03	pda1	0.1411218
SPCC364.04C		0.141210683
SPBC215.08C	arg4	0.141267907
SPBC83.16C		0.14141096
SPCC18.05C		0.141630815
SPCC4G3.10C	rhp42	0.142146182
SPCC4E9.02	cig1	0.142147728
SPAC5D6.04		0.142727978
SPCPB1C11.01	amt1	0.142744679
SPCC1672.05C		0.142771539
SPCC622.19	jmj4	0.142797244
SPBC902.03		0.142999986
SPBC8E4.03		0.143107558
SPCC645.11C	mug117	0.143108341
SPBC17F3.02	nak1	0.143144561
SPAC1687.10	mcp1	0.14399457
SPAC25B8.13C	isp7	0.144147931
SPAC664.10	klp2	0.144170796
SPAC2G11.10C		0.14437526
SPAC821.11	pro1	0.144529691
SPCC24B10.13	skb5	0.144883074
SPCC320.13C	ark1	0.145006022
SPAC22A12.16		0.145638195
SPCC5E4.05C		0.145726541
SPBC1734.14C	suc1	0.146161591
SPBC776.02C	dis2	0.146573959
SPCC63.07		0.146619315
SPAC23C4.18C	rad4	0.146684754
SPAC18G6.09C		0.147212169
SPBC19F8.07	crk1	0.14731131
SPBC14F5.03C	kap123	0.147319448
SPCC965.05C	thp1	0.14755982
SPCC306.08C		0.147636822
SPBC342.05	crb2	0.147890267
SPBC3B9.11C	ctf1	0.148491732
SPAC17D4.02	cdc45	0.148767118
SPAC56F8.04C	coq2	0.148843799
SPBC19C2.05	ran1	0.149734492
SPBC1773.09C	mug184	0.150389483
SPCC1450.14C	ero12	0.150699464
SPAC7D4.05		0.150706576
SPAC19B12.11C		0.151956218
SPAC24H6.10C		0.152102442
SPBC1709.13C		0.152285616
SPBC2G2.04C	mmf1	0.152390728
SPAC19G12.05		0.152467265
SPAPB1A10.09	ase1	0.152755361
SPAC23A1.06C	cmk2	0.152892054
SPAC4F10.10C		0.152936018
SPAC25B8.05		0.153441365
SPBC13G1.06C	isd11	0.153654517
SPBP35G2.07	ilv1	0.153946381
SPAC12B10.02C		0.153953195
SPAC17A2.08C		0.154355381
SPCC70.02C		0.15444502
SPBC30D10.11	gpi1	0.154499456
SPBC1271.12	kes1	0.154599005
SPCC1322.08	srk1	0.154795051
SPAC29B12.08		0.154825433
SPBC691.02C		0.155113682
SPBC16H5.06	rip1	0.155313659
SPBC83.13		0.155580683
SPBC2G2.02	syj1	0.155632511
SPBC336.01	fbh1	0.15566496
SPCC737.09C	hmt1	0.1557032
SPAC19G12.01C	cut20	0.155849759
SPBC530.10C	anc1	0.156099509
SPCC569.08C	ade5	0.15610102
SPAC3A12.09C		0.156518853
SPBC1773.10C		0.156994898
SPBC27.02C	ask1	0.157279344
SPAC1486.09		0.157304774
SPBC31E1.06	bms1	0.157512306
SPBC354.07C		0.157614952
SPBP26C9.02C	car1	0.157660775
SPBC21D10.09C		0.157776706
SPCC188.07	ccq1	0.157971146
SPAC26H5.08C	bgl2	0.158018345
SPCC613.12C	raf1	0.158446258
SPAC3G6.04	rnp24	0.158743001
SPAC22E12.06C	gmh3	0.158910103
SPCC736.14	dis1	0.158929572
SPAC959.04C		0.159049813
SPBC651.10	nse5	0.159200906
SPAC4F8.12C	spp42	0.159216481
SPBC17D1.06	dbp3	0.159307452
SPAC30D11.11		0.159332165
SPAC21E11.03C	pcr1	0.159635061
SPBP22H7.05C		0.160184475
SPAC24B11.14		0.160591381
SPAC25B8.11		0.160731187
SPAC167.04	pam17	0.160780747
SPCC1223.11	ptc2	0.160782595
SPBC409.15		0.160852968
SPBC28E12.01C	apc13	0.161033115
SPAC2G11.11C	prh1	0.161274297
SPBC24C6.04		0.161335189
SPAC17G8.06C		0.16166383
SPCC1223.07C		0.162064892
SPCC1183.09C	pmp31	0.162330331
SPBC19G7.06	mbx1	0.162353078
SPCC757.11C		0.162436292
SPCC613.11C	meu23	0.162597166
SPCC1494.10		0.162913437
SPAC24B11.09		0.162962373
SPCC584.14	mug160	0.163347379
SPAC9E9.11	plr1	0.163580875
SPAC328.07C		0.163737341
SPAC926.06C		0.164435792
SPBC1921.07C		0.164580272
SPBC17G9.07	rps2402	0.164799102
SPAC1A6.07		0.165032686
SPBC15C4.04C		0.165188902
SPAC17C9.02C	lys7	0.165230122
SPCC1620.12C		0.165351956
SPBC11C11.11C		0.165402631
SPBC16G5.02C		0.165442799
SPAC23G3.02C	sib1	0.165475171
SPAC19G12.13C		0.1659603
SPCC1827.03C		0.166154634
SPAC977.16C	dak2	0.166157983
SPBC3B9.19	mge1	0.166202459
SPAP8A3.13C		0.166313907
SPAC56F8.09	rrp8	0.166521631
SPCC1442.03		0.166522303
SPCC191.07	cyc1	0.166539861
SPAC4F8.10C	stg1	0.166610271
SPBC16E9.13	ksp1	0.166819435
SPCC1442.07C		0.167011894
SPBC646.06C	agn2	0.167589018
SPBP4H10.06C	cut14	0.167672026
SPAC1006.03C		0.167690146
SPAC2G11.12	rqh1	0.167744556
SPAC17G6.14C	uap56	0.167783936
SPAC31F12.01	zds1	0.167925036
SPBC3D6.10	apn2	0.168037842
SPAC4G9.10	arg3	0.168345552
SPAC25G10.03	zip1	0.168500983
SPAC56F8.08	mud1	0.168688736
SPBC1718.03	ker1	0.169270099
SPBC16E9.06C	uvi31	0.169452651
SPAC11D3.04C		0.169847173
SPAC16C9.03		0.170138611
SPAC19A8.15	trp2	0.170176399
SPCC569.07		0.170347792
SPAC3C7.06C	pit1	0.170631102
SPBC83.05		0.170704124
SPAC27E2.03C		0.170741935
SPBC2G5.03	ctu1	0.170930018
SPAP7G5.02C	gua2	0.170934416
SPBC119.05C		0.171700548
SPBC725.01		0.171762024
SPAC144.10C	gwt1	0.171849161
SPBC337.13C	gtr1	0.17193243
SPAC3H8.04		0.171977158
SPBC119.10	asn1	0.172050804
SPCC4B3.18		0.172050859
SPAC9E9.03	leu2	0.172079405
SPCC18B5.08C		0.172086589
SPCC622.06C		0.172091935
SPAC1002.09C	dld1	0.17229867
SPBC1347.13C		0.172322368
SPAC13C5.07	rad32	0.172419579
SPAC22G7.02	kap111	0.172477183
SPCC1494.01		0.172640806
SPAC2C4.17C		0.17276779
SPAC23D3.03C		0.172811995
SPBC216.06C	swi1	0.172906064
SPCC188.13C	dcr1	0.17292532
SPBC17D11.06	spp2	0.173009783
SPAC56E4.06C	ggt2	0.173234712
SPAC18G6.05C		0.173320652
SPBC83.11		0.173612119
SPAC27E2.09	mak2	0.173977774
SPAC139.02C	oac1	0.174055927
SPAC24B11.07C		0.174062959
SPAP27G11.03		0.174116044
SPAC26H5.11		0.174212688
SPBC18E5.03C	sim4	0.175011162
SPCC16A11.12C	ubp1	0.175121286
SPAC1527.03		0.175283997
SPAC6G9.02C	nop9	0.17574881
SPCC622.17	apn1	0.17579152
SPCC825.05C		0.176587718
SPCC1183.02		0.177070042
SPCC1450.09C		0.177280649
SPBC409.18		0.177377675
SPBC649.05	cut12	0.177508069
SPBC6B1.06C	ubp14	0.177608075
SPAC16E8.09	scd1	0.177750695
SPBC3E7.06C		0.17818798
SPBC21C3.20C	git1	0.178447642
SPBC409.12C	stn1	0.178482705
SPAPYUG7.02C	sin1	0.178599791
SPAC27F1.08	pdt1	0.178620289
SPAC17A2.05	osm1	0.17995333
SPCC1672.11C		0.180438181
SPBC947.15C		0.180802794
SPBC31F10.07		0.180848881
SPAC22H10.12C	gdi1	0.180898018
SPBC16A3.03C	lyn1	0.180904169
SPBC27B12.11C		0.180974001
SPCC645.09	mrpl37	0.181119806
SPAC25B8.07C		0.181161377
SPAC57A7.08	pzh1	0.18128934
SPCC1682.02C	mcm3	0.181377858
SPBC16H5.05C	cyp7	0.181699031
SPCC576.11	rpl15	0.181874977
SPAC9E9.10C	cbh1	0.18207695
SPCC338.10C	cox5	0.182132112
SPBC2G5.01		0.182173914
SPAC6F6.01		0.182262784
SPCC1919.12C		0.182324694
SPBC646.14C	orc5	0.18245028
SPAC11H11.02C	mug162	0.182553869
SPAC32A11.03C	phx1	0.182592052
SPAC2G11.07C	ptc3	0.182698663
SPAC1782.10C	nhp2	0.183816517
SPAC688.10	rev3	0.183957714
SPAC644.09		0.18421376
SPCC550.12	arp6	0.184446974
SPBC146.13C	myo1	0.184527358
SPAC1F3.06C	spo15	0.184544943
SPCC663.01C	ekc1	0.184995108
SPBC12D12.05C		0.185032848
SPAC1565.04C	ste4	0.185075353
SPBC1D7.02C	scr1	0.185618876
SPAC23G3.06		0.185783818
SPAC6F12.06		0.185822798
SPAC821.04C	cid13	0.186272816
SPBC2F12.12C		0.186549783
SPBC1773.06C		0.186686986
SPCC23B6.03C	tel1	0.187062553
SPCC1682.06		0.187099458
SPAC21E11.08	lcb2	0.187113091
SPBC336.03	efc25	0.187183068
SPBC1347.04	tim54	0.187193307
SPAC1A6.04C	plb1	0.187411322
SPCC970.12	mis18	0.187529713
SPCC550.15C		0.188153782
SPAC1B3.16C	vht1	0.188441273
SPAC25B8.08		0.188559057
SPCC970.06		0.188627083
SPBC1A4.02C	leu1	0.188761926
SPAC11E3.06	map1	0.188995456
SPCC1682.13		0.189253047
SPBC146.03C	cut3	0.18935516
SPCC736.02		0.189784783
SPBC839.17C	fkh1	0.189850682
SPBP23A10.13	orc4	0.189958863
SPBPJ4664.03	mfm3	0.190023848
SPBC29A3.10C	atp14	0.190260316
SPBC428.08C	clr4	0.191010498
SPAC140.03	arb1	0.191226377
SPAC4H3.09		0.191538576
SPAC144.06	apl5	0.191930757
SPAC24H6.04	hxk1	0.191942935
SPAPB2B4.02	grx5	0.191945598
SPAC14C4.11		0.191951015
SPBP35G2.02		0.192144226
SPCC18.03		0.192581227
SPBC685.03		0.192715098
SPCC4F11.04C		0.193272705
SPAC926.08C		0.193329874
SPCC613.07		0.19333522
SPAC22H10.07	scd2	0.193343551
SPCC297.06C		0.193605154
SPBC17G9.03C		0.193714364
SPAC607.10	spo3	0.193755388
SPBC428.10		0.193758091
SPAC1F8.06	fta5	0.193914855
SPCC63.02C	aah3	0.194139202
SPBC30D10.13C	pdb1	0.194141871
SPAC664.06	rpl703	0.194558579
SPBC2D10.14C	myo51	0.19468556
SPBC29A3.11C		0.194734039
SPBC1A4.01	apc10	0.195133326
SPAC16C9.07	ppk5	0.195198811
SPBC4F6.15C	swi10	0.195281976
SPAC4F8.04		0.19533152
SPBC18H10.20C		0.196003381
SPBC83.14C	rfc5	0.196144585
SPCC1919.09	tif6	0.196168889
SPAC3G9.15C	fcf2	0.196502157
SPAC1639.02C	trk2	0.197065857
SPAC23A1.07		0.197534436
SPBC342.06C	rtt109	0.197561829
SPAPB2B4.04C		0.197896788
SPAC12G12.07C		0.198145292
SPAC343.19		0.198315512
SPBC106.16		0.198431275
SPAC13G7.08C	crb3	0.198599113
SPBC3D6.02	but2	0.198889058
SPAC3G6.11		0.198958469
SPBC13G1.09		0.198969221
SPBPB7E8.01		0.199453272
SPAC688.04C	gst3	0.199632983
SPCC965.06		0.199807362
SPAC8F11.06		0.200398974
SPBC28E12.05	esf2	0.200571108
SPBC1271.08C		0.201347568
SPCC4G3.09C	gyp3	0.202505521
SPAC1071.09C		0.202649616
SPAC4F10.12	fta1	0.202711245
SPAC6G9.10C	sen1	0.202837122
SPAPB24D3.06C		0.203187878
SPCC736.12C	mmi1	0.203329189
SPBC28F2.02	mep33	0.203450316
SPBC2D10.19C		0.203465537
SPBC16A3.11	eso1	0.204259067
SPAC1556.05C		0.204383508
SPBC16E9.10C		0.204458836
SPAC6F6.16C		0.204509472
SPCC1442.12	pps1	0.204540786
SPAC2G11.09		0.204663441
SPAC1565.03		0.204699906
SPAC3H1.14		0.205026778
SPAC6F6.08C	cdc16	0.205241411
SPAC19A8.02		0.205269289
SPBC21.06C	cdc7	0.205519046
SPAC4A8.09C	cwf21	0.206235123
SPCC18B5.03	wee1	0.206770803
SPAC2F7.14C		0.207102778
SPAC4A8.07C		0.207163114
SPBC947.12	kms2	0.207169374
SPBC14C8.11C		0.20722205
SPBC16H5.15		0.207442313
SPCPB16A4.03C	ade10	0.207464617
SPAC31A2.04C		0.207540263
SPCC794.07		0.207688829
SPCC1235.14	ght5	0.207716773
SPAC3G6.02	dss1	0.207727142
SPCC4B3.06C		0.207746008
SPCC63.03		0.207965983
SPCC736.15		0.208097644
SPAC23C11.01		0.208187866
SPAC6F12.03C	fsv1	0.208575322
SPAC343.11C	msc1	0.20961721
SPBC21.01	mis17	0.209649907
SPAC5D6.06C		0.209734414
SPAC4F8.06		0.209841048
SPAC3C7.10	pex13	0.209970784
SPAC23H4.06	gln1	0.210232355
SPCC663.03	pmd1	0.210368846
SPBC1703.07		0.210429594
SPAC12G12.12		0.210577141
SPCC737.02C	qcr7	0.210962337
SPBC1105.15C	htd2	0.211524587
SPBC18H10.16		0.211583263
SPAC9.12C	atp12	0.211588694
SPAC14C4.13	rad17	0.211847808
SPBC36B7.04		0.211902927
SPAC17G6.10	ssr1	0.211932945
SPCC162.11C		0.212209461
SPBC1734.01C		0.212409491
SPBC1604.17C	tti2	0.21264456
SPCC4G3.05C	mus81	0.212721561
SPAC1786.02		0.212985609
SPCC417.11C		0.213314381
SPAC1B3.08		0.213503484
SPBC725.05C		0.213658348
SPAC2C4.06C		0.213726208
SPBP35G2.03C	sgo1	0.213782903
SPBC211.04C	mcm6	0.213875116
SPAC3A12.12	atp11	0.214348329
SPAC6F6.15	ypt5	0.214523707
SPAC2E1P5.05		0.214565287
SPBC15D4.03	slm9	0.21469592
SPAC6F6.10C	arc2	0.214805768
SPAC4F8.13C	rng2	0.214830495
SPBC1105.06	pmc4	0.214848445
SPAC227.18	lys3	0.214874658
SPBC1709.14		0.215018784
SPBP4H10.17C		0.2151736
SPAC664.08C		0.215462047
SPAC4F10.09C		0.215741572
SPBP8B7.10C		0.215833096
SPBC947.05C		0.215918222
SPAC23H4.15		0.216008997
SPAPB1A10.07C		0.216244451
SPBC23E6.08	sat1	0.216444485
SPBC839.14C		0.216495674
SPAC11G7.03	idh1	0.216498427
SPBC18H10.08C	ubp4	0.216544885
SPCC24B10.08C		0.216580014
SPAC14C4.10C		0.216836663
SPBC839.16		0.217179816
SPAC1F7.10		0.217664052
SPAC3H1.02C		0.217855125
SPAC22H10.10	alp21	0.21840115
SPAC1142.04		0.219086431
SPAC15E1.02C		0.219117036
SPBC543.08		0.219207702
SPAC2F7.16C		0.219230531
SPAC227.06		0.219346254
SPCC584.16C		0.219434181
SPAC977.11		0.219465026
SPAC1786.01C		0.219473844
SPBC1921.05	ape2	0.219694148
SPAC1071.10C	pma1	0.220169421
SPAC29A4.16	hal4	0.220226671
SPBC14F5.05C	sam1	0.220297622
SPAC22A12.06C		0.220542222
SPAC13A11.03	mcp7	0.220759679
SPBC119.16C		0.221045302
SPAC9.11		0.221072865
SPCC1682.03C	mug174	0.2214342
SPCC16C4.01	sif2	0.221623898
SPBC887.02		0.221718119
SPAC31A2.12		0.221877345
SPBC216.05	rad3	0.221945963
SPBC30D10.09C		0.222287677
SPAC29B12.10C		0.222532916
SPAC1952.04C	NA	0.222677942
SPCC1223.14		0.222678551
SPCC1235.13	ght6	0.222722598
SPAC20H4.11C	rho5	0.222937945
SPCC1840.08C		0.22317918
SPAPB1E7.03	rpc82	0.22333989
SPAC821.10C	sod1	0.223420193
SPBC216.03		0.223800957
SPCC1450.04	tef5	0.223832247
SPAC222.08C		0.224724912
SPCC1442.15C	cox18	0.225448702
SPAC4F8.07C	hxk2	0.225584041
SPAC16E8.13		0.225609289
SPCC162.10	ppk33	0.225623843
SPBC8D2.05C	sfi1	0.226044178
SPBC29A3.21		0.226075664
SPBC365.04C		0.226101776
SPAC1952.09C		0.226158033
SPCC18.13		0.226230831
SPAC27E2.07	pvg2	0.226318698
SPBC20F10.05		0.226567084
SPBC14C8.02	tim44	0.226669616
SPAC2E1P5.02C	mug109	0.226711143
SPAC4H3.14C		0.226940788
SPAC16E8.12C		0.227159519
SPAC17C9.09C	tim13	0.22751951
SPBC725.02	mpr1	0.227895102
SPBC3D6.11C	slx8	0.228016129
SPBC21C3.11	ubx4	0.228201007
SPBC3H7.13		0.22842461
SPCC1902.01	gaf1	0.228672806
SPAC56F8.07		0.228675872
SPBP23A10.15C	qcr1	0.228677569
SPAC140.01	sdh2	0.228681896
SPAC30.04C	abc4	0.228717341
SPBC1105.09	ubc15	0.228813187
SPBC19G7.16	iws1	0.229260364
SPCC794.06		0.229267519
SPAC1687.22C	puf3	0.229607146
SPBC16A3.10		0.229763062
SPBC409.19C		0.230244588
SPAC15A10.03C	rhp54	0.230267588
SPAC23H4.17C	srb10	0.230383757
SPBC1677.03C		0.23051129
SPBC56F2.07C		0.230629715
SPBPB2B2.09C		0.23068918
SPBC30D10.04	swi3	0.230834631
SPBC13E7.05	gpi14	0.23115349
SPBC16G5.03		0.231155367
SPAC19D5.03	cid1	0.231268438
SPCC1827.05C		0.231373169
SPAC25B8.18		0.231421989
SPBC19C2.06C	mug124	0.231623403
SPAC9G1.12	cpd1	0.23173262
SPCC1919.05		0.231945855
SPAC631.01C	acp2	0.231993586
SPAC823.08C		0.232287623
SPBC685.08		0.232361023
SPBC28E12.03	rga4	0.2324831
SPAC13G7.05		0.232935181
SPBC28F2.09		0.233269764
SPBPJ4664.02		0.23386271
SPBC17D11.03C		0.233941486
SPBC428.14		0.234152653
SPAC869.09		0.23445375
SPCC576.15C	ksg1	0.23454122
SPBC12C2.09C		0.23461118
SPAC22E12.13C	rpl2403	0.234837948
SPAC1002.12C		0.234954451
SPAC4A8.11C	fas2	0.23519313
SPCC4F11.02	ptc1	0.235416211
SPBC21B10.04C	nrf1	0.236560635
SPAC23D3.11	ayr1	0.236722506
SPAC26A3.06		0.23684003
SPCC790.03		0.236882063
SPCC320.06		0.236972547
SPAC1D4.10		0.237082173
SPCC16C4.09	sts5	0.237151328
SPAC8C9.03	cgs1	0.237164918
SPBC1718.04		0.237821244
SPAC8C9.12C		0.237902238
SPAC6F12.11C	sfc1	0.237945034
SPBC8E4.01C		0.237946144
SPCC290.02	rpc34	0.238347416
SPBC14F5.10C		0.238357221
SPBC354.14C	vac8	0.238488981
SPCC1235.08C	pdh1	0.238793037
SPCC622.15C		0.239153321
SPAC57A7.07C		0.239325812
SPAC1039.03		0.239816777
SPAC3A11.08	pcu4	0.240067686
SPAC17A2.02C		0.2400731
SPAC26H5.05		0.240242666
SPAC637.07	moe1	0.240657359
SPBC21B10.07		0.240905991
SPAC9.08C		0.241119282
SPBC2F12.08C	ceg1	0.241170501
SPBC16G5.04	mrpl23	0.241524037
SPAC2G11.14	taf111	0.241525305
SPAC22F8.12C	shf1	0.241579138
SPAC4H3.02C		0.24161708
SPBC646.02	cwf11	0.241774187
SPCC645.12C		0.242126347
SPBC27.05		0.242343456
SPCP1E11.11		0.242706391
SPCC320.08		0.242857242
SPAC688.06C	slx4	0.242870197
SPCC1020.08		0.24331857
SPBC1271.10C		0.24332168
SPAC637.13C		0.243443374
SPAC521.04C		0.243470844
SPCC830.08C		0.243611602
SPBC215.09C	erg10	0.243851806
SPAC1952.10C		0.243875967
SPACUNK4.10		0.243895958
SPAC17H9.17C	mdm10	0.243930315
SPCC613.04C	rng3	0.244031012
SPAC27E2.05	cdc1	0.244303238
SPBC211.07C	ubc8	0.244375471
SPBC1105.14	rsv2	0.244503935
SPAC8C9.16C	mug63	0.244643487
SPAC13F5.01C	msh1	0.244669486
SPBC13E7.06	msd1	0.244712087
SPAC16A10.08C	mug74	0.244751515
SPCC1259.12C		0.244890246
SPBP8B7.28C		0.245011026
SPBC17D11.04C		0.2451295
SPAC31A2.07C	dbp10	0.245349234
SPCC970.08		0.245523458
SPAC29E6.08	tbp1	0.245745354
SPBC27B12.09C		0.245832534
SPCC962.05		0.245989045
SPAC18B11.09C		0.24606086
SPBC365.01		0.246119305
SPAC4G9.15		0.246551322
SPCC1223.09		0.246605402
SPBC23G7.04C	nif1	0.246941214
SPBC32F12.05C	cwf12	0.247072481
SPAC1687.13C	csn5	0.247598704
SPBC660.05		0.24805081
SPAC1851.02		0.248262984
SPBP22H7.04		0.248316218
SPAC22A12.05	rpc11	0.248522163
SPCC1322.09		0.248955957
SPAC15A10.16	bud6	0.249090574
SPAC22F8.11	plc1	0.24920613
SPBC582.04C		0.249207795
SPAC4F10.07C	atg13	0.249515113
SPAC4G8.13C	prz1	0.249573905
SPBC25D12.05	trm1	0.249627835
SPBC691.04		0.249665854
SPCC338.16	pof3	0.249764489
SPCC364.06	nap1	0.24992115
SPAC23C11.04C	pnk1	0.250065
SPAC6B12.04C		0.250826913
SPAC20H4.05C		0.250835041
SPAC4D7.03	pop2	0.250968799
SPCC285.17	spp27	0.251388016
SPCC1620.11	nup97	0.25159354
SPCC1393.02C		0.25202852
SPBP35G2.08C	air1	0.252067778
SPBC1685.13		0.252179088
SPAC27E2.11C		0.252351907
SPBC18H10.18C		0.25239339
SPAC31G5.15		0.252477921
SPAC22E12.04	ccs1	0.253024397
SPBC12D12.02C	cdm1	0.253282573
SPBC839.03C		0.253378568
SPAC3H5.08C		0.25354367
SPCC1682.09C		0.253798805
SPBC651.09C		0.253878351
SPAPB24D3.07C		0.254176471
SPAC30.02C		0.255048266
SPBC651.02		0.255250304
SPAC1039.06		0.255298374
SPAP8A3.11C		0.255370968
SPCC1235.02	bio2	0.25552265
SPAC1093.02		0.255674147
SPAC1687.18C	ssl3	0.25574872
SPBC4B4.08	ght2	0.255805305
SPAC23A1.14C		0.25584283
SPAC16A10.03C		0.256046997
SPBP35G2.13C	swc2	0.256355472
SPBC887.04C	lub1	0.256822688
SPCC24B10.16C		0.256987939
SPBC1773.01		0.25722095
SPBC56F2.08C		0.25722642
SPAC19A8.10	rfp1	0.257364088
SPAC1250.03	ubc14	0.257602095
SPAC513.07		0.257619466
SPBC11C11.06C		0.257844063
SPAC8F11.07C	cdc24	0.258381766
SPAC56E4.03		0.258598264
SPBC19G7.13	tbf1	0.258865027
SPAC23H4.02	ppk9	0.258973045
SPAC26F1.05	mug106	0.259208088
SPCC550.05	nse1	0.259258857
SPBC4.01		0.259290975
SPAC23C4.06C		0.259415887
SPAP8A3.02C		0.25945671
SPAC13G6.03	gpi7	0.259536015
SPBC354.15	fap1	0.259848503
SPAC31A2.06		0.259915171
SPAC1687.05	pli1	0.260057575
SPBC725.04		0.260068895
SPBC1198.03C		0.260114718
SPAC11G7.06C	mug132	0.260156508
SPBC13G1.10C	mug81	0.260232485
SPCC191.03C		0.260492114
SPBC947.11C	elg1	0.260993658
SPAC19G12.09		0.2611195
SPAC24H6.08		0.261149825
SPBC713.08	tom13	0.261232824
SPBC1604.20C	tea2	0.261417125
SPCC1235.10C	sec6	0.261511819
SPCC1840.06	atp5	0.261535971
SPAC926.03	rlc1	0.261824744
SPBC1734.04		0.262034788
SPCC188.04C	spc25	0.262385769
SPAC13G7.03		0.262693875
SPCC622.10C		0.263333365
SPAC23H3.09C	gly1	0.263761097
SPCC4B3.12	set9	0.263924485
SPAC26H5.02C		0.263996409
SPAC1002.11	gaa1	0.264031044
SPAC30.03C	tsn1	0.264039947
SPAC23H3.03C		0.264077946
SPAC31G5.09C	spk1	0.264201159
SPBC660.12C		0.26421811
SPCC1919.14C	bdp1	0.26447441
SPBC31E1.02C	pmr1	0.264784305
SPAC343.12	rds1	0.264904245
SPBC3H7.12		0.265150561
SPAC22A12.14C		0.265165935
SPAC3A12.14	cam1	0.265334281
SPBC4F6.16C	ero11	0.265400505
SPBC21B10.05C	pop3	0.265649519
SPAC922.03		0.265740921
SPCC576.06C		0.265768887
SPAC17C9.10	stm1	0.265785555
SPAC3C7.08C	elf1	0.266012119
SPCC4G3.08	psk1	0.266065615
SPBC17A3.10	pas4	0.266104385
SPCC1840.03	sal3	0.266541773
SPAC222.12C	atp2	0.266598183
SPCC23B6.01C		0.267110111
SPBC337.09	erg28	0.267135394
SPBP22H7.09C	mis15	0.267212663
SPBC947.14C		0.267214537
SPAC1F7.02C		0.267301419
SPBC1539.06		0.26732949
SPAC26A3.01	sxa1	0.267420557
SPBC336.07	sfc3	0.267640956
SPAC25A8.01C		0.267943468
SPAC4G9.02		0.267994345
SPAC10F6.07C	mug94	0.268152301
SPCC1672.06C	asp1	0.268235231
SPCC594.01		0.268452801
SPAC8F11.09C	nnt1	0.268870216
SPBC25H2.07	tif11	0.268900155
SPBC27B12.14		0.269018462
SPCC1494.06C		0.269141137
SPBC106.01	mph1	0.269510193
SPCC825.01		0.26958767
SPBC30B4.06C		0.269676771
SPAC9E9.08	rad26	0.269984811
SPCC553.09C	spb70	0.270130563
SPAC8E11.10		0.270161122
SPAC27D7.05C	apc14	0.270179486
SPBC1861.01C	cnp3	0.270203208
SPAC18B11.04	ncs1	0.27086164
SPBC215.12	cwf10	0.270973934
SPAC977.10	sod2	0.271020398
SPAC3C7.07C		0.271157177
SPBC36B7.05C		0.271248972
SPAC589.11	mug82	0.271355489
SPBP35G2.04C		0.271572321
SPAC3G6.10C		0.27180237
SPCC622.13C	tti1	0.271820184
SPCC1672.07		0.272069737
SPBC800.11		0.27260164
SPBC32H8.13C	mok12	0.272713476
SPBC947.09		0.272782936
SPAC222.07C	hri2	0.272898953
SPBC19C2.11C		0.273214854
SPBC119.17		0.273419727
SPAC24H6.06	sld3	0.273461156
SPCC11E10.08	rik1	0.27364535
SPCC1620.08		0.273955969
SPBC25B2.08		0.274469948
SPCC790.02	pep3	0.274920842
SPCC1235.03		0.275234216
SPCC645.07	rgf1	0.275567544
SPAC22F8.07C	rtf1	0.275699201
SPBP23A10.11C		0.276109634
SPAC17G6.12	cul1	0.276257529
SPCC2H8.05C		0.276683069
SPCC297.05		0.276812053
SPBC215.06C		0.276832729
SPAC16E8.16		0.27684565
SPBC119.14	rti1	0.276974661
SPAC26H5.03		0.277134932
SPAC607.09C	btn1	0.27784272
SPBC887.07	mrpl38	0.27800505
SPAC17G6.11C		0.278220765
SPCC584.11C		0.278702695
SPBC543.03C	pku80	0.279162113
SPAC589.04		0.279350607
SPCC1259.01C	rps1802	0.279588423
SPAC26A3.12C	dhp1	0.279682828
SPBC12C2.01C		0.279690111
SPAC922.04		0.280077964
SPBC418.02		0.280118548
SPBC609.04	caf5	0.280536258
SPBC359.03C		0.280784738
SPBC3F6.02C		0.280840875
SPAC977.14C		0.280988509
SPBP23A10.04	apc2	0.281047669
SPAC20G4.06C	adf1	0.281274348
SPCC23B6.05C	ssb3	0.281786296
SPBC4F6.13C		0.281829312
SPAC2F7.17		0.28186606
SPAC1486.06		0.281877254
SPBC16C6.08C	qcr6	0.282344287
SPBC14C8.14C	pol5	0.282463869
SPBC17D11.08		0.282469575
SPCC1259.13	chk1	0.282554808
SPAC1834.07	klp3	0.282856991
SPAC24C9.08		0.282969688
SPBC725.12	mug118	0.283003896
SPAC1F12.08		0.283413889
SPBC1539.10		0.283940603
SPAC1B3.15C		0.283947348
SPAC11G7.01		0.284081245
SPBC106.10	pka1	0.284192548
SPBC16C6.04		0.28430862
SPBC2G2.08	ade9	0.284585034
SPACUNK4.09		0.284604201
SPAC2G11.08C	smn1	0.284842476
SPAC15A10.10	mde6	0.285290093
SPAC19B12.08		0.286599142
SPBC19F5.05C	ppp1	0.286736951
SPAC637.04		0.286822853
SPAC11H11.03C		0.286839547
SPAPB1E7.11C		0.287013312
SPBC3H7.03C		0.287559631
SPAC186.03		0.287964616
SPAC4G9.19		0.288040186
SPAC12G12.09		0.288579755
SPBP4H10.10		0.288795792
SPBC1709.09		0.289306446
SPCC1494.03	arz1	0.289482011
SPCC1450.15		0.289975391
SPBP22H7.02C		0.290047616
SPBP8B7.20C		0.290126969
SPAC1093.05		0.290499013
SPCC1393.05		0.291605975
SPBP23A10.09		0.291633497
SPAC16.04	dus3	0.291657809
SPAC1296.03C	sxa2	0.292278124
SPCC1827.06C		0.292305151
SPAC23D3.05C		0.29249431
SPAC26A3.13C	Tf2-4	0.293146643
SPAC3A12.18	zwf1	0.293621588
SPCC16C4.03	pin1	0.293941847
SPBC25B2.07C	mug164	0.294270173
SPBP35G2.12		0.2943496
SPBC13E7.08C		0.294370328
SPCC330.04C	mug135	0.294584433
SPAC694.03		0.294652613
SPCC24B10.18		0.294768081
SPAC17H9.05	ebp2	0.294848104
SPBC1861.04C		0.295185204
SPAC1039.01		0.295389923
SPBC1703.03C		0.295558699
SPAC2E1P3.03C	Tf2-3	0.295983292
SPCC1827.04		0.296090535
SPAC2C4.11C	rbp28	0.296146318
SPAC683.02C		0.296168239
SPCC285.04		0.296245503
SPBC3D6.03C		0.296250632
SPAC977.15		0.296286964
SPAC24C9.06C		0.296339124
SPAP14E8.05C		0.296532566
SPCC24B10.09	rps1702	0.297400251
SPCC1840.02C	bgs4	0.298146509
SPAC1F5.07C	hem14	0.298475031
SPBC19C7.05		0.299597274
SPAC4F10.06		0.300005656
SPBC1604.09C		0.300027903
SPCC594.06C		0.300129048
SPAC13G7.13C	msa1	0.300550722
SPAC16A10.05C	dad1	0.301005588
SPBC27B12.12C		0.301439485
SPAC1782.12C		0.301537759
SPBC660.11	tcg1	0.301619334
SPAC29B12.02C	set2	0.301666165
SPBC16C6.01C		0.301683624
SPBC947.07		0.301740697
SPAC31A2.14		0.301959281
SPCC1442.13C		0.302526028
SPAC22F8.09	rrp16	0.302622387
SPCC548.05C		0.302677249
SPAC9.04	Tf2-1	0.303136081
SPBC887.09C		0.303313823
SPAC25H1.03	mug66	0.303490821
SPBC1703.11		0.303942748
SPCC1020.01C	pma2	0.303993687
SPAC27D7.11C		0.304278976
SPBC244.02C		0.304292756
SPAC21E11.04	ppr1	0.304365104
SPBC887.18C		0.30479792
SPAPB17E12.08		0.304872036
SPBC19G7.07C		0.305103606
SPAC343.06C		0.305241195
SPBPB2B2.11		0.305345565
SPCC1020.06C	tal1	0.305703735
SPBP4H10.15		0.305915347
SPAC513.05	ams1	0.306067745
SPCC965.13		0.306417003
SPAC16.05C	sfp1	0.307470124
SPCC1795.11	sum3	0.308185081
SPBC1718.07C	zfs1	0.308771545
SPAC6B12.05C		0.309767349
SPBC17D1.02		0.309879299
SPAC23D3.12		0.310014463
SPAC17A5.01	pex6	0.310236252
SPAC57A7.06		0.31045367
SPBC19C2.04C	ubp11	0.31046172
SPBC1105.02C	lys4	0.310815036
SPAC13D6.01	pof14	0.311067392
SPBC21B10.11	dpm2	0.31172451
SPAC1F5.11C	tra2	0.311733553
SPAC19A8.12	dcp2	0.31196402
SPBC16D10.02	trm11	0.312067148
SPAC4F10.13C	mpd2	0.312219785
SPAC1565.02C		0.312500048
SPAC227.02C		0.312649486
SPAC22E12.18		0.312837795
SPBC365.12C	ish1	0.312903318
SPBPB2B2.01		0.31298004
SPAC3F10.13	ucp6	0.312981242
SPAC328.05		0.313776268
SPAC3H8.06	aur1	0.314354192
SPAC3G6.05		0.314468396
SPAC11E3.03	pcs1	0.314502258
SPBC3F6.04C		0.314998206
SPCC16C4.17	mug123	0.315036428
SPAC1A6.03C		0.31508555
SPAC1B3.02C		0.315120562
SPBC1778.08C	arc3	0.315654798
SPBC543.04		0.315983476
SPBC651.06	mug166	0.316253859
SPCC162.05	coq3	0.316746829
SPBC16E9.14C	zrg17	0.316928745
SPAC26F1.01	sec74	0.317211857
SPAC15A10.06		0.317364611
SPAC3G9.01		0.317387839
SPAC17A5.11	rec12	0.31749934
SPBC4F6.07C		0.317878511
SPAC5H10.10		0.318159403
SPCC16A11.07	coq10	0.318441837
SPCC1393.08		0.318528737
SPBC1271.07C		0.318595845
SPAC212.04C		0.318619938
SPAC22F8.05		0.318661328
SPBC1711.07		0.319142855
SPAC630.14C	tup12	0.319598887
SPCC1259.08		0.320251831
SPCC622.05		0.320816699
SPAC2E1P5.04C	cwg2	0.321475349
SPBC18E5.10		0.321657278
SPBC2D10.15C		0.321732843
SPBC13G1.08C	ash2	0.322266164
SPBC20F10.03		0.323076298
SPAC1142.05	ctr5	0.323194383
SPAC17G6.07C		0.323295891
SPAC23A1.04C	mnl1	0.323544542
SPCC1672.03C		0.323680028
SPAC12B10.08C		0.32475697
SPCC1393.10	ctr4	0.324859441
SPAC2G11.04		0.324997556
SPAC16E8.06C	nop12	0.32542577
SPAC4H3.05	srs2	0.325589043
SPBC21C3.15C		0.326196609
SPAC13G7.07	arb2	0.32623312
SPCC1529.01		0.326429925
SPAC607.02C		0.327139481
SPBC31F10.14C	hip3	0.327233275
SPBC30B4.04C	sol1	0.327391367
SPAC31G5.06		0.327703022
SPAC24C9.11		0.328399876
SPAC6F12.15C	cut9	0.328525117
SPCC23B6.04C		0.32921771
SPCC297.04C	set7	0.329218823
SPBC4C3.05C	nuc1	0.329807091
SPCPB16A4.04C	trm8	0.329951963
SPBC577.15C	sim3	0.330189058
SPAC3H8.10	spo20	0.330349796
SPAC20G8.03	itr2	0.330407206
SPBC725.10		0.33054018
SPAC1783.03	fta2	0.330575861
SPBC28E12.04		0.330761995
SPAC1006.01	psp3	0.331252703
SPAC13G6.12C	chs1	0.331448624
SPCC548.06C	ght8	0.331546068
SPAC343.20		0.331746919
SPCC5E4.07	rpl2802	0.332412081
SPAC22A12.08C		0.332689272
SPBC23E6.05	arx1	0.333169423
SPAC22G7.05		0.333640945
SPBC839.04	rpl803	0.333990692
SPBC16C6.10	chp2	0.334213672
SPCC70.08C		0.335576318
SPBC19F5.02C		0.335678843
SPAC144.07C		0.336438835
SPBC8D2.13		0.337070984
SPAC26A3.03C	rmi1	0.337566354
SPAC56E4.04C	cut6	0.337943534
SPCC70.06		0.338099402
SPCC1259.03	rpa12	0.338145941
SPBC21C3.08C		0.338180048
SPAC9E9.09C		0.338534171
SPAC2E1P3.01		0.339031936
SPAC22A12.03C	csn4	0.339153246
SPBC1604.18C		0.339348764
SPBC215.10		0.339664629
SPAC19A8.07C		0.339708757
SPBC23E6.04C	utp10	0.340235898
SPAC17A2.04C		0.340242697
SPAC2F3.06C	kap104	0.340531657
SPAC29A4.13		0.34058191
SPCC1259.07		0.340796952
SPBC337.08C	ubi4	0.341489413
SPBC21B10.02		0.341683331
SPBC83.15		0.342181618
SPBC2G5.05		0.342215231
SPBC800.10C		0.342355258
SPAPYUK71.03C		0.34288431
SPBC17G9.11C	pyr1	0.343068189
SPAC18B11.11		0.343172761
SPCC417.07C	mto1	0.343182917
SPCC132.04C		0.343247105
SPAC823.04		0.343713511
SPBC18E5.13		0.344063596
SPCC970.05	rpl3601	0.344151662
SPCC330.03C		0.34425184
SPAC31A2.03	mrpl11	0.344300891
SPBC19C2.02	pmt1	0.344358433
SPBC317.01	mbx2	0.344896201
SPBC4F6.14		0.345524313
SPBC1709.05	sks2	0.345543833
SPBC3D6.08C		0.345556871
SPCC569.05C		0.345675523
SPCC1183.08C	rpl101	0.346024066
SPAC17A5.09C		0.346244921
SPAC15F9.03C	nxt2	0.346776247
SPCC777.14	prp4	0.347004825
SPBPB2B2.18		0.347211767
SPCC63.13		0.347312468
SPAP7G5.05	rpl1002	0.347474947
SPAC8C9.10C		0.347845056
SPAP32A8.02		0.347848435
SPBC1198.04C	zas1	0.347899989
SPBC1711.04		0.348124579
SPAC1142.08	fhl1	0.34816858
SPBP23A10.12		0.34827454
SPAC2H10.02C		0.348360413
SPBC2D10.03C		0.348590651
SPAP7G5.04C	lys1	0.348794684
SPBC15D4.01C		0.348937145
SPBC16H5.09C		0.349611214
SPAC3A11.02	cps3	0.350814269
SPAC30D11.07	nth1	0.351454425
SPBC660.15		0.351454982
SPAC7D4.13C		0.351609183
SPAC1952.13	ned1	0.352409581
SPAC9G1.06C	cyk3	0.352497305
SPAC1142.03C	swi2	0.352863838
SPBC14C8.08C		0.353471367
SPBC1718.05	trs31	0.353472288
SPAC4H3.06		0.354333691
SPBC8E4.02C		0.354728957
SPAC1399.05C		0.354990977
SPCC736.13		0.355289621
SPAC23C11.15	pst2	0.356416817
SPAC5D6.02C	mug165	0.356492943
SPAC6F12.02	rst2	0.356781258
SPCC895.06		0.356932571
SPBP8B7.27	mug30	0.356957766
SPBC582.10C		0.35701993
SPBC800.07C	tsf1	0.357314819
SPBC887.13C		0.358261073
SPBC23E6.03C	nta1	0.358301694
SPCC613.06	rpl902	0.358560827
SPAC3H1.08C		0.358773433
SPCC162.03		0.359615519
SPAC4G9.09C	arg11	0.359667379
SPCC4G3.04C	coq5	0.360056851
SPAC1687.11	spb1	0.360071837
SPAC521.02		0.36037755
SPBC1685.12C		0.360766608
SPAC4G8.12C		0.361317873
SPBC215.05	gpd1	0.361364025
SPCC18.04	pof6	0.36160215
SPCC63.14		0.361983521
SPAC688.03C		0.362895731
SPAC19E9.03	pas1	0.363875145
SPCC1450.10C		0.364372562
SPAC22F3.09C	res2	0.364766517
SPCC895.09C	ucp12	0.364982056
SPCC2H8.02		0.365313126
SPAC6F12.16C	mtr4	0.365538972
SPAC27D7.10C		0.365823986
SPCC550.11		0.366311089
SPCC965.07C	gst2	0.366593655
SPCC24B10.14C	xlf1	0.366637546
SPAC3A12.04C		0.366638534
SPBC725.11C	php2	0.36666681
SPAC644.15	rpp101	0.366940433
SPBC14F5.12C	cbh2	0.367241336
SPAC19D5.07	uga1	0.36737617
SPCC736.05	wtf7	0.367444374
SPAC24B11.08C		0.367797588
SPAC11D3.08C		0.367928934
SPBC1711.11		0.368160679
SPAC4A8.04	isp6	0.368734659
SPBC530.11C		0.369150884
SPBC15D4.07C	atg9	0.369193538
SPAC1687.16C	erg3	0.369242435
SPAC32A11.01	mug8	0.369262477
SPCC330.09		0.369269364
SPCC777.07		0.369364077
SPCC31H12.05C	sds21	0.369398888
SPBC24C6.02		0.369504308
SPCC965.04C		0.369654222
SPBC26H8.08C	grn1	0.369848666
SPAP11E10.01		0.37162296
SPAC3H8.09C	nab3	0.371820926
SPBC29B5.03C	rpl26	0.37234663
SPBC36.10		0.372353018
SPBC29A3.13		0.373210292
SPAPB24D3.08C		0.374013361
SPAC17H9.04C		0.374046856
SPBC1773.08C		0.374447184
SPCPB1C11.03		0.374699422
SPBC25H2.09		0.375038039
SPBC23G7.15C	rpp202	0.375079143
SPBC17A3.06		0.375779716
SPBP22H7.03		0.37594349
SPBPB2B2.02	mug180	0.376148302
SPACUNK4.12C	mug138	0.376556067
SPCC1906.02C		0.376726306
SPBC1683.12		0.376978682
SPBC3D6.12		0.377136545
SPBC20F10.10		0.377798087
SPAC222.06	mak16	0.378068993
SPBC1604.21C	ptr3	0.378146329
SPBC1921.03C	mex67	0.378613334
SPBC1604.06C		0.378942827
SPAC144.11	rps1102	0.378947633
SPAC5D6.09C	mug86	0.379051587
SPBC36.12C	git7	0.379806362
SPAC11D3.14C		0.37994695
SPBC27B12.03C		0.380102959
SPAC869.05C		0.380248377
SPAC694.04C		0.381345311
SPBC1683.13C		0.381431243
SPAC227.13C	isu1	0.381817547
SPAC3G6.08	erv1	0.382939214
SPBC26H8.06	grx4	0.383172126
SPBC1A4.07C		0.383619592
SPBC32C12.03C	ppk25	0.383832611
SPAC750.06C		0.384373395
SPBC8D2.16C		0.384393557
SPBPB2B2.12C		0.385084191
SPBC1604.04		0.385799557
SPCC1020.14	Tf2-12	0.386504083
SPBC354.10		0.387193831
SPAC1782.09C	clp1	0.387670296
SPCC18B5.11C	cds1	0.387908479
SPAC20G8.09C		0.388112217
SPAC823.09C		0.388695046
SPBC29A3.04	rpl8	0.388726746
SPAC3H1.03	mug151	0.389192971
SPCC613.09	sen54	0.389771486
SPCC613.08		0.390199799
SPAC926.02		0.390751938
SPAC607.06C		0.390771967
SPBC215.07C		0.390959756
SPAC17G8.14C	pck1	0.391025873
SPAC23G3.03	sib2	0.391406398
SPCC1020.09		0.391791598
SPAC19G12.10C	cpy1	0.392078806
SPCC1020.05		0.392382472
SPBC21C3.19		0.392426353
SPCC576.19C		0.392436769
SPCC1620.03	mug163	0.392566146
SPAC4G8.02C	sss1	0.392682236
SPAC212.09C		0.392863883
SPBC336.08	spc24	0.393748683
SPCC1322.06	kap113	0.394539351
SPAC6F6.03C		0.394681636
SPAC2E1P3.04		0.39483282
SPAC6G9.03C	mug183	0.395446868
SPAC6F12.13C	fps1	0.395616837
SPCC1020.10	oca2	0.397209538
SPAC824.02		0.398328102
SPAC22H12.05C		0.398850064
SPAC959.05C		0.398868925
SPAC1635.01		0.399283893
SPBC23G7.14		0.399399278
SPAC23C4.11	atp18	0.399544197
SPAP27G11.16		0.399671438
SPBC776.05		0.399736401
SPBC11G11.03		0.399887116
SPBC32H8.12C	act1	0.399977572
SPAC19B12.04	rps3001	0.400421454
SPBC713.03		0.400796194
SPBC8D2.07C	sfc9	0.401631536
SPAC25B8.12C		0.40169421
SPCC162.08C	nup211	0.401768046
SPBC28F2.07	sfr1	0.401937919
SPAC12G12.04	hsp60	0.402045973
SPBC2G5.06C	hmt2	0.402694654
SPAC167.01	ppk4	0.403274354
SPAC4A8.08C	vas1	0.403654079
SPCC4B3.02C		0.403848846
SPCC4G3.16		0.404786236
SPBC19F5.04		0.405604718
SPBC32H8.06	mug93	0.405801125
SPAC10F6.10		0.406526819
SPBC8D2.06		0.408275958
SPAC6F6.18C	mug169	0.408895948
SPCC417.12		0.409402879
SPBC354.12	gpd3	0.410273116
SPAC688.11	end4	0.411238819
SPAC23A1.02C		0.412741031
SPCC794.15		0.412798016
SPBC15D4.15	pho2	0.413113756
SPCC16A11.15C		0.413491205
SPAPB8E5.04C		0.414728721
SPAC589.08C	dam1	0.41484932
SPAC11G7.05C		0.414933304
SPAC22F3.08C	rok1	0.415465546
SPAC922.07C		0.415702967
SPAC4H3.04C		0.415723385
SPBC713.04C		0.418204164
SPBC15D4.06		0.418358941
SPAC1527.02	sft2	0.419803575
SPBC2A9.12	orc6	0.420482165
SPAC13G7.09C		0.422561463
SPBC215.11C		0.422603612
SPAC26F1.07		0.422649917
SPAC13A11.02C	erg11	0.422902243
SPCC1919.04		0.423096027
SPAC4H3.03C		0.423203275
SPCC306.09C	cap1	0.423546709
SPAC167.06C	mug143	0.42367506
SPBC17G9.12C		0.424440371
SPAC18B11.06		0.424933122
SPAC1093.06C	dhc1	0.425154896
SPAC589.02C	med13	0.42525155
SPAC1039.05C	klf1	0.425328997
SPBC1861.07		0.425650355
SPAC3A11.06	mvp1	0.426088418
SPAC19G12.02C	pms1	0.427026066
SPAC1002.16C		0.427545719
SPCC417.09C		0.427983778
SPCC1259.09C		0.428001991
SPCC4B3.16	tip41	0.428565264
SPCC594.05C		0.429258947
SPBC119.03		0.429553542
SPAC2C4.07C		0.43000354
SPBPB2B2.06C		0.43035955
SPAC11D3.13		0.430768375
SPAC20G8.08C	fft1	0.430834758
SPBC16E9.08	mcp4	0.431138523
SPCC417.08	tef3	0.432535443
SPAC57A10.06	mug15	0.433057026
SPBC947.04		0.433102605
SPAC15E1.08		0.433373442
SPAC3A12.02		0.433553229
SPCC584.01C		0.433957187
SPBC3E7.09		0.43404179
SPAC3H1.07		0.434186216
SPBC1D7.04	mlo3	0.434259697
SPAC17H9.01	cid16	0.434961015
SPAC3C7.05C	mug191	0.436149137
SPCC1682.08C		0.436499109
SPCC1919.02		0.437476267
SPAC16E8.02		0.438520046
SPAPB1A10.08		0.438906178
SPBC1198.08		0.439603522
SPBC1773.15		0.439616392
SPBC83.01	ucp8	0.439644219
SPAC16.02C	srp2	0.439752702
SPAC4A8.10		0.440228115
SPAC1D4.01		0.44051919
SPAC26F1.04C	etr1	0.441551724
SPBC685.04C	aps2	0.441726904
SPCC4G3.03		0.442025316
SPBP8B7.05C		0.442238161
SPAC3C7.03C	rhp55	0.442961197
SPCC2H8.03	NA	0.443068687
SPBC25B2.05	mis3	0.443534854
SPCC126.10	iah1	0.445380488
SPAC24H6.11C		0.445593823
SPBC9B6.02C	Tf2-9	0.445832378
SPBP16F5.03C	tra1	0.446289378
SPAC1296.04	mug65	0.44629386
SPAC25B8.09		0.44703882
SPBC8D2.20C	sec31	0.447212923
SPBC29A3.16		0.448100491
SPBC19C7.04C		0.448471849
SPAC13F5.07C		0.448882018
SPCC1827.01C		0.448989309
SPAC56F8.12		0.449186492
SPAC688.13	scn1	0.450420209
SPCC18.12C		0.450842968
SPAC11D3.09		0.451703114
SPBC21H7.06C		0.452749708
SPBC23E6.10C		0.452761226
SPBC713.09		0.452787999
SPAC10F6.16	mug134	0.454074942
SPBC651.05C	dot2	0.4543453
SPBC26H8.03	cho2	0.454931334
SPBC1271.09		0.455461898
SPAC1565.05		0.455646477
SPAC11H11.01	sst6	0.455784075
SPBC2G2.10C	mug110	0.455963293
SPCC1739.03	hrr1	0.456680444
SPCC622.07		0.457195587
SPAC637.03		0.458116849
SPBC4C3.04C		0.458171461
SPCC364.01		0.459428978
SPAC2C4.10C		0.460447041
SPBC1861.08C		0.460797294
SPAC1952.07	rad1	0.460890435
SPCC1393.13		0.461662117
SPAC1687.07		0.463529847
SPBC146.08C		0.464395729
SPAC15A10.04C	zpr1	0.464704515
SPACUNK4.07C	cta4	0.464719928
SPBC30D10.07C		0.465545863
SPBC530.07C		0.468151544
SPAC144.09C	sfc2	0.469975101
SPAC18G6.02C	chp1	0.469982869
SPAC25H1.02	jmj1	0.470108248
SPAC20G8.02		0.470507443
SPBC14C8.09C		0.470835325
SPBP4H10.12		0.471101419
SPBC18H10.02	lcf1	0.472324784
SPAC12B10.10		0.47271852
SPBC24C6.09C		0.473348604
SPAC2C4.04C		0.473458669
SPBC776.08C		0.474069703
SPBC1D7.03	mug80	0.474161637
SPBC3E7.02C	hsp16	0.474401453
SPBC1734.11		0.477299294
SPBC29A3.06		0.477593928
SPAC1751.01C	gti1	0.478712036
SPAC1002.19	urg1	0.478877754
SPBC11C11.05		0.48036554
SPAC23C4.14	alg1	0.481766744
SPCC794.03		0.482549835
SPAC1399.01C		0.48395966
SPBC12C2.04		0.484666434
SPCC1739.08C		0.484766309
SPAC167.08	Tf2-2	0.485157024
SPCC1183.07		0.485312195
SPAC890.02C	alp7	0.485949587
SPBC29A10.04	psm1	0.486617509
SPAC6G9.16C		0.48727145
SPBC4F6.17C		0.487833796
SPBC1105.13C		0.489536715
SPAC22A12.15C	bip1	0.489731447
SPBC14C8.17C		0.490159408
SPBC530.04	mod5	0.491453461
SPAC27E2.08	Tf2-6	0.491528941
SPBC24C6.07	cdc14	0.492880313
SPBC428.17C	wpl1	0.49317474
SPAC31G5.10	eta2	0.494611843
SPCC417.10		0.495173027
SPAC29B12.13		0.496505424
SPAC30C2.02	mmd1	0.496720053
SPAC11E3.11C		0.496776232
SPAC24B11.05		0.497136747
SPBC106.11C	plg7	0.4971719
SPBC1198.10C		0.498116374
SPCC306.03C	cnd2	0.498486967
SPAC17G8.02		0.498654022
SPBC23E6.07C	rfc1	0.498807808
SPAC31A2.13C	sft1	0.500806373
SPBC29A3.17	gef3	0.501492357
SPCC777.11		0.501591335
SPAC26H5.09C		0.502213934
SPBC359.05	abc3	0.502717744
SPBC651.08C	rpc1	0.503996445
SPAC869.10C		0.504083947
SPBC16D10.06	zrt1	0.505975994
SPAC27D7.08C		0.506303336
SPAC2E12.03C		0.508796138
SPCC320.03		0.509245426
SPBC83.09C		0.509893615
SPAC57A10.05C	pof1	0.510268641
SPAC1952.12C	csn71	0.511371054
SPBC19C2.13C	ctu2	0.515056112
SPAC1002.18	urg3	0.515395539
SPBC2A9.06C		0.517885145
SPCC74.04		0.518867599
SPBC660.10		0.519153175
SPAC323.03C		0.519627951
SPAC19G12.08		0.519795033
SPBC18H10.07		0.520583405
SPBC3B8.10C		0.521018085
SPAC890.08	rpl31	0.522944864
SPBC13A2.04C		0.524804174
SPBC4F6.09	str1	0.526316068
SPAC1039.10	mmf2	0.526543728
SPCC1442.16C	zta1	0.527932652
SPBC16A3.02C		0.529332361
SPCC285.05		0.530495376
SPBC1289.17	Tf2-11	0.530718245
SPBC725.03		0.530937258
SPAC1F8.01	ght3	0.531840838
SPBC23G7.10C		0.531957092
SPAC11D3.17		0.534142393
SPCC794.08		0.535283647
SPAC328.03	tps1	0.536150943
SPAC140.02	gar2	0.536437937
SPBC660.07	ntp1	0.536548021
SPCC1281.08	wtf11	0.537245027
SPBC800.02	whi5	0.541133796
SPBC354.08C		0.542163596
SPCPB1C11.02		0.542250837
SPAC17A2.07C		0.542603532
SPCC306.11		0.543679212
SPAC1002.07C	ats1	0.544027815
SPCC191.11	inv1	0.544423651
SPAP8A3.04C	hsp9	0.547521575
SPAC3C7.14C	obr1	0.547771858
SPBC1711.12		0.547866909
SPBC530.12C	pdf1	0.548242004
SPAC22F3.05C	alp41	0.549655625
SPAC26H5.04		0.550068438
SPBC106.09	cut4	0.552736874
SPAC6F6.04C		0.556485301
SPCC1223.02	nmt1	0.556501904
SPAPB1A10.13		0.556903214
SPAC27D7.09C		0.560171396
SPBC3H7.06C	pof9	0.564583905
SPCC24B10.20		0.565087052
SPAC4C5.03		0.569637104
SPAC27F1.06C		0.574026247
SPAC1F7.07C	fip1	0.576592165
SPAC4F10.16C		0.583304847
SPBPB2B2.10C		0.584097736
SPBC36.03C		0.585101787
SPCC584.03C		0.585664541
SPBC16A3.06		0.595719009
SPCC794.12C	mae2	0.599665352
SPCC1223.13	cbf12	0.600624397
SPBC16D10.08C		0.602112017
SPAC212.08C		0.602379653
SPBPB10D8.02C		0.603462734
SPAC630.05	gyp7	0.604042253
SPBC24C6.06	gpa1	0.604493473
SPAC11D3.02C		0.605614903
SPAC17G6.13		0.606650407
SPBC1604.01	mug158	0.61299666
SPAC513.02		0.614751604
SPCC31H12.02C	mug73	0.615542884
SPAC750.07C		0.616931692
SPAC19D5.01	pyp2	0.622058068
SPCC70.03C		0.624166076
SPAC4F10.19C		0.629628756
SPAC16E8.03	gna1	0.630877981
SPAC513.06C		0.632956655
SPBC12D12.01	sad1	0.634768634
SPBC336.12C	cdc10	0.638231189
SPBP8B7.16C	dbp2	0.64293953
SPBC1683.09C	frp1	0.664171097
SPAC1002.17C	urg2	0.666324355
SPBC3B9.01		0.669562787
SPAPB1E7.04C		0.674795286
SPCC338.06C		0.67610426
SPAC1A6.08C	mug125	0.67973558
SPBC1271.05C		0.701840997
SPBC1711.08		0.715994962
[truncated: 1 more rows]
