# Supplementary material for: Dissecting the fission yeast regulatory network reveals phase-specific control elements of its cell cycle
Source: BMC Syst Biol. 2009 Sep 16;3:93. doi: 10.1186/1752-0509-3-93 (PMC2758837; doi:10.1186/1752-0509-3-93)
Supplement: Additional file 9 — TFA for 36 TFs based on Peng Elu gene expression time course data. The NCA generated TFA for the 36 TFs using the Peng Elu gene expression time course data. [file 1752-0509-3-93-S9.txt]

TF\Time_Points	40	50	60	70	80	90	100	110	120	130	140	150	160	170	180	190	200	210	220	230	240	250	260	270	280	290	300	310	320	330	340	350
SPAC10F6.08C	0.25650517	0.15877515	0.01221684	-0.0672077	0.08501676	0.12507025	0.03311099	-0.0000512	-0.1315759	-0.204328	-0.2034681	-0.2026011	-0.1738946	0.01278156	0.1576053	0.19719565	0.12794893	0.10435765	0.11420926	0.06051263	0.0455811	-0.0096412	-0.1295368	-0.1880199	-0.2868593	-0.2751643	-0.1319843	0.07624402	0.15495069	0.14063565	0.09848979	0.13809046
SPAC13G7.10	-0.0641712	-0.0115099	-0.0083285	0.00236497	0.14589048	0.19271151	0.16203468	0.15671039	0.0882276	-0.0441274	-0.1282398	-0.1617165	-0.1607822	-0.1152228	-0.054068	-0.0048772	-0.0030613	0.02400796	0.08439548	0.11420323	0.10855488	0.09382852	0.04990691	0.03376309	-0.0215615	-0.070754	-0.070499	-0.0487929	-0.0536841	-0.0658767	-0.0924227	-0.0991102
SPAC144.09C	0.21874398	-0.0215267	-0.0752269	-0.1536227	-0.1909692	-0.1414458	-0.0559125	0.04936925	0.13894542	0.18965551	0.16103952	0.04683796	-0.0295269	-0.0044878	-0.0585045	-0.1008639	-0.0290888	-0.0382077	-0.0413252	0.02681062	0.07931693	0.11276219	0.0743983	0.1155154	0.11766198	0.04611748	-0.0836682	-0.1690091	-0.1810083	-0.1587197	-0.0060722	0.18718875
SPAC19B12.11C	0.44416461	0.47052563	0.40545703	0.27518166	0.07452957	-0.160417	-0.3606861	-0.4777974	-0.4546118	-0.2972834	-0.1550728	-0.0810009	0.06341401	0.19321821	0.24587866	0.19802342	0.15746292	0.10556272	0.05259415	0.00858197	-0.0253333	-0.0808306	-0.1099827	-0.1072173	-0.0836512	-0.1377988	-0.136091	-0.1017012	-0.0808239	-0.039145	0.06534222	0.12535308
SPAC1B1.01	-0.0261055	-0.4171816	-0.5588831	-0.6805655	-0.5963844	-0.157122	0.29072784	0.53566999	0.56475931	0.46199288	0.24510504	-0.0760064	-0.2417003	-0.1565763	-0.0840698	-0.0150108	0.01821841	0.00076351	-0.042098	-0.114282	-0.1671168	-0.1477756	-0.1712747	-0.1961534	-0.0666399	0.04791443	0.14640702	0.21742196	0.27613287	0.35036342	0.43917037	0.26159527
SPAC21E11.03C	0.15715006	0.18259742	0.11326933	0.00169414	-0.1144236	-0.2082528	-0.2695994	-0.2743935	-0.2265156	-0.1282534	-0.0215639	0.09233218	0.18632993	0.20856356	0.21628334	0.19775965	0.12368997	0.04015066	-0.0456153	-0.1215135	-0.1715582	-0.198518	-0.2012417	-0.1711957	-0.1202718	-0.0482081	0.03727073	0.1194863	0.17605373	0.20865491	0.18113453	0.08029234
SPAC31G5.10	0.09239161	0.05394069	0.02301991	-0.0353803	0.11099712	0.19470851	0.1381556	0.09867511	-0.0327084	-0.1253464	-0.1878013	-0.2502681	-0.2380986	-0.0745904	0.09465626	0.15449396	0.12251919	0.12139878	0.12456696	0.09169188	0.02379231	-0.0227387	-0.0747792	-0.1023246	-0.1711566	-0.1731731	-0.0680352	0.00633645	0.03240788	0.01908209	-0.0229418	0.01102566
SPAC32A11.03C	-0.2223542	-0.1096601	0.01104357	0.14052655	0.16046459	0.12725974	0.1090533	0.07408406	0.05900065	0.01456104	-0.0233688	-0.0188051	0.00149468	-0.0771215	-0.0988923	-0.0875712	-0.0736256	-0.0218028	0.01165879	0.04436181	0.07537783	0.07909915	0.10639367	0.09277867	0.07090775	0.07028803	0.02380874	-0.0362194	-0.0629008	-0.110371	-0.1799914	-0.1500277
SPAC3C7.04	0.10251414	0.02650069	-0.1221422	-0.3017238	-0.3569663	-0.351777	-0.2943641	-0.1178826	0.01782487	0.10463997	0.1820688	0.27157462	0.28965027	0.22772612	0.19317939	0.13446127	0.02381228	-0.072156	-0.1565782	-0.2362265	-0.2522649	-0.250984	-0.2296438	-0.1518081	-0.0446099	0.08114629	0.19743757	0.30475911	0.34430173	0.30916183	0.15510765	0.02850606
SPAC3H1.11	-0.0147737	-0.1342534	-0.1902773	-0.2546535	-0.2129255	-0.0494112	0.09116496	0.17966915	0.20582775	0.17977074	0.10791555	0.00640888	-0.0623499	-0.0564989	-0.0488641	-0.037929	-0.0314818	-0.0266008	-0.03374	-0.0477059	-0.0580592	-0.0441716	-0.0340839	-0.021867	-0.0010141	0.02181806	0.06224801	0.09931513	0.12034223	0.12411743	0.08114669	0.03328509
SPAC57A10.09C	-0.1838517	-0.1606395	-0.1322711	-0.1167112	-0.1256403	-0.1182103	-0.0443588	0.06132575	0.18023377	0.19066777	0.1945167	0.21424617	0.16142959	0.01721765	-0.0938913	-0.1389584	-0.1326854	-0.1193698	-0.1082591	-0.0867906	-0.0310637	0.00157034	0.05287617	0.09226696	0.11962164	0.14912236	0.1485851	0.11688689	0.07811112	0.00206613	-0.0903511	-0.1119363
SPAC6G10.12C	-0.124604	-0.1597905	-0.1278243	-0.0553678	0.05671283	0.13747282	0.17528731	0.18752904	0.1565438	0.05796967	-0.0188328	-0.0530831	-0.0787572	-0.1047235	-0.0844124	-0.0667172	-0.0525602	-0.0055053	0.03598589	0.06990032	0.07907833	0.08383343	0.1176922	0.09444716	0.03284288	-0.0009326	-0.0230667	-0.0481375	-0.0605752	-0.0710032	-0.077637	-0.0774764
SPAC8C9.14	0.00614091	-0.0177159	-0.0863285	-0.1523001	-0.2918683	-0.3919287	-0.3922963	-0.2936464	-0.1136838	0.05159794	0.21511469	0.37595049	0.44163909	0.34006583	0.23987699	0.13697705	0.01263764	-0.110508	-0.2166093	-0.2865637	-0.2949155	-0.2788913	-0.211253	-0.1190305	0.00069153	0.12556416	0.24011748	0.31567135	0.35072011	0.30389072	0.14442382	-0.0297976
SPAPB1A11.04C	-0.093165	-0.1525175	-0.1990686	-0.2422898	-0.2184574	-0.067924	0.05281507	0.09959471	0.15182839	0.19105762	0.19890684	0.12213345	0.04474071	0.01328582	-0.0023457	-0.0716303	-0.0581049	-0.1132258	-0.1116628	-0.0669738	-0.0438347	-0.0456271	0.02037492	0.05284701	0.09833918	0.15604154	0.14815671	0.13956453	0.09226014	0.02361415	-0.0797061	-0.0382137
SPBC1105.14	-0.0078017	0.05462765	0.15913588	0.3000163	0.39603855	0.35897107	0.24122026	0.04122272	-0.1285559	-0.2280532	-0.2886879	-0.3304945	-0.2981974	-0.1799275	-0.0532951	0.03130462	0.10576155	0.17824704	0.22321667	0.24051449	0.19974371	0.13750327	0.06179978	-0.018685	-0.0861537	-0.1661037	-0.2265447	-0.2525764	-0.2319443	-0.165633	-0.0534264	0.01147159
SPBC15D4.02	0.06443935	0.07228164	0.0731659	0.04739924	0.07668179	0.09620248	0.05171844	0.02333265	-0.0335955	-0.063893	-0.1021926	-0.1554365	-0.1472056	-0.0449169	0.00436319	0.03345896	0.06714381	0.0743342	0.07682391	0.05728461	0.06709203	0.05776024	-0.0245697	-0.0768751	-0.0997365	-0.1164873	-0.0956509	-0.071155	-0.0500379	-0.0064309	0.06202934	0.08624662
SPBC1683.13C	0.21504212	0.25623261	0.13040574	-0.06183	-0.2462268	-0.3572526	-0.4034604	-0.3664956	-0.259734	-0.1076471	0.03915142	0.18474777	0.29548171	0.30232224	0.28705195	0.24152655	0.14666999	0.02860581	-0.1070179	-0.2190627	-0.2692636	-0.2924439	-0.2740064	-0.218877	-0.134793	-0.0319756	0.07682003	0.18579265	0.24884884	0.30153695	0.29736515	0.12373767
SPBC16G5.15C	-0.1607987	-0.2496256	-0.2626079	-0.2606571	-0.2038226	-0.0814074	0.07600781	0.20756764	0.28497592	0.24670042	0.20288836	0.17830703	0.10965924	0.0008188	-0.0810133	-0.1235596	-0.1615279	-0.1804411	-0.1805838	-0.1204209	-0.0573886	0.02271716	0.13032929	0.17985893	0.19278958	0.20708742	0.18790467	0.12048717	0.04973153	-0.02729	-0.1044845	-0.1222963
SPBC1861.01C	0.08071112	-0.0182742	-0.0789557	-0.0684781	0.13368135	0.2383207	0.19967052	0.15782394	-0.0090537	-0.1787804	-0.2600998	-0.2524066	-0.1911348	-0.0543552	0.08383459	0.16868127	0.14760018	0.13264456	0.13343376	0.08611069	0.05167465	0.00148224	-0.0510721	-0.0768616	-0.1750694	-0.1786446	-0.093446	-0.0136658	0.04309514	0.051543	0.00170235	-0.0055477
SPBC19C7.10	-0.3096364	-0.4700457	-0.4395823	-0.337646	-0.1396236	0.13329832	0.38686886	0.54017793	0.52422323	0.35801046	0.17154466	-0.0004668	-0.2010066	-0.2632581	-0.2450178	-0.1650522	-0.1078534	-0.0646775	0.01243114	0.07302088	0.1073889	0.15240541	0.1610197	0.16603526	0.13635569	0.10624897	0.05778532	-0.0049154	-0.0463448	-0.0879037	-0.1078524	-0.0954991
SPBC19G7.04	0.07768423	0.02174101	-0.0451971	-0.1072985	0.04669831	0.1386147	0.11810059	0.11852985	0.01362706	-0.0967042	-0.1592367	-0.188211	-0.1649414	-0.0301349	0.07721913	0.12087859	0.08151327	0.06879425	0.08845835	0.04189522	0.01340062	-0.0158295	-0.0564655	-0.0742645	-0.137206	-0.1405337	-0.0635514	0.02310575	0.0616157	0.06531829	0.0374244	0.03653265
SPBC19G7.13	0.18088048	0.16598706	0.11142347	-0.0178481	-0.1827201	-0.2827307	-0.3094032	-0.2937526	-0.176157	0.00097752	0.11713782	0.18545354	0.21118192	0.19642483	0.12992126	0.07710253	0.05176198	-0.0027855	-0.0678529	-0.1189215	-0.1189869	-0.1134645	-0.1024476	-0.0715568	-0.032229	-0.0002085	0.01459808	0.04605992	0.06727285	0.08054039	0.11685522	0.13304109
SPBC21B10.13C	-0.2564626	-0.391326	-0.4502398	-0.5141752	-0.4739762	-0.2908888	-0.0110925	0.28562171	0.49955135	0.49821278	0.45965345	0.4294899	0.30856918	0.07411653	-0.1197712	-0.2417053	-0.3334217	-0.3876083	-0.3837293	-0.2863275	-0.1747299	-0.0294067	0.13976816	0.27251906	0.36330218	0.43787996	0.42089749	0.33867278	0.20905058	0.02747046	-0.1651716	-0.2405959
SPBC28F2.11	-0.0091543	-0.0527749	-0.1523148	-0.2472323	-0.3283735	-0.3453506	-0.3008281	-0.1919016	-0.0388303	0.12821178	0.26943915	0.38036838	0.40443398	0.31381492	0.16524604	0.01990654	-0.10348	-0.1951619	-0.2524071	-0.2587548	-0.2255426	-0.1846855	-0.1365852	-0.067899	0.02928619	0.15151669	0.2457116	0.31359078	0.32254806	0.26954025	0.1231548	-0.0199155
SPBC29B5.01	-0.0119017	-0.153977	-0.3544065	-0.4928876	-0.623862	-0.6411334	-0.5081447	-0.2613399	0.05877024	0.33665368	0.55784882	0.71416587	0.73171881	0.48612816	0.17600197	-0.0346478	-0.2028387	-0.3356996	-0.4135203	-0.4142832	-0.3686267	-0.3019971	-0.2074313	-0.0804585	0.08857815	0.30142863	0.47812263	0.57607361	0.55661632	0.39108865	0.08539985	-0.1005966
SPBC2F12.11C	0.20169508	0.28504421	0.30706888	0.3090654	0.23822936	0.10461616	-0.0697187	-0.2440353	-0.3478874	-0.309341	-0.243685	-0.1858213	-0.094982	0.00523144	0.08476846	0.14191978	0.18321571	0.20136068	0.18474036	0.13842944	0.0768842	0.0029825	-0.0923452	-0.1619148	-0.2026498	-0.2314753	-0.2117862	-0.1565004	-0.0891508	-0.0094919	0.08046551	0.12931723
SPBC32C12.02	0.11564631	0.10285048	0.08870318	0.07787523	0.07719274	0.09796613	0.0542796	-0.0298122	-0.0947379	-0.1134734	-0.1445166	-0.1653221	-0.1540659	-0.0695474	0.03835578	0.08911412	0.11588255	0.11498883	0.12480279	0.09530348	0.04838096	-0.0022381	-0.0600162	-0.1020936	-0.1255002	-0.1388764	-0.1349251	-0.087425	-0.0498342	0.00190034	0.10568901	0.10871338
SPBC3B8.02	0.031536	0.1214572	0.21143547	0.33348616	0.45575503	0.41541101	0.24463727	0.02545973	-0.2018544	-0.3353447	-0.3711294	-0.3826909	-0.3290696	-0.1787811	-0.0266603	0.07291494	0.13078996	0.17749202	0.22633273	0.23532865	0.17053869	0.10326124	0.03636834	-0.0442899	-0.1207241	-0.1942315	-0.2323143	-0.2087342	-0.1791066	-0.1639877	-0.0907343	0.02439144
SPBC530.05	-0.103232	-0.0644471	-0.1385106	-0.2738701	-0.3050625	-0.1967895	-0.0978657	0.05858137	0.20901353	0.32519919	0.33228324	0.27549383	0.14425884	0.01037056	-0.1126723	-0.2336758	-0.2538996	-0.2058942	-0.1246728	-0.0861685	-0.0860763	-0.0310023	0.0801933	0.12137959	0.12670957	0.10322182	0.1038144	0.08035913	0.0120493	0.06906618	0.19504232	0.06682911
SPBC83.17	-0.0595274	-0.0496404	-0.0064415	0.03680225	0.05862601	0.1053066	0.1312454	0.09699203	0.06869606	0.01966451	-0.0340159	-0.0879	-0.1088093	-0.0968136	-0.0565128	-0.0449147	0.00601248	0.037509	0.04967659	0.07211306	0.07152113	0.06569704	0.05977754	0.04660224	0.03763002	0.01310425	-0.0464322	-0.0905262	-0.1070133	-0.0947249	-0.051589	-0.05041
SPBP23A10.13	0.14954716	0.2115645	0.16637728	0.12520996	0.03238044	-0.0977065	-0.2027711	-0.281926	-0.2900118	-0.2398612	-0.1352023	0.00794638	0.13049053	0.17041265	0.2089946	0.20197512	0.1512734	0.09006332	0.00953853	-0.0682637	-0.1125134	-0.1491942	-0.1705397	-0.1828639	-0.1736349	-0.105185	-0.0248706	0.05388231	0.12137262	0.17297772	0.15738598	0.07277461
SPCC1902.01	-0.0970697	-0.0784352	-0.0472116	0.03160026	0.12621693	0.17967671	0.19215443	0.16765753	0.10347951	0.00863953	-0.0686013	-0.1179804	-0.1679388	-0.1556984	-0.0964422	-0.0487584	-0.016306	0.03801255	0.09461639	0.12705378	0.12381924	0.10178281	0.06679649	0.04546527	-0.0086176	-0.0701861	-0.0885718	-0.0784772	-0.0814637	-0.0761414	-0.0564621	-0.0468296
SPCC1919.14C	0.00016414	-0.025829	-0.0629601	-0.0558902	0.07083626	0.10742138	0.06047541	0.08059984	0.09818836	0.04293345	-0.0091638	-0.0343414	-0.0876071	-0.0742071	-0.0626269	-0.0429349	0.00297486	-0.0229555	-0.0262015	0.01710408	0.11267913	0.09904578	0.04045729	-0.0040027	-0.0630075	-0.1205217	-0.0669291	-0.0009084	0.00097482	0.03212607	-0.008332	0.00923447
SPCC290.04	-0.0576163	0.05896172	0.18455095	0.33472799	0.3972438	0.29579541	0.13481284	-0.0354613	-0.1487722	-0.1753246	-0.1881765	-0.1921781	-0.2068122	-0.172064	-0.1236571	-0.0572307	0.03971042	0.13919374	0.20936388	0.22542996	0.20561152	0.14369775	0.07481733	-0.0103611	-0.0536278	-0.1351484	-0.2073324	-0.2444155	-0.225298	-0.1810246	-0.0806658	0.00035486
SPCC320.03	-0.1742948	-0.1488951	-0.057263	0.11960381	0.23705275	0.26890952	0.24197685	0.15636409	0.02420582	-0.1092531	-0.1742169	-0.150411	-0.1313044	-0.1335138	-0.064021	-0.0007223	0.03725588	0.10521474	0.15377668	0.16067854	0.14059573	0.10629819	0.10203195	0.03161028	-0.0653498	-0.1067766	-0.1326624	-0.1617602	-0.1456764	-0.0728038	0.03222498	-0.0613255
SPCC550.15C	0.15228953	0.14513225	0.09108447	0.0107165	-0.0828062	-0.1533261	-0.1775429	-0.1801305	-0.161219	-0.0684947	0.02547542	0.08206347	0.12518879	0.13962709	0.10745213	0.05458634	-0.0022778	-0.0527229	-0.070349	-0.0784563	-0.0698094	-0.0520028	-0.079049	-0.035012	-0.0250523	0.0017529	0.02213291	0.040522	0.08037165	0.08945314	0.0487927	0.04278079
